# Supplementary material for: Pten and p53 Loss in the Mouse Lung Causes Adenocarcinoma and Sarcomatoid Carcinoma
Source: Cancers (Basel). 2022 Jul 28;14(15):3671. doi: 10.3390/cancers14153671 (PMC9367331; doi:10.3390/cancers14153671)
Supplement: Supplementary file 1 [file cancers-14-03671-s001.zip]

Archive with 7 entries (7 files):
- File S1 revised lazaro et al Cancers 1827993.pdf
- Lazaro el at Supplementary Table 2 Revised.xlsx
- Lazaro el at Supplementary Table 4 Revised.xlsx
- Lazaro et al  Supplementary Table 5 Revised.xlsx
- Lazaro et al Supplementary Figures Revised.pptx
- Lazaro et al Supplementary Table 6 Revised.xlsx
- Lazaro et al Supplementary Tables 1,3,7,8,9 Revised.pdf
