# Supplementary material for: Pten and p53 Loss in the Mouse Lung Causes Adenocarcinoma and Sarcomatoid Carcinoma
Source: Cancers (Basel). 2022 Jul 28;14(15):3671. doi: 10.3390/cancers14153671 (PMC9367331; doi:10.3390/cancers14153671)
Supplement: Supplementary file 1 [file cancers-14-03671-s001.zip › Lazaro el at Supplementary Table 2 Revised.xlsx]

## Sheet: Type_and_number_of_tumors_per_m
Mouse	Adenovirus	Naphthalene	Lesions	Lesion type/Number
				ADC	PSC	SCC	OTHERS
1 CMV-DKO	Ad5-CMV-Cre	NO	NO
2 CMV-DKO	Ad5-CMV-Cre	NO	YES	6
9 CMV-DKO	Ad5-CMV-Cre	NO	NO
10 CMV-DKO	Ad5-CMV-Cre	NO	NO
17 CMV-DKO	Ad5-CMV-Cre	NO	NO
19 CMV-DKO	Ad5-CMV-Cre	NO	YES	1
20 CMV-DKO	Ad5-CMV-Cre	NO	NO
21 CMV-DKO	Ad5-CMV-Cre	NO	NO
23 CMV-DKO	Ad5-CMV-Cre	NO	NO
25 CMV-DKO	Ad5-CMV-Cre	NO	NO
28 CMV-DKO	Ad5-CMV-Cre	NO	YES	1	1
29 CMV-DKO	Ad5-CMV-Cre	NO	NO
30 CMV-DKO	Ad5-CMV-Cre	NO	NO
33 CMV-DKO	Ad5-CMV-Cre	NO	YES	1
34 CMV-DKO	Ad5-CMV-Cre	NO	YES	3
36 CMV-DKO	Ad5-CMV-Cre	NO	YES	1
37 CMV-DKO	Ad5-CMV-Cre	NO	YES	4	3
42 CMV DKO	Ad5-CMV-Cre	NO	NO
3 CMV-DKO	Ad5-CMV-Cre	YES	NO
4 CMV-DKO	Ad5-CMV-Cre	YES	YES	6	4
5 CMV-DKO	Ad5-CMV-Cre	YES	YES		1
6 CMV-DKO	Ad5-CMV-Cre	YES	YES	1
7 CMV-DKO	Ad5-CMV-Cre	YES	NO
8 CMV-DKO	Ad5-CMV-Cre	YES	YES		5
11 CMV-DKO	Ad5-CMV-Cre	YES	NO
12 CMV-DKO	Ad5-CMV-Cre	YES	NO
13 CMV-DKO	Ad5-CMV-Cre	YES	YES	1
14 CMV-DKO	Ad5-CMV-Cre	YES	NO
15 CMV-DKO	Ad5-CMV-Cre	YES	YES	1
16 CMV-DKO	Ad5-CMV-Cre	YES	YES		3
18 CMV-DKO	Ad5-CMV-Cre	YES	NO
22 CMV-DKO	Ad5-CMV-Cre	YES	YES		2
24 CMV-DKO	Ad5-CMV-Cre	YES	NO
26 CMV-DKO	Ad5-CMV-Cre	YES	YES	6
27 CMV-DKO	Ad5-CMV-Cre	YES	YES	1	2
31 CMV-DKO	Ad5-CMV-Cre	YES	NO
35 CMV-DKO	Ad5-CMV-Cre	YES	YES	1	4
38 CMV-DKO	Ad5-CMV-Cre	YES	NO
39 CMV-DKO	Ad5-CMV-Cre	YES	YES			2
40 CMV-DKO	Ad5-CMV-Cre	YES	YES	1	2	1
1 K5-DKO	Ad5-K5-Cre	NO	NO
2 K5-DKO	Ad5-K5-Cre	NO	NO
3 K5-DKO	Ad5-K5-Cre	NO	NO
7 K5-DKO	Ad5-K5-Cre	NO	NO
10 K5-DKO	Ad5-K5-Cre	NO	NO
11 K5-DKO	Ad5-K5-Cre	NO	NO
12 K5-DKO	Ad5-K5-Cre	NO	NO
15 K5-DKO	Ad5-K5-Cre	NO	YES	2
16 K5-DKO	Ad5-K5-Cre	NO	NO
18 K5-DKO	Ad5-K5-Cre	NO	NO
19 K5-DKO	Ad5-K5-Cre	NO	YES	1
21 K5-DKO	Ad5-K5-Cre	NO	NO
29 K5-DKO	Ad5-K5-Cre	NO	NO
30 K5-DKO	Ad5-K5-Cre	NO	NO
33 K5-DKO	Ad5-K5-Cre	NO	NO
37 K5-DKO	Ad5-K5-Cre	NO	NO
38 K5-DKO	Ad5-K5-Cre	NO	YES	1
39 K5-DKO	Ad5-K5-Cre	NO	YES	1
44 K5-DKO	Ad5-K5-Cre	NO	YES	1
5 K5-DKO	Ad5-K5-Cre	YES	NO
6 K5-DKO	Ad5-K5-Cre	YES	YES	1	5
9 K5-DKO	Ad5-K5-Cre	YES	NO
17 K5-DKO	Ad5-K5-Cre	YES	YES	1
20 K5-DKO	Ad5-K5-Cre	YES	NO
22 K5-DKO	Ad5-K5-Cre	YES	NO
25 K5-DKO	Ad5-K5-Cre	YES	YES		6
27 K5-DKO	Ad5-K5-Cre	YES	NO
28 K5-DKO	Ad5-K5-Cre	YES	NO
31 K5-DKO	Ad5-K5-Cre	YES	NO
34 K5-DKO	Ad5-K5-Cre	YES	NO
35 K5-DKO	Ad5-K5-Cre	YES	YES	3
36 K5-DKO	Ad5-K5-Cre	YES	YES	1
40 K5-DKO	Ad5-K5-Cre	YES	NO
41 K5-DKO	Ad5-K5-Cre	YES	YES	1		1
42 K5-DKO	Ad5-K5-Cre	YES	YES	2	2
43 K5-DKO	Ad5-K5-Cre	YES	YES	2	1	1
45 K5-DKO	Ad5-K5-Cre	YES	NO
46 K5-DKO	Ad5-K5-Cre	YES	YES	1
