# Supplementary material for: Pten and p53 Loss in the Mouse Lung Causes Adenocarcinoma and Sarcomatoid Carcinoma
Source: Cancers (Basel). 2022 Jul 28;14(15):3671. doi: 10.3390/cancers14153671 (PMC9367331; doi:10.3390/cancers14153671)
Supplement: Supplementary file 1 [file cancers-14-03671-s001.zip › Lazaro el at Supplementary Table 4 Revised.xlsx]

## Sheet: all_table_raw_data
#%array_type=MoGene-2_0-st
#%annotation=MoGene-2_0-st-v1.na36.mm10.transcript.csv
ID	ADCC Avg (log2)	LUNG Avg (log2)	SAR CC Avg (log2)	ADCC Standard Deviation	LUNG Standard Deviation	SAR CC Standard Deviation	Overall F-Test	Overall FDR F-Test	TUMOR TYPE F-Test	TUMOR TYPE FDR F-Test	Public Gene IDs	Gene Symbol	Description	Chromosome	Strand	Start	Stop	mRNA Accession	mRNA Source	mRNA Description	mRNA SeqName	mRNA Assignment Score	mRNA Assignment Coverage	mRNA Direct Probes	mRNA Possible Probes	mRNA xhyb	category	ADCC 1_(MoGene-2_0-st).rma-gene-full.chp Signal	ADCC 2_(MoGene-2_0-st).rma-gene-full.chp Signal	ADCC 3_(MoGene-2_0-st).rma-gene-full.chp Signal	ADCC 4_(MoGene-2_0-st).rma-gene-full.chp Signal	ADCC 5_(MoGene-2_0-st).rma-gene-full.chp Signal	ADCC 6_(MoGene-2_0-st).rma-gene-full.chp Signal	ADCC 7_(MoGene-2_0-st).rma-gene-full.chp Signal	LUNG 1_(MoGene-2_0-st).rma-gene-full.chp Signal	LUNG 2_(MoGene-2_0-st).rma-gene-full.chp Signal	LUNG 3_(MoGene-2_0-st).rma-gene-full.chp Signal	LUNG 4_(MoGene-2_0-st).rma-gene-full.chp Signal	LUNG 5_(MoGene-2_0-st).rma-gene-full.chp Signal	LUNG 6_(MoGene-2_0-st).rma-gene-full.chp Signal	SARCC 1_(MoGene-2_0-st).rma-gene-full.chp Signal	SARCC 2_(MoGene-2_0-st).rma-gene-full.chp Signal	SARCC 3_(MoGene-2_0-st)_2.rma-gene-full.chp Signal	SARCC 4_(MoGene-2_0-st).rma-gene-full.chp Signal	SARCC 5_(MoGene-2_0-st).rma-gene-full.chp Signal	SARCC 6_(MoGene-2_0-st).rma-gene-full.chp Signal
17210850	2.2	2.12	2.23	0.18	0.17	0.22	0.8411	0.9160	0.8723	0.9203	ENSMUST00000082908	Gm26206	predicted gene, 26206 [Source:MGI Symbol;Acc:MGI:5455983]	chr1	+	3102016	3102125	ENSMUST00000082908; NONMMUT000002	ENSEMBL; NONCODE	predicted gene, 26206 [gene_biotype:snRNA transcript_biotype:snRNA]; Non-coding transcript identified by NONCODE	chr1	100	100	8	8	0	main	2.24	2.56	2.14	1.98	2.17	2.25	2.23	2.02	2.2	2.1	2.05	2.49	2.2	2.11	2.54	2.09	2.33	2.38	1.95
17210852	2.6	2.57	2.6	0.06	0.1	0.15	0.7817	0.8829	0.9828	0.9894	ENSMUST00000161581	Gm1992	predicted gene 1992 [Source:MGI Symbol;Acc:MGI:3780162]	chr1	+	3466587	3513553	ENSMUST00000161581; GENSCAN00000033732; NONMMUT000009	ENSEMBL; NONCODE	predicted gene 1992 [gene_biotype:antisense transcript_biotype:antisense]; cdna:genscan chromosome:GRCm38:1:3466592:3506934:1 transcript_biotype:protein_coding; Non-coding transcript identified by NONCODE: Antisense	chr1	100	100; 52	23; 12	23; 12	0	main	2.62	2.61	2.53	2.72	2.55	2.55	2.64	2.68	2.53	2.5	2.74	2.6	2.54	2.36	2.5	2.58	2.62	2.67	2.8
17210855	8.37	8.55	8.31	0.12	0.11	0.21	0.4437	0.6516	0.0570	0.1506	NM_008866; XM_006495471; XM_006495472; ENSMUST00000027036; ENSMUST00000115529; ENSMUST00000119612; ENSMUST00000131119; ENSMUST00000134384; ENSMUST00000137887; ENSMUST00000141278; ENSMUST00000150971; BC013536; BC052848; CT010201; OTTMUST00000051162; OTTMUST00000051163; OTTMUST00000051164; OTTMUST00000051165; OTTMUST00000051167; OTTMUST00000051168; OTTMUST00000051169; OTTMUST00000051170; U89352	Lypla1	lysophospholipase 1	chr1	+	4807823	4846739	NM_008866; XM_006495471; XM_006495472; ENSMUST00000027036; ENSMUST00000115529; ENSMUST00000119612; ENSMUST00000131119; ENSMUST00000134384; ENSMUST00000137887; ENSMUST00000141278; ENSMUST00000150971; BC013536; BC052848; CT010201; OTTMUST00000051162; OTTMUST00000051163; OTTMUST00000051164; OTTMUST00000051165; OTTMUST00000051167; OTTMUST00000051168; OTTMUST00000051169; OTTMUST00000051170; U89352; EN…	RefSeq; ENSEMBL; GenBank; Havana transcript; NONCODE; UCSC Genes	Mus musculus lysophospholipase 1 (Lypla1), mRNA.; PREDICTED: Mus musculus lysophospholipase 1 (Lypla1), transcript variant X1, mRNA.; PREDICTED: Mus musculus lysophospholipase 1 (Lypla1), transcript variant X2, mRNA.; lysophospholipase 1 [gene_biotype:protein_coding transcript_biotype:protein_coding]; lysophospholipase 1 [gene_biotype:protein_coding transcript_biotype:nonsense_mediated_decay]; ly…	chr1	100; 94; 93	85; 75; 65; 50; 70; 55; 25; 60; 40	17; 15; 13; 10; 14; 11; 5; 16; 12; 8	17; 15; 13; 10; 14; 11; 5; 12; 8	0	main	8.32	8.5	8.25	8.35	8.25	8.53	8.46	8.55	8.74	8.49	8.41	8.57	8.6	8.19	8.25	7.96	8.56	8.35	8.46
17210869	8.56	8.68	8.83	0.17	0.09	0.18	0.1480	0.3457	0.0236	0.0787	NM_001159750; NM_001159751; NM_011541; XM_011238366; ENSMUST00000081551; ENSMUST00000165720; BC006022; BC061490; BC083127; M18210; OTTMUST00000111602; OTTMUST00000111603	Tcea1	transcription elongation factor A (SII) 1	chr1	+	4857694	4897909	NM_001159750; NM_001159751; NM_011541; XM_011238366; ENSMUST00000081551; ENSMUST00000165720; BC006022; BC061490; BC083127; M18210; OTTMUST00000111602; OTTMUST00000111603; ENSMUST00000155020; GENSCAN00000004984; GENSCAN00000005075; OTTMUST00000127419; uc007afi.2; uc011wht.1; uc011whu.1; D00925	RefSeq; ENSEMBL; GenBank; Havana transcript; UCSC Genes	Mus musculus transcription elongation factor A (SII) 1 (Tcea1), transcript variant 3, mRNA.; Mus musculus transcription elongation factor A (SII) 1 (Tcea1), transcript variant 1, mRNA.; Mus musculus transcription elongation factor A (SII) 1 (Tcea1), transcript variant 2, mRNA.; PREDICTED: Mus musculus transcription elongation factor A (SII) 1 (Tcea1), transcript variant X1, mRNA.; transcription e…	chr1	100; 86; 43	76; 81; 67; 10; 14; 19; 43	16; 17; 14; 12; 2; 3; 4; 9	16; 17; 14; 2; 3; 4; 21	0; 1	main	8.48	8.63	8.41	8.81	8.57	8.33	8.7	8.59	8.64	8.6	8.8	8.69	8.77	8.97	9.08	8.84	8.63	8.82	8.64
17210883	4.73	4.72	5.02	0.07	0.09	0.25	0.6359	0.7911	0.0644	0.1648	XR_373197; XR_398542	Gm16041	predicted gene 16041	chr1	+	4970857	4976820	XR_373197; XR_398542; ENSMUST00000144339; NONMMUT000044	RefSeq; ENSEMBL; NONCODE	PREDICTED: Mus musculus predicted gene 16041 (Gm16041), ncRNA.; predicted gene 16041 [gene_biotype:antisense transcript_biotype:antisense]; Non-coding transcript identified by NONCODE: Antisense	chr1	100	100	23	23	0	main	4.73	4.76	4.64	4.77	4.71	4.64	4.82	4.81	4.78	4.64	4.73	4.56	4.73	5.28	4.55	5.13	4.96	5.05	4.88
17210887	8.4	8.33	8.43	0.07	0.09	0.27	0.0346	0.1388	0.1746	0.3307	NM_001310442; NM_133826; XM_006495433; XM_006495435; XM_006495436; XM_006495437; XM_006495439; XM_011238335; XM_011238336; XM_011238337; ENSMUST00000044369; ENSMUST00000192029; ENSMUST00000192142; ENSMUST00000192698; ENSMUST00000192847; ENSMUST00000194301; ENSMUST00000194676; ENSMUST00000194978; BC009154; OTTMUST00000127490; OTTMUST00000127491; OTTMUST00000127492; OTTMUST00000127495; OTTMUST00000…	Atp6v1h	ATPase, H+ transporting, lysosomal V1 subunit H	chr1	+	5083173	5162549	NM_001310442; NM_133826; XM_006495433; XM_006495435; XM_006495436; XM_006495437; XM_006495439; XM_011238335; XM_011238336; XM_011238337; ENSMUST00000044369; ENSMUST00000192029; ENSMUST00000192142; ENSMUST00000192698; ENSMUST00000192847; ENSMUST00000194301; ENSMUST00000194676; ENSMUST00000194978; BC009154; OTTMUST00000127490; OTTMUST00000127491; OTTMUST00000127492; OTTMUST00000127495; OTTMUST00000…	RefSeq; ENSEMBL; GenBank; Havana transcript; UCSC Genes	Mus musculus ATPase, H+ transporting, lysosomal V1 subunit H (Atp6v1h), transcript variant 2, mRNA.; Mus musculus ATPase, H+ transporting, lysosomal V1 subunit H (Atp6v1h), transcript variant 1, mRNA.; PREDICTED: Mus musculus ATPase, H+ transporting, lysosomal V1 subunit H (Atp6v1h), transcript variant X1, mRNA.; PREDICTED: Mus musculus ATPase, H+ transporting, lysosomal V1 subunit H (Atp6v1h), t…	chr1	100	92; 100; 68; 36; 28; 56; 88; 48; 24; 76	23; 25; 17; 9; 7; 14; 22; 12; 6; 19	23; 25; 17; 9; 7; 14; 22; 12; 6; 19	0	main	8.34	8.4	8.4	8.4	8.41	8.28	8.52	8.21	8.4	8.29	8.22	8.39	8.4	8.28	8.5	8.37	8.42	9.04	8.52
17210904	5.09	5.1	5.11	0.16	0.12	0.13	0.8930	0.9439	0.9794	0.9871	NM_001204371; NM_011011; XM_006495470; ENSMUST00000027038; ENSMUST00000159083; ENSMUST00000160339; ENSMUST00000160777; ENSMUST00000192685; BC116795; BC119026; L11065; OTTMUST00000088255; OTTMUST00000088256; OTTMUST00000088257; OTTMUST00000088258; OTTMUST00000127488	Oprk1	opioid receptor, kappa 1	chr1	+	5588493	5606133	NM_001204371; NM_011011; XM_006495470; ENSMUST00000027038; ENSMUST00000159083; ENSMUST00000160339; ENSMUST00000160777; ENSMUST00000192685; BC116795; BC119026; L11065; OTTMUST00000088255; OTTMUST00000088256; OTTMUST00000088257; OTTMUST00000088258; OTTMUST00000127488; GENSCAN00000045874; uc007afo.2; uc007afp.2; uc007afq.2	RefSeq; ENSEMBL; GenBank; Havana transcript; UCSC Genes	Mus musculus opioid receptor, kappa 1 (Oprk1), transcript variant 1, mRNA.; Mus musculus opioid receptor, kappa 1 (Oprk1), transcript variant 2, mRNA.; PREDICTED: Mus musculus opioid receptor, kappa 1 (Oprk1), transcript variant X1, mRNA.; opioid receptor, kappa 1 [gene_biotype:protein_coding transcript_biotype:protein_coding]; opioid receptor, kappa 1 [gene_biotype:protein_coding transcript_biot…	chr1	100	91; 77; 59; 64; 32; 55; 50; 45	20; 17; 13; 14; 7; 12; 11; 10	20; 17; 13; 14; 7; 12; 11; 10	0	main	4.82	5.06	5.06	5.16	5.18	5.33	5.01	5.19	4.92	5.24	5.16	5	5.06	5.18	4.92	5.26	4.95	5.13	5.12
17210912	9.09	9.36	8.96	0.1	0.15	0.17	0.1091	0.2875	0.0030	0.0164	NM_009826; XM_006495443; XM_011238338; XM_011238339; XM_011238340; XM_011238341; XM_011238342; ENSMUST00000027040; ENSMUST00000159206; ENSMUST00000159349; ENSMUST00000159530; ENSMUST00000159656; ENSMUST00000159661; ENSMUST00000159802; ENSMUST00000159906; ENSMUST00000160062; ENSMUST00000160871; ENSMUST00000161183; ENSMUST00000161327; ENSMUST00000162210; ENSMUST00000162257; ENSMUST00000162795; AB05…	Rb1cc1	RB1-inducible coiled-coil 1	chr1	+	6206197	6276648	NM_009826; XM_006495443; XM_011238338; XM_011238339; XM_011238340; XM_011238341; XM_011238342; ENSMUST00000027040; ENSMUST00000159206; ENSMUST00000159349; ENSMUST00000159530; ENSMUST00000159656; ENSMUST00000159661; ENSMUST00000159802; ENSMUST00000159906; ENSMUST00000160062; ENSMUST00000160871; ENSMUST00000161183; ENSMUST00000161327; ENSMUST00000162210; ENSMUST00000162257; ENSMUST00000162795; AB05…	RefSeq; ENSEMBL; GenBank; Havana transcript; NONCODE; UCSC Genes	Mus musculus RB1-inducible coiled-coil 1 (Rb1cc1), mRNA.; PREDICTED: Mus musculus RB1-inducible coiled-coil 1 (Rb1cc1), transcript variant X5, mRNA.; PREDICTED: Mus musculus RB1-inducible coiled-coil 1 (Rb1cc1), transcript variant X1, mRNA.; PREDICTED: Mus musculus RB1-inducible coiled-coil 1 (Rb1cc1), transcript variant X2, mRNA.; PREDICTED: Mus musculus RB1-inducible coiled-coil 1 (Rb1cc1), tra…	chr1	100; 95; 50	86; 89; 93; 71; 4; 7; 18; 14; 21; 64; 46; 79; 61; 25; 68	24; 25; 26; 20; 1; 2; 5; 4; 6; 18; 13; 21; 17; 7; 19	24; 25; 26; 20; 1; 2; 5; 4; 6; 18; 13; 22; 17; 7; 19	0	main	9.21	9.17	9.03	9.05	9.08	9.07	9.31	9.21	9.38	9.26	9.3	9.58	9.55	9.04	9.28	9	8.87	8.79	8.96
17210947	6	5.2	5.15	0.85	0.21	0.49	0.0297	0.1256	0.0305	0.0954	NM_001195732; ENSMUST00000133144; OTTMUST00000127625	Fam150a	family with sequence similarity 150, member A	chr1	+	6359331	6394731	NM_001195732; ENSMUST00000133144; OTTMUST00000127625; GENSCAN00000007874; NONMMUT000063; uc007afv.2	RefSeq; ENSEMBL; Havana transcript; NONCODE; UCSC Genes	Mus musculus family with sequence similarity 150, member A (Fam150a), mRNA.; family with sequence similarity 150, member A [gene_biotype:protein_coding transcript_biotype:protein_coding]; family with sequence similarity 150, member A[gene_biotype:protein_coding transcript_biotype:protein_coding]; cdna:genscan chromosome:GRCm38:1:6214132:6428628:1 transcript_biotype:protein_coding; Non-coding tran…	chr1	100; 80	100; 57; 24	21; 12; 4	21; 12; 5	0	main	5.78	7.04	6.77	4.58	5.82	5.49	6.58	5.52	5.39	5.14	5.21	5.14	4.92	4.86	5.51	4.51	5.76	5.45	4.81
17210953	4.56	4.53	5.15	0.19	0.22	0.35	0.0149	0.0810	0.0018	0.0112	NM_001244692; NM_001244693; NM_173868; NR_045188; NR_045189; XM_006495501; XM_006495502; XM_006495503; XM_006495504; XM_011238369; XM_011238370; XM_011238371; XM_011238372; XM_011238373; XM_011238374; XM_011238375; ENSMUST00000043578; ENSMUST00000130338; ENSMUST00000131467; ENSMUST00000131494; ENSMUST00000132207; ENSMUST00000139756; ENSMUST00000139838; ENSMUST00000140079; ENSMUST00000142304; ENSM…	St18	suppression of tumorigenicity 18	chr1	+	6487231	6860940	NM_001244692; NM_001244693; NM_173868; NR_045188; NR_045189; XM_006495501; XM_006495502; XM_006495503; XM_006495504; XM_011238369; XM_011238370; XM_011238371; XM_011238372; XM_011238373; XM_011238374; XM_011238375; ENSMUST00000043578; ENSMUST00000130338; ENSMUST00000131467; ENSMUST00000131494; ENSMUST00000132207; ENSMUST00000139756; ENSMUST00000139838; ENSMUST00000140079; ENSMUST00000142304; ENSM…	RefSeq; ENSEMBL; GenBank; Havana transcript; NONCODE; UCSC Genes	Mus musculus suppression of tumorigenicity 18 (St18), transcript variant 1, mRNA.; Mus musculus suppression of tumorigenicity 18 (St18), transcript variant 2, mRNA.; Mus musculus suppression of tumorigenicity 18 (St18), transcript variant 3, mRNA.; Mus musculus suppression of tumorigenicity 18 (St18), transcript variant 4, non-coding RNA.; Mus musculus suppression of tumorigenicity 18 (St18), tra…	chr1	100; 95	83; 79; 88; 67; 71; 4; 25; 17; 21; 8; 75; 58	20; 19; 21; 16; 17; 1; 6; 4; 5; 2; 18; 14	20; 19; 21; 16; 17; 1; 6; 4; 5; 2; 18; 14	0	main	4.35	4.54	4.66	4.64	4.47	4.95	4.57	4.58	4.11	4.39	4.7	4.48	4.67	4.74	5.33	5.03	4.74	5.56	5.43
17210984	9.23	9.55	9.04	0.11	0.09	0.1	0.0076	0.0519	7.82E-05	0.0010	NM_183028; XM_006495535; XM_006495536; XR_373188; ENSMUST00000061280; ENSMUST00000182114; ENSMUST00000182306; ENSMUST00000182388; ENSMUST00000182675; ENSMUST00000182823; ENSMUST00000182892; ENSMUST00000183204; BC052741; BC064801; BC110360; BC117941; BC117942; OTTMUST00000113805; OTTMUST00000113808; OTTMUST00000113809; OTTMUST00000113810; OTTMUST00000113811; OTTMUST00000113813; OTTMUST00000113814;…	Pcmtd1	protein-L-isoaspartate (D-aspartate) O-methyltransferase domain containing 1	chr1	+	7088920	7173628	NM_183028; XM_006495535; XM_006495536; XR_373188; ENSMUST00000061280; ENSMUST00000182114; ENSMUST00000182306; ENSMUST00000182388; ENSMUST00000182675; ENSMUST00000182823; ENSMUST00000182892; ENSMUST00000183204; BC052741; BC064801; BC110360; BC117941; BC117942; OTTMUST00000113805; OTTMUST00000113808; OTTMUST00000113809; OTTMUST00000113810; OTTMUST00000113811; OTTMUST00000113813; OTTMUST00000113814;…	RefSeq; ENSEMBL; GenBank; Havana transcript; NONCODE; UCSC Genes	Mus musculus protein-L-isoaspartate (D-aspartate) O-methyltransferase domain containing 1 (Pcmtd1), mRNA.; PREDICTED: Mus musculus protein-L-isoaspartate (D-aspartate) O-methyltransferase domain containing 1 (Pcmtd1), transcript variant X2, mRNA.; PREDICTED: Mus musculus protein-L-isoaspartate (D-aspartate) O-methyltransferase domain containing 1 (Pcmtd1), transcript variant X3, mRNA.; PREDICTED:…	chr1	100; 92; 86	86; 59; 64; 100; 55; 14; 23; 41; 73; 77; 5; 32	19; 13; 14; 22; 11; 3; 5; 9; 12; 16; 17; 1; 7	19; 13; 14; 22; 12; 3; 5; 9; 16; 17; 1; 7	0	main	9.32	9.22	9.31	9	9.16	9.24	9.21	9.59	9.57	9.52	9.56	9.47	9.36	9.19	8.93	9.04	9.12	8.93	9.06
17210994	3.93	4	3.82	0.32	0.3	0.27	0.8452	0.9183	0.8144	0.8832	ENSMUST00000104056	Gm23274	predicted gene, 23274 [Source:MGI Symbol;Acc:MGI:5453051]	chr1	+	7265803	7265932	ENSMUST00000104056; NONMMUT000078	ENSEMBL; NONCODE	predicted gene, 23274 [gene_biotype:snoRNA transcript_biotype:snoRNA]; Non-coding transcript identified by NONCODE	chr1	100	100	9	9	0	main	3.93	4.09	3.47	4.32	3.81	3.61	4.25	3.92	3.86	3.49	4.04	4.36	4.18	3.53	4.28	3.59	3.82	3.95	3.87
17210996	5.8	5.27	5.71	0.52	0.4	0.27	0.2667	0.4902	0.1674	0.3213	ENSMUST00000102181	Gm24276	predicted gene, 24276 [Source:MGI Symbol;Acc:MGI:5454053]	chr1	+	8816138	8816247	ENSMUST00000102181; NONMMUT000092	ENSEMBL; NONCODE	predicted gene, 24276 [gene_biotype:miRNA transcript_biotype:miRNA]; Non-coding transcript identified by NONCODE	chr1	100	100	13	13	0	main	5.88	5.28	6.08	5.73	5.97	6.87	5.4	5.26	5.25	5.82	6.2	5.25	5.31	5.96	5.74	6	5.35	5.41	5.72
17210998	2.36	2.26	2.09	0.26	0.1	0.31	0.0270	0.1183	0.4345	0.5959	ENSMUST00000083691	Gm24765	predicted gene, 24765 [Source:MGI Symbol;Acc:MGI:5454542]	chr1	+	9458670	9458772	ENSMUST00000083691; NONMMUT000099	ENSEMBL; NONCODE	predicted gene, 24765 [gene_biotype:snRNA transcript_biotype:snRNA]; Non-coding transcript identified by NONCODE	chr1	100	100	8	8	0	main	2.29	2.49	2.28	2.69	2.2	2.76	2.05	2.15	2.22	2.36	2.19	2.39	2.27	2.08	2.41	2.04	2.12	2.84	2.09
17211000	6.49	6.48	7.07	0.12	0.15	0.26	0.0078	0.0529	0.0001	0.0016	NM_021511; ENSMUST00000072079; BC003481; BC055925; OTTMUST00000118821	Rrs1	RRS1 ribosome biogenesis regulator homolog (S. cerevisiae)	chr1	+	9545408	9547455	NM_021511; ENSMUST00000072079; BC003481; BC055925; OTTMUST00000118821; uc007agk.2	RefSeq; ENSEMBL; GenBank; Havana transcript; UCSC Genes	Mus musculus RRS1 ribosome biogenesis regulator homolog (S. cerevisiae) (Rrs1), mRNA.; RRS1 ribosome biogenesis regulator homolog (S. cerevisiae) [gene_biotype:protein_coding transcript_biotype:protein_coding]; Mus musculus RRS1 ribosome biogenesis regulator homolog (S. cerevisiae), mRNA (cDNA clone MGC:6914 IMAGE:2811004), complete cds.; Mus musculus RRS1 ribosome biogenesis regulator homolog (S…	chr1	100	100; 93	15; 14	15; 14	0	main	6.44	6.59	6.44	6.62	6.66	6.43	6.34	6.41	6.3	6.64	6.53	6.66	6.37	6.86	7.27	6.91	6.73	7.33	7.27
17211004	6.27	7.17	6.37	0.53	0.24	0.45	0.0705	0.2203	0.0163	0.0598	NM_175236; NR_027664; XM_006495585; XM_006495586; XM_006495587; XM_011238408; ENSMUST00000027044; ENSMUST00000130927; ENSMUST00000144177; ENSMUST00000186467; ENSMUST00000190654; BC026584; OTTMUST00000053148; OTTMUST00000053149; OTTMUST00000053150; OTTMUST00000118822; OTTMUST00000118823	Adhfe1	alcohol dehydrogenase, iron containing, 1	chr1	+	9547948	9577970	NM_175236; NR_027664; XM_006495585; XM_006495586; XM_006495587; XM_011238408; ENSMUST00000027044; ENSMUST00000130927; ENSMUST00000144177; ENSMUST00000186467; ENSMUST00000190654; BC026584; OTTMUST00000053148; OTTMUST00000053149; OTTMUST00000053150; OTTMUST00000118822; OTTMUST00000118823; GENSCAN00000029944; uc007agl.2; uc007agm.2	RefSeq; ENSEMBL; GenBank; Havana transcript; UCSC Genes	Mus musculus alcohol dehydrogenase, iron containing, 1 (Adhfe1), transcript variant 1, mRNA.; Mus musculus alcohol dehydrogenase, iron containing, 1 (Adhfe1), transcript variant 2, non-coding RNA.; PREDICTED: Mus musculus alcohol dehydrogenase, iron containing, 1 (Adhfe1), transcript variant X1, mRNA.; PREDICTED: Mus musculus alcohol dehydrogenase, iron containing, 1 (Adhfe1), transcript variant …	chr1	100; 90	87; 93; 80; 77; 33; 30; 83; 63	26; 28; 24; 23; 9; 25; 19	26; 28; 24; 23; 10; 9; 25; 19	0	main	6.49	7.56	6.07	6.3	6.01	6.19	6.57	6.83	7.41	6.85	7.2	7.2	7.32	6.22	6.08	6.52	6.65	7.07	5.8
17211023	5.69	5.89	5.87	0.44	0.2	0.19	0.1696	0.3743	0.3973	0.5626	NM_178399; ENSMUST00000088666; BC066997	3110035E14Rik	RIKEN cDNA 3110035E14 gene	chr1	+	9601199	9627143	NM_178399; ENSMUST00000088666; BC066997; GENSCAN00000029937; OTTMUST00000054142; uc007agp.1	RefSeq; ENSEMBL; GenBank; Havana transcript; UCSC Genes	Mus musculus RIKEN cDNA 3110035E14 gene (3110035E14Rik), mRNA.; RIKEN cDNA 3110035E14 gene [gene_biotype:protein_coding transcript_biotype:protein_coding]; Mus musculus RIKEN cDNA 3110035E14 gene, mRNA (cDNA clone MGC:91354 IMAGE:5703513), complete cds.; cdna:genscan chromosome:GRCm38:1:9574576:9624969:1 transcript_biotype:protein_coding; novel protein, orthologue of human chromosome 8 open readi…	chr1	100	90; 100; 81; 33	19; 21; 17; 7	19; 21; 17; 7	0	main	5.67	5.05	5.65	6.55	5.65	5.74	5.9	6.05	5.84	5.69	5.99	6.03	5.56	5.57	5.9	5.96	5.87	6.12	5.73
17211033	4.68	4.57	4.62	0.19	0.16	0.27	0.4082	0.6227	0.7444	0.8343	NR_040462; XR_865179; XR_865180; XR_865181; XR_865182; XR_865183; XR_865184; XR_884587; XR_884588; XR_884589	1700034P13Rik; Gm39590	RIKEN cDNA 1700034P13 gene; predicted gene, 39590	chr1	+	9747648	9791922	NR_040462; XR_865179; XR_865180; XR_865181; XR_865182; XR_865183; XR_865184; XR_884587; XR_884588; XR_884589; ENSMUST00000181358; ENSMUST00000181821; ENSMUST00000189322; ENSMUST00000189431; ENSMUST00000191287; NONMMUT000108; NONMMUT000109; NONMMUT000110; NONMMUT000111; NONMMUT000112; NONMMUT000113; NONMMUT000114; uc029qmu.1; uc029qmv.1	RefSeq; ENSEMBL; NONCODE; UCSC Genes	Mus musculus RIKEN cDNA 1700034P13 gene (1700034P13Rik), long non-coding RNA.; PREDICTED: Mus musculus uncharacterized LOC105243859 (LOC105243859), transcript variant X4, ncRNA.; PREDICTED: Mus musculus uncharacterized LOC105243859 (LOC105243859), transcript variant X5, ncRNA.; PREDICTED: Mus musculus uncharacterized LOC105243859 (LOC105243859), transcript variant X6, ncRNA.; PREDICTED: Mus muscu…	chr1	100; 75; 89; 91; 86; 93; 88; 83	52; 16; 36; 44; 28; 60; 48; 12; 32; 40; 24	13; 3; 8; 10; 6; 14; 12; 7; 5	13; 4; 9; 11; 7; 15; 12; 3; 8; 10; 6	0	main	4.64	4.53	4.89	4.84	5.01	4.53	4.63	4.52	4.5	4.77	4.86	4.61	4.46	4.29	4.63	4.63	4.47	4.75	5.07
17211043	7.61	7.98	7.78	0.33	0.15	0.71	0.2528	0.4747	0.1131	0.2458	NM_001037759; NM_133220; NM_177547; ENSMUST00000097826; ENSMUST00000166384; ENSMUST00000168907; ENSMUST00000171265; ENSMUST00000188298; ENSMUST00000188486; ENSMUST00000188625; ENSMUST00000188738; ENSMUST00000188782; ENSMUST00000188830; ENSMUST00000189050; ENSMUST00000191338; AF312007; BC018363; OTTMUST00000118855; OTTMUST00000118856; OTTMUST00000118857; OTTMUST00000118859; OTTMUST00000118860; OTT…	Sgk3	serum/glucocorticoid regulated kinase 3	chr1	+	9798130	9902570	NM_001037759; NM_133220; NM_177547; ENSMUST00000097826; ENSMUST00000166384; ENSMUST00000168907; ENSMUST00000171265; ENSMUST00000188298; ENSMUST00000188486; ENSMUST00000188625; ENSMUST00000188738; ENSMUST00000188782; ENSMUST00000188830; ENSMUST00000189050; ENSMUST00000191338; AF312007; BC018363; OTTMUST00000118855; OTTMUST00000118856; OTTMUST00000118857; OTTMUST00000118859; OTTMUST00000118860; OTT…	RefSeq; ENSEMBL; GenBank; Havana transcript; NONCODE; UCSC Genes	Mus musculus serum/glucocorticoid regulated kinase 3 (Sgk3), transcript variant 3, mRNA.; Mus musculus serum/glucocorticoid regulated kinase 3 (Sgk3), transcript variant 1, mRNA.; Mus musculus serum/glucocorticoid regulated kinase 3 (Sgk3), transcript variant 2, mRNA.; serum/glucocorticoid regulated kinase 3 [gene_biotype:protein_coding transcript_biotype:protein_coding]; serum/glucocorticoid reg…	chr1	100; 50	86; 89; 84; 81; 78; 5; 8; 16; 32; 65; 68	32; 33; 31; 30; 29; 2; 3; 6; 12; 24; 25; 1	32; 33; 31; 30; 29; 2; 3; 6; 12; 24; 25	0	main	6.9	7.65	7.02	7.28	7.7	7.6	7.62	7.73	7.95	8.01	7.89	8.13	8.11	6.32	7.8	6.97	7.86	8.25	7.72
17211066	4	3.97	4.07	0.1	0.09	0.2	0.7222	0.8472	0.5235	0.6710	NM_177722; XM_011238376; XM_011238377; XM_011238378; XM_011238379; XR_865162; XR_865163; ENSMUST00000052843; ENSMUST00000118098; ENSMUST00000125294; ENSMUST00000140948; ENSMUST00000171802; ENSMUST00000183059; OTTMUST00000051859; OTTMUST00000078009; OTTMUST00000078010; OTTMUST00000078011; OTTMUST00000113822	Mcmdc2	minichromosome maintenance domain containing 2	chr1	+	9908638	9940954	NM_177722; XM_011238376; XM_011238377; XM_011238378; XM_011238379; XR_865162; XR_865163; ENSMUST00000052843; ENSMUST00000118098; ENSMUST00000125294; ENSMUST00000140948; ENSMUST00000171802; ENSMUST00000183059; OTTMUST00000051859; OTTMUST00000078009; OTTMUST00000078010; OTTMUST00000078011; OTTMUST00000113822; GENSCAN00000029933; uc007agz.1; uc011wie.1	RefSeq; ENSEMBL; Havana transcript; UCSC Genes	Mus musculus minichromosome maintenance domain containing 2 (Mcmdc2), mRNA.; PREDICTED: Mus musculus minichromosome maintenance domain containing 2 (Mcmdc2), transcript variant X1, mRNA.; PREDICTED: Mus musculus minichromosome maintenance domain containing 2 (Mcmdc2), transcript variant X2, mRNA.; PREDICTED: Mus musculus minichromosome maintenance domain containing 2 (Mcmdc2), transcript variant …	chr1	100; 95	84; 75; 66; 78; 59; 50; 56; 69; 72; 19	27; 24; 20; 25; 19; 16; 18; 22; 23; 6	27; 24; 21; 25; 19; 16; 18; 22; 23; 6	0	main	3.76	4.02	4.06	3.95	3.97	4	4	4.08	3.86	3.96	3.99	4.05	3.9	4.15	4.02	4.23	3.86	4.31	3.83
17211087	5.88	5.78	6.11	0.1	0.15	0.21	0.2516	0.4734	0.0351	0.1059	ENSMUST00000134692	Gm15818	predicted gene 15818 [Source:MGI Symbol;Acc:MGI:3801960]	chr1	+	9982387	9992366	ENSMUST00000134692; NONMMUT000133	ENSEMBL; NONCODE	predicted gene 15818 [gene_biotype:antisense transcript_biotype:antisense]; Non-coding transcript identified by NONCODE: Antisense	chr1	100	100	24	24	0	main	5.87	5.88	5.88	5.72	5.85	6.07	5.9	5.84	5.76	5.76	6.02	5.78	5.54	6.1	5.84	6.34	5.95	6.37	6.08
17211090	8	7.67	7.71	0.3	0.17	0.3	0.4100	0.6240	0.0807	0.1935	NM_026493; XM_006495479; XM_006495481; XM_006495482; XM_006495483; XM_006495484; XM_006495485; XM_006495486; XM_006495487; XM_006495488; XM_006495489; XM_011238365; ENSMUST00000071087; ENSMUST00000117415; ENSMUST00000118263; ENSMUST00000119714; ENSMUST00000122156; ENSMUST00000123261; ENSMUST00000128164; ENSMUST00000134716; ENSMUST00000136283; ENSMUST00000136898; ENSMUST00000143606; ENSMUST0000014…	Cspp1	centrosome and spindle pole associated protein 1	chr1	+	10038218	10136768	NM_026493; XM_006495479; XM_006495481; XM_006495482; XM_006495483; XM_006495484; XM_006495485; XM_006495486; XM_006495487; XM_006495488; XM_006495489; XM_011238365; ENSMUST00000071087; ENSMUST00000117415; ENSMUST00000118263; ENSMUST00000119714; ENSMUST00000122156; ENSMUST00000123261; ENSMUST00000128164; ENSMUST00000134716; ENSMUST00000136283; ENSMUST00000136898; ENSMUST00000143606; ENSMUST0000014…	RefSeq; ENSEMBL; GenBank; Havana transcript; NONCODE; UCSC Genes	Mus musculus centrosome and spindle pole associated protein 1 (Cspp1), mRNA.; PREDICTED: Mus musculus centrosome and spindle pole associated protein 1 (Cspp1), transcript variant X1, mRNA.; PREDICTED: Mus musculus centrosome and spindle pole associated protein 1 (Cspp1), transcript variant X2, mRNA.; PREDICTED: Mus musculus centrosome and spindle pole associated protein 1 (Cspp1), transcript vari…	chr1	100; 80; 86; 90	90; 86; 93; 72; 69; 59; 66; 83; 24; 28; 7; 10; 14; 3; 17; 34; 38	26; 25; 27; 21; 20; 17; 19; 24; 7; 8; 2; 3; 4; 1; 5; 6; 10; 9; 11	26; 25; 27; 21; 20; 17; 19; 24; 7; 8; 2; 3; 4; 1; 5; 10; 11	0	main	7.75	8.51	7.58	8.11	8.02	8.13	7.96	7.31	7.64	7.66	7.58	7.77	7.78	7.97	7.68	7.47	7.39	7.68	8.18
17211129	2.54	2.23	2.34	0.11	0.09	0.2	0.2540	0.4761	0.0201	0.0700	ENSMUST00000157960	Gm22963	predicted gene, 22963 [Source:MGI Symbol;Acc:MGI:5452740]	chr1	+	10921670	10921760	ENSMUST00000157960	ENSEMBL	predicted gene, 22963 [gene_biotype:snoRNA transcript_biotype:snoRNA]	chr1	100	100	18	18	0	main	2.45	2.67	2.54	2.41	2.45	2.66	2.6	2.35	2.2	2.19	2.08	2.25	2.25	2.3	2.47	2.08	2.62	2.14	2.39
17211131	8.12	11.33	8.12	0.44	0.29	0.66	3.88E-06	0.0004	5.82E-10	1.31E-07	NM_001033636; NM_029525; XM_006495441; XM_006495442; ENSMUST00000027056; ENSMUST00000187694; ENSMUST00000187745; ENSMUST00000188154; ENSMUST00000188189; ENSMUST00000189385; ENSMUST00000189822; BC139253; BC139255; OTTMUST00000123246; OTTMUST00000123248; OTTMUST00000123249; OTTMUST00000123250; OTTMUST00000123251; OTTMUST00000123252; OTTMUST00000123253	Prex2	phosphatidylinositol-3,4,5-trisphosphate-dependent Rac exchange factor 2	chr1	+	10993465	11303682	NM_001033636; NM_029525; XM_006495441; XM_006495442; ENSMUST00000027056; ENSMUST00000187694; ENSMUST00000187745; ENSMUST00000188154; ENSMUST00000188189; ENSMUST00000189385; ENSMUST00000189822; BC139253; BC139255; OTTMUST00000123246; OTTMUST00000123248; OTTMUST00000123249; OTTMUST00000123250; OTTMUST00000123251; OTTMUST00000123252; OTTMUST00000123253; GENSCAN00000021626; GENSCAN00000021627; NONMMU…	RefSeq; ENSEMBL; GenBank; Havana transcript; NONCODE; UCSC Genes	Mus musculus phosphatidylinositol-3,4,5-trisphosphate-dependent Rac exchange factor 2 (Prex2), transcript variant 2, mRNA.; Mus musculus phosphatidylinositol-3,4,5-trisphosphate-dependent Rac exchange factor 2 (Prex2), transcript variant 1, mRNA.; PREDICTED: Mus musculus phosphatidylinositol-3,4,5-trisphosphate-dependent Rac exchange factor 2 (Prex2), transcript variant X1, mRNA.; PREDICTED: Mus …	chr1	100; 90	28; 100; 88; 9; 21; 12; 23; 26; 63; 2; 30	12; 43; 38; 4; 9; 5; 10; 11; 27; 1; 13	12; 43; 38; 4; 9; 5; 10; 11; 27; 1; 13	0	main	8.3	8.22	7.78	7.63	7.9	8.2	8.95	11.19	11.1	10.86	11.52	11.56	11.51	6.62	8.46	7.76	8.07	8.34	8
17211174	5.37	5.86	5.37	0.21	0.11	0.17	0.0271	0.1185	0.0004	0.0039	NM_001160369; NM_001160370; NM_001160371; NM_001310451; NM_177173; XM_006495540; XM_006495541; XM_006495542; XM_006495543; XM_006495544; ENSMUST00000048613; ENSMUST00000135014; ENSMUST00000137824; ENSMUST00000141339; ENSMUST00000141512; ENSMUST00000142117; ENSMUST00000150870; ENSMUST00000171690; ENSMUST00000179089; ENSMUST00000191437; BC137903; BC145022; BC145023	A830018L16Rik	RIKEN cDNA A830018L16 gene	chr1	+	11414105	11975902	NM_001160369; NM_001160370; NM_001160371; NM_001310451; NM_177173; XM_006495540; XM_006495541; XM_006495542; XM_006495543; XM_006495544; ENSMUST00000048613; ENSMUST00000135014; ENSMUST00000137824; ENSMUST00000141339; ENSMUST00000141512; ENSMUST00000142117; ENSMUST00000150870; ENSMUST00000171690; ENSMUST00000179089; ENSMUST00000191437; BC137903; BC145022; BC145023; GENSCAN00000021630; GENSCAN00000…	RefSeq; ENSEMBL; GenBank; NONCODE; Havana transcript; UCSC Genes	Mus musculus RIKEN cDNA A830018L16 gene (A830018L16Rik), transcript variant 1, mRNA.; Mus musculus RIKEN cDNA A830018L16 gene (A830018L16Rik), transcript variant 3, mRNA.; Mus musculus RIKEN cDNA A830018L16 gene (A830018L16Rik), transcript variant 4, mRNA.; Mus musculus RIKEN cDNA A830018L16 gene (A830018L16Rik), transcript variant 5, mRNA.; Mus musculus RIKEN cDNA A830018L16 gene (A830018L16Rik)…	chr1	100	84; 53; 47; 78; 75; 59; 56; 66; 81; 28; 22; 13; 31; 6; 19; 25; 41	27; 17; 15; 25; 24; 19; 18; 21; 26; 9; 7; 4; 10; 2; 6; 8; 13	27; 17; 15; 25; 24; 19; 18; 21; 26; 9; 7; 4; 10; 2; 6; 8; 13	0	main	4.99	5.37	5.39	5.33	4.96	5.49	5.33	5.86	5.74	5.61	5.9	5.86	5.85	5.28	5.5	5.63	5.23	5.43	5.2
17211194	5.22	5.06	5.17	0.16	0.2	0.14	0.4975	0.6939	0.1532	0.3021	NR_045297	Gm17644	predicted gene, 17644	chr1	+	12667563	12673090	NR_045297; ENSMUST00000181272; KnowTID_00000011; NONMMUT000170; uc029qmx.1	RefSeq; ENSEMBL; Luo lincRNA; NONCODE; UCSC Genes	Mus musculus predicted gene, 17644 (Gm17644), long non-coding RNA.; predicted gene, 17644 [gene_biotype:lincRNA transcript_biotype:lincRNA]; Non-coding transcript identified by Luo, et al.; Non-coding transcript identified by NONCODE: Linc	chr1	100	100	19	19	0	main	5.07	4.97	5.22	5.4	5.35	5.35	5.12	5.15	4.79	5.13	5.33	5.04	4.88	5.16	5.47	5.38	5.22	5.15	5.14
17211198	7.86	8.16	10	0.4	0.24	0.85	0.0003	0.0060	9.51E-06	0.0002	NM_001198565; NM_001198566; NM_172294; XM_006495510; XM_006495511; XM_006495512; XM_006495513; XM_006495514; ENSMUST00000088585; ENSMUST00000177608; ENSMUST00000180062; ENSMUST00000185780; ENSMUST00000186051; ENSMUST00000186405; ENSMUST00000186674; ENSMUST00000187376; ENSMUST00000189447; ENSMUST00000189541; AY101178; BC034547; BC049276; OTTMUST00000123376; OTTMUST00000123377; OTTMUST00000123378; …	Sulf1	sulfatase 1	chr1	+	12692430	12860372	NM_001198565; NM_001198566; NM_172294; XM_006495510; XM_006495511; XM_006495512; XM_006495513; XM_006495514; ENSMUST00000088585; ENSMUST00000177608; ENSMUST00000180062; ENSMUST00000185780; ENSMUST00000186051; ENSMUST00000186405; ENSMUST00000186674; ENSMUST00000187376; ENSMUST00000189447; ENSMUST00000189541; AY101178; BC034547; BC049276; OTTMUST00000123376; OTTMUST00000123377; OTTMUST00000123378; …	RefSeq; ENSEMBL; GenBank; Havana transcript; NONCODE; UCSC Genes	Mus musculus sulfatase 1 (Sulf1), transcript variant 1, mRNA.; Mus musculus sulfatase 1 (Sulf1), transcript variant 3, mRNA.; Mus musculus sulfatase 1 (Sulf1), transcript variant 2, mRNA.; PREDICTED: Mus musculus sulfatase 1 (Sulf1), transcript variant X1, mRNA.; PREDICTED: Mus musculus sulfatase 1 (Sulf1), transcript variant X2, mRNA.; PREDICTED: Mus musculus sulfatase 1 (Sulf1), transcript vari…	chr1	100; 98	95; 93; 91; 88; 84; 14; 16; 51; 12; 47; 2; 19	41; 40; 39; 38; 36; 6; 7; 22; 5; 20; 1; 8	41; 40; 39; 38; 36; 6; 7; 22; 5; 20; 1; 8	0	main	8.45	7.5	8.1	7.84	7.39	7.58	8.24	8.22	8.07	7.8	8.05	8.47	8.39	8.8	10.29	9.91	9.09	10.93	10.66
17211223	3.65	3.49	3.51	0.45	0.2	0.31	0.6900	0.8274	0.2783	0.4495	NM_001011873; XM_006495547; XM_006495548; ENSMUST00000088542; AY534255; BC147699; BC158121; OTTMUST00000052552	Xkr9	X Kell blood group precursor related family member 9 homolog	chr1	+	13668771	13701723	NM_001011873; XM_006495547; XM_006495548; ENSMUST00000088542; AY534255; BC147699; BC158121; OTTMUST00000052552; uc007aiv.1	RefSeq; ENSEMBL; GenBank; Havana transcript; UCSC Genes	Mus musculus X Kell blood group precursor related family member 9 homolog (Xkr9), mRNA.; PREDICTED: Mus musculus X Kell blood group precursor related family member 9 homolog (Xkr9), transcript variant X1, mRNA.; PREDICTED: Mus musculus X Kell blood group precursor related family member 9 homolog (Xkr9), transcript variant X2, mRNA.; X Kell blood group precursor related family member 9 homolog [ge…	chr1	100; 94; 95	100; 67; 48; 59; 70	27; 18; 13; 15	27; 18; 13; 16; 19	0	main	4.55	3.38	3.73	3.69	4.37	3.49	3.61	3.49	3.54	3.93	3.36	3.39	3.58	4	3.2	3.44	3.36	3.9	3.5
17211232	5.31	5.39	5.36	0.15	0.25	0.29	0.8228	0.9057	0.2501	0.4191	ENSMUST00000067599	Gm9947	predicted gene 9947 [Source:MGI Symbol;Acc:MGI:3642739]	chr1	+	14755454	14758373	ENSMUST00000067599	ENSEMBL	predicted gene 9947 [gene_biotype:antisense transcript_biotype:antisense]	chr1	100	100	17	17	0	main	5.03	5.35	5.24	5.31	5.06	5.41	5.3	5.56	5.24	5.29	5.84	5.16	5.47	5.28	5.3	6.05	5.47	5.41	5.34
17211235	5.68	5.54	5.58	0.13	0.21	0.13	0.7373	0.8557	0.2566	0.4263	NM_001098528; XM_006495595; XM_006495596; XM_006495597; ENSMUST00000170146; ENSMUST00000175681; BC146609; OTTMUST00000110860; OTTMUST00000125547	Kcnb2	potassium voltage gated channel, Shab-related subfamily, member 2	chr1	+	15312452	15716367	NM_001098528; XM_006495595; XM_006495596; XM_006495597; ENSMUST00000170146; ENSMUST00000175681; BC146609; OTTMUST00000110860; OTTMUST00000125547; GENSCAN00000016133; GENSCAN00000016142; NONMMUT000217; uc007aje.1; GENSCAN00000016130	RefSeq; ENSEMBL; GenBank; Havana transcript; NONCODE; UCSC Genes	Mus musculus potassium voltage gated channel, Shab-related subfamily, member 2 (Kcnb2), mRNA.; PREDICTED: Mus musculus potassium voltage gated channel, Shab-related subfamily, member 2 (Kcnb2), transcript variant X1, mRNA.; PREDICTED: Mus musculus potassium voltage gated channel, Shab-related subfamily, member 2 (Kcnb2), transcript variant X2, mRNA.; PREDICTED: Mus musculus potassium voltage gate…	chr1	100; 50	83; 61; 100; 43; 39; 17; 22; 9	19; 14; 23; 10; 9; 4; 5; 2; 1	19; 14; 23; 10; 9; 4; 5; 2	0	main	5.67	5.82	6	5.72	5.64	5.7	5.68	5.84	5.37	5.57	5.82	5.4	5.46	5.54	5.48	5.68	5.46	5.6	5.79
17211241	2.95	2.81	2.59	0.26	0.28	0.27	0.1496	0.3478	0.1587	0.3098	ENSMUST00000104189	Gm25168	predicted gene, 25168 [Source:MGI Symbol;Acc:MGI:5454945]	chr1	+	15757832	15757963	ENSMUST00000104189; NONMMUT000219	ENSEMBL; NONCODE	predicted gene, 25168 [gene_biotype:snoRNA transcript_biotype:snoRNA]; Non-coding transcript identified by NONCODE	chr1	100	100	12	12	0	main	3.17	2.75	3.13	2.64	3.27	2.65	2.97	2.51	3.09	2.97	2.55	3.1	2.63	2.6	2.54	2.29	2.62	3.12	2.59
17211243	7.71	8.06	7.94	0.38	0.14	0.26	0.9630	0.9813	0.5721	0.7095	NM_001286628; NM_009352; XM_006495496; XM_011238367; ENSMUST00000027057; ENSMUST00000186565; ENSMUST00000188371; ENSMUST00000188684; AB109563; BC034866; OTTMUST00000123359; OTTMUST00000123360; OTTMUST00000123361; OTTMUST00000123362; U65586	Terf1	telomeric repeat binding factor 1	chr1	+	15805658	15843470	NM_001286628; NM_009352; XM_006495496; XM_011238367; ENSMUST00000027057; ENSMUST00000186565; ENSMUST00000188371; ENSMUST00000188684; AB109563; BC034866; OTTMUST00000123359; OTTMUST00000123360; OTTMUST00000123361; OTTMUST00000123362; U65586; GENSCAN00000016147; uc007ajf.2; uc007ajg.2; uc007ajh.2; uc007aji.2	RefSeq; ENSEMBL; GenBank; Havana transcript; UCSC Genes	Mus musculus telomeric repeat binding factor 1 (Terf1), transcript variant 2, mRNA.; Mus musculus telomeric repeat binding factor 1 (Terf1), transcript variant 1, mRNA.; PREDICTED: Mus musculus telomeric repeat binding factor 1 (Terf1), transcript variant X2, mRNA.; PREDICTED: Mus musculus telomeric repeat binding factor 1 (Terf1), transcript variant X1, mRNA.; telomeric repeat binding factor 1 […	chr1	100; 95; 86	90; 100; 73; 57; 47; 93; 87	27; 30; 21; 17; 14; 24; 28; 26	27; 30; 22; 17; 14; 28; 26	0	main	7.57	8.59	7.48	7.69	7.69	8.1	7.87	7.92	8	7.92	8.21	8.22	8.11	7.63	8.26	7.57	8	7.96	8.06
17211258	8.45	8.35	9.41	0.5	0.19	0.57	0.0007	0.0106	0.0043	0.0216	NM_133832; XR_865164; ENSMUST00000027053; ENSMUST00000152626; AF456767; BC019796; OTTMUST00000062152; OTTMUST00000062153	Rdh10	retinol dehydrogenase 10 (all-trans)	chr1	+	16105774	16133734	NM_133832; XR_865164; ENSMUST00000027053; ENSMUST00000152626; AF456767; BC019796; OTTMUST00000062152; OTTMUST00000062153; GENSCAN00000030176; NONMMUT000226; uc007ajm.1	RefSeq; ENSEMBL; GenBank; Havana transcript; NONCODE; UCSC Genes	Mus musculus retinol dehydrogenase 10 (all-trans) (Rdh10), mRNA.; PREDICTED: Mus musculus retinol dehydrogenase 10 (all-trans) (Rdh10), transcript variant X1, misc_RNA.; retinol dehydrogenase 10 (all-trans) [gene_biotype:protein_coding transcript_biotype:protein_coding]; retinol dehydrogenase 10 (all-trans) [gene_biotype:protein_coding transcript_biotype:retained_intron]; Mus musculus retinol deh…	chr1	100	86; 100; 38; 81; 52	18; 21; 8; 17; 11	18; 21; 8; 17; 11	0	main	8.84	8.97	8.7	7.55	8.03	8.37	8.43	8.51	8.45	8.2	8.09	8.56	8.26	9.89	9.57	9.05	9.28	8.33	9.77
17211268	5.76	5.59	5.62	0.3	0.15	0.17	0.1587	0.3602	0.5071	0.6581	XR_373220; XR_865200; XR_865201; XR_865202; ENSMUST00000159190; ENSMUST00000160446; ENSMUST00000161626	LOC102634042; Gm7568	uncharacterized LOC102634042; predicted gene 7568 [Source:MGI Symbol;Acc:MGI:3649156]	chr1	+	16253592	16267921	XR_373220; XR_865200; XR_865201; XR_865202; ENSMUST00000159190; ENSMUST00000160446; ENSMUST00000161626; NONMMUT000229; NONMMUT000230; NONMMUT000231; NONMMUT000232; NONMMUT000233; NONMMUT000234; NONMMUT000235; NONMMUT000236	RefSeq; ENSEMBL; NONCODE	PREDICTED: Mus musculus uncharacterized LOC102634042 (LOC102634042), transcript variant X1, ncRNA.; PREDICTED: Mus musculus uncharacterized LOC102634042 (LOC102634042), transcript variant X2, ncRNA.; PREDICTED: Mus musculus uncharacterized LOC102634042 (LOC102634042), transcript variant X3, ncRNA.; PREDICTED: Mus musculus uncharacterized LOC102634042 (LOC102634042), transcript variant X4, ncRNA.;…	chr1	100	81; 67; 62; 57; 43; 48; 38; 24	17; 14; 13; 12; 9; 10; 8; 5	17; 14; 13; 12; 9; 10; 8; 5	0	main	5.59	5.38	5.41	6.2	5.8	5.86	5.98	5.54	5.76	5.32	5.72	5.57	5.58	5.65	5.4	5.73	5.27	5.6	5.63
17211275	2.47	2.4	2.52	0.11	0.08	0.36	0.0052	0.0404	0.2221	0.3881	NR_037998	D030040B21Rik	RIKEN cDNA D030040B21 gene	chr1	+	16657552	16662278	NR_037998; ENSMUST00000181371; KnowTID_00000018; uc029qna.1	RefSeq; ENSEMBL; Luo lincRNA; UCSC Genes	Mus musculus RIKEN cDNA D030040B21 gene (D030040B21Rik), long non-coding RNA.; RIKEN cDNA D030040B21 gene [gene_biotype:lincRNA transcript_biotype:lincRNA]; Non-coding transcript identified by Luo, et al.	chr1	100	100	20	20	0	main	2.6	2.51	2.59	2.45	2.46	2.39	2.29	2.37	2.32	2.45	2.26	2.44	2.44	2.54	2.46	2.32	2.3	3.04	3.13
17211280	7.82	7.57	8.13	0.11	0.1	0.18	0.0058	0.0438	0.0001	0.0013	NM_026392; NM_027415; XM_011238404; ENSMUST00000065373; ENSMUST00000176451; ENSMUST00000177501; ENSMUST00000177532; BC011320; OTTMUST00000110681; OTTMUST00000110682; OTTMUST00000110683; OTTMUST00000110684	Tmem70	transmembrane protein 70	chr1	+	16665191	16678275	NM_026392; NM_027415; XM_011238404; ENSMUST00000065373; ENSMUST00000176451; ENSMUST00000177501; ENSMUST00000177532; BC011320; OTTMUST00000110681; OTTMUST00000110682; OTTMUST00000110683; OTTMUST00000110684; GENSCAN00000030159; NONMMUT000251; uc007ajx.1; uc007ajy.1	RefSeq; ENSEMBL; GenBank; Havana transcript; NONCODE; UCSC Genes	Mus musculus transmembrane protein 70 (Tmem70), transcript variant 2, mRNA.; Mus musculus transmembrane protein 70 (Tmem70), transcript variant 1, mRNA.; PREDICTED: Mus musculus transmembrane protein 70 (Tmem70), transcript variant X1, mRNA.; transmembrane protein 70 [gene_biotype:protein_coding transcript_biotype:protein_coding]; transmembrane protein 70 [gene_biotype:protein_coding transcript_b…	chr1	100; 92; 95; 80	100; 62; 95; 29; 52; 71; 19	21; 12; 20; 6; 19; 11; 4	21; 13; 20; 6; 11; 15; 4	0	main	7.85	7.6	7.76	7.96	7.73	7.83	7.86	7.6	7.56	7.54	7.42	7.74	7.6	8.16	8.19	8.15	7.92	7.96	8.41
17211286	8.75	8.63	9.04	0.28	0.2	0.48	0.1775	0.3850	0.2249	0.3910	NM_001159711; NM_016923; XM_006495456; ENSMUST00000026881; ENSMUST00000190366; ENSMUST00000191260; AB018550; AF168120; AY641431; BC116785; OTTMUST00000123538; OTTMUST00000123539; OTTMUST00000123540	Ly96	lymphocyte antigen 96	chr1	+	16688456	16709605	NM_001159711; NM_016923; XM_006495456; ENSMUST00000026881; ENSMUST00000190366; ENSMUST00000191260; AB018550; AF168120; AY641431; BC116785; OTTMUST00000123538; OTTMUST00000123539; OTTMUST00000123540; GENSCAN00000030159; uc007ajz.2; uc011wim.1	RefSeq; ENSEMBL; GenBank; Havana transcript; UCSC Genes	Mus musculus lymphocyte antigen 96 (Ly96), transcript variant 2, mRNA.; Mus musculus lymphocyte antigen 96 (Ly96), transcript variant 1, mRNA.; PREDICTED: Mus musculus lymphocyte antigen 96 (Ly96), transcript variant X1, mRNA.; lymphocyte antigen 96 [gene_biotype:protein_coding transcript_biotype:protein_coding]; lymphocyte antigen 96 [gene_biotype:protein_coding transcript_biotype:retained_intro…	chr1	100; 81	87; 100; 70; 48; 83; 96; 43	20; 23; 16; 11; 19; 13; 22; 10	20; 23; 16; 11; 19; 22; 10	0	main	9.12	8.75	8.93	8.44	8.49	8.51	9.01	8.68	8.88	8.46	8.91	8.53	8.5	9.44	9.26	9.67	8.71	8.42	8.77
17211294	4.26	4.14	4.32	0.23	0.11	0.18	0.3866	0.6039	0.6287	0.7524	NM_010267; ENSMUST00000026879; ENSMUST00000150457; ENSMUST00000189465; ENSMUST00000189736; BC048177; BC051135; OTTMUST00000053130; OTTMUST00000053131; OTTMUST00000123681; OTTMUST00000123682	Gdap1	ganglioside-induced differentiation-associated-protein 1	chr1	+	17145362	17164271	NM_010267; ENSMUST00000026879; ENSMUST00000150457; ENSMUST00000189465; ENSMUST00000189736; BC048177; BC051135; OTTMUST00000053130; OTTMUST00000053131; OTTMUST00000123681; OTTMUST00000123682; GENSCAN00000037332; GENSCAN00000037347; uc007akb.2; uc007akc.2	RefSeq; ENSEMBL; GenBank; Havana transcript; UCSC Genes	Mus musculus ganglioside-induced differentiation-associated-protein 1 (Gdap1), mRNA.; ganglioside-induced differentiation-associated-protein 1 [gene_biotype:protein_coding transcript_biotype:protein_coding]; ganglioside-induced differentiation-associated-protein 1 [gene_biotype:protein_coding transcript_biotype:retained_intron]; ganglioside-induced differentiation-associated-protein 1 [gene_bioty…	chr1	100; 92; 91	100; 57; 38; 62; 95; 90; 52; 19	21; 12; 8; 20; 19; 10; 4; 13	21; 12; 8; 13; 20; 19; 11; 4	0	main	4.42	4.04	4.21	4.18	4.46	3.99	4.64	4.28	4.03	4.09	4.07	4.28	4.16	4.37	4.06	4.44	4.32	4.32	4
17211303	5.18	5.22	5.3	0.13	0.38	0.2	0.9662	0.9831	0.9204	0.9511	ENSMUST00000158909	Gm25166	predicted gene, 25166 [Source:MGI Symbol;Acc:MGI:5454943]	chr1	+	17520001	17520111	ENSMUST00000158909; NONMMUT000267	ENSEMBL; NONCODE	predicted gene, 25166 [gene_biotype:snoRNA transcript_biotype:snoRNA]; Non-coding transcript identified by NONCODE	chr1	100	100	9	9	0	main	5.2	5.2	5.43	5.06	5.03	5.26	5.18	5.78	5.02	5.14	5.2	4.77	5.64	5.47	5.2	5.42	5.18	5.4	4.95
17211305	4.86	6.23	6.01	0.36	0.26	0.6	0.0004	0.0072	1.20E-05	0.0002	NM_053191; ENSMUST00000088476; AF329196; BC116705; OTTMUST00000123771	Pi15	peptidase inhibitor 15	chr1	+	17601901	17630939	NM_053191; ENSMUST00000088476; AF329196; BC116705; OTTMUST00000123771; GENSCAN00000037343; uc007ake.2	RefSeq; ENSEMBL; GenBank; Havana transcript; UCSC Genes	Mus musculus peptidase inhibitor 15 (Pi15), mRNA.; peptidase inhibitor 15 [gene_biotype:protein_coding transcript_biotype:protein_coding]; Mus musculus SugarCrisp mRNA, complete cds.; Mus musculus peptidase inhibitor 15, mRNA (cDNA clone MGC:144531 IMAGE:40102877), complete cds.; peptidase inhibitor 15[gene_biotype:protein_coding transcript_biotype:protein_coding]; cdna:genscan chromosome:GRCm38:…	chr1	100	100; 76; 48	21; 16; 10	21; 16; 10	0	main	5.11	4.71	5.15	4.25	4.84	4.58	5.29	6.29	6.23	6.24	6.15	6.73	6.7	5.09	6	6.29	5.84	5.97	6.92
17211313	5.15	5.63	5.28	0.2	0.08	0.29	0.3499	0.5720	0.0225	0.0761	NM_031402; XM_006495592; XM_006495593; XM_006495594; XM_011238409; XM_011238410; ENSMUST00000095075; ENSMUST00000159958; ENSMUST00000160305; AF329198; BC034334; BC040768; OTTMUST00000073808; OTTMUST00000073809; OTTMUST00000073849	Crispld1	cysteine-rich secretory protein LCCL domain containing 1	chr1	+	17727045	17766344	NM_031402; XM_006495592; XM_006495593; XM_006495594; XM_011238409; XM_011238410; ENSMUST00000095075; ENSMUST00000159958; ENSMUST00000160305; AF329198; BC034334; BC040768; OTTMUST00000073808; OTTMUST00000073809; OTTMUST00000073849; GENSCAN00000037336; uc007akg.1; uc007akh.1	RefSeq; ENSEMBL; GenBank; Havana transcript; UCSC Genes	Mus musculus cysteine-rich secretory protein LCCL domain containing 1 (Crispld1), mRNA.; PREDICTED: Mus musculus cysteine-rich secretory protein LCCL domain containing 1 (Crispld1), transcript variant X1, mRNA.; PREDICTED: Mus musculus cysteine-rich secretory protein LCCL domain containing 1 (Crispld1), transcript variant X2, mRNA.; PREDICTED: Mus musculus cysteine-rich secretory protein LCCL dom…	chr1	100; 89; 96; 95	82; 88; 76; 70; 61; 97; 27; 79; 33; 91	27; 29; 25; 23; 20; 32; 8; 11; 30; 19	27; 29; 25; 23; 20; 32; 9; 26; 11; 30	0	main	5.13	5.14	5.64	5.04	5.24	5.13	5.26	5.73	5.59	5.63	5.75	5.61	5.55	5.3	5.28	5.94	5.12	5.47	5.21
17211335	4.97	4.96	5.25	0.24	0.11	0.16	0.4193	0.6315	0.2225	0.3884	NM_153154; XM_006495497; XM_006495498; XM_006495499; ENSMUST00000037294; ENSMUST00000149505; AF421891; BC152324; BC152325; OTTMUST00000065512; OTTMUST00000065513	Tfap2d	transcription factor AP-2, delta	chr1	+	19103022	19166351	NM_153154; XM_006495497; XM_006495498; XM_006495499; ENSMUST00000037294; ENSMUST00000149505; AF421891; BC152324; BC152325; OTTMUST00000065512; OTTMUST00000065513; GENSCAN00000047068; uc007akp.1	RefSeq; ENSEMBL; GenBank; Havana transcript; UCSC Genes	Mus musculus transcription factor AP-2, delta (Tfap2d), mRNA.; PREDICTED: Mus musculus transcription factor AP-2, delta (Tfap2d), transcript variant X1, mRNA.; PREDICTED: Mus musculus transcription factor AP-2, delta (Tfap2d), transcript variant X2, mRNA.; PREDICTED: Mus musculus transcription factor AP-2, delta (Tfap2d), transcript variant X3, mRNA.; transcription factor AP-2, delta [gene_biotyp…	chr1	100; 96	89; 71; 50; 86; 43	25; 20; 14; 23; 12	25; 20; 14; 24; 12	0	main	4.98	4.61	5.09	4.95	4.81	5.38	5.01	5.16	5	4.9	5.06	4.88	4.88	5.26	4.99	5.24	5.24	5.36	4.95
17211347	6.56	4.18	4.3	1.75	0.33	0.58	0.0014	0.0176	0.0007	0.0053	NM_001025305; NM_001286340; NM_009334; XM_006495491; XM_006495492; XM_006495493; XM_006495494; XM_006495495; XR_373183; ENSMUST00000027059; ENSMUST00000064976; ENSMUST00000186972; ENSMUST00000187754; ENSMUST00000191068; OTTMUST00000123883; OTTMUST00000123884; OTTMUST00000123885; OTTMUST00000123886; OTTMUST00000123887	Tfap2b	transcription factor AP-2 beta	chr1	+	19208914	19238734	NM_001025305; NM_001286340; NM_009334; XM_006495491; XM_006495492; XM_006495493; XM_006495494; XM_006495495; XR_373183; ENSMUST00000027059; ENSMUST00000064976; ENSMUST00000186972; ENSMUST00000187754; ENSMUST00000191068; OTTMUST00000123883; OTTMUST00000123884; OTTMUST00000123885; OTTMUST00000123886; OTTMUST00000123887; GENSCAN00000047081; uc007akq.2; uc007akr.2; uc007aks.1; uc007akt.2; uc007aku.2	RefSeq; ENSEMBL; Havana transcript; UCSC Genes	Mus musculus transcription factor AP-2 beta (Tfap2b), transcript variant 2, mRNA.; Mus musculus transcription factor AP-2 beta (Tfap2b), transcript variant 3, mRNA.; Mus musculus transcription factor AP-2 beta (Tfap2b), transcript variant 1, mRNA.; PREDICTED: Mus musculus transcription factor AP-2 beta (Tfap2b), transcript variant X1, mRNA.; PREDICTED: Mus musculus transcription factor AP-2 beta …	chr1	100	78; 89; 94; 100; 83; 72; 22; 56; 67	14; 16; 17; 18; 15; 13; 4; 10; 12	14; 16; 17; 18; 15; 13; 4; 10; 12	0	main	7.24	4.57	6.67	10.29	7.33	5.91	6.41	4.18	4.18	4.81	4.15	3.8	4.18	4.04	4.26	4.64	5.58	4.06	4.42
17211361	4.17	3.79	3.75	0.42	0.2	0.25	0.2557	0.4782	0.0732	0.1805	NR_045734	4930486I03Rik	RIKEN cDNA 4930486I03 gene	chr1	+	20356454	20392300	NR_045734; ENSMUST00000161509; NONMMUT000293; NONMMUT000294; NONMMUT000295; NONMMUT000296; NONMMUT000297; uc029qnd.1	RefSeq; ENSEMBL; NONCODE; UCSC Genes	Mus musculus RIKEN cDNA 4930486I03 gene (4930486I03Rik), long non-coding RNA.; RIKEN cDNA 4930486I03 gene [gene_biotype:antisense transcript_biotype:antisense]; Non-coding transcript identified by NONCODE: Antisense	chr1	100; 86	100; 68; 64	22; 15; 19; 14	22; 15; 14	0	main	4.46	3.76	4.93	4.22	4.26	3.77	3.92	3.61	3.89	4.03	3.71	3.52	3.92	3.83	3.72	4.07	3.68	4.31	3.69
17211365	2.29	2.3	2.43	0.2	0.2	0.15	0.9270	0.9629	0.5543	0.6960	NR_029593	Mir206	microRNA 206	chr1	+	20679010	20679082	NR_029593; ENSMUST00000083625; ENSMUST00000185494; GENSCAN00000047083; mmu-mir-206; NONMMUT000299; NONMMUT000300; uc011win.1	RefSeq; ENSEMBL; miRBase Micro RNA Database; NONCODE; UCSC Genes	Mus musculus microRNA 206 (Mir206), microRNA.; microRNA 206 [gene_biotype:miRNA transcript_biotype:miRNA]; predicted gene 28653 [gene_biotype:lincRNA transcript_biotype:lincRNA]; cdna:genscan chromosome:GRCm38:1:20672901:20760172:1 transcript_biotype:protein_coding; MI0000249 Mus musculus miR-206 stem-loop; Non-coding transcript identified by NONCODE; Non-coding transcript identified by NONCODE: …	chr1	100	100; 69; 8	13; 9; 1	13; 9; 1	0	main	1.99	2.42	2.61	2.16	2.2	2.33	2.3	2.36	2.61	2.26	1.99	2.33	2.23	2.38	2.43	2.34	2.59	2.62	2.23
17211367	5.4	5.34	5.32	0.21	0.24	0.26	0.9749	0.9875	0.8472	0.9049	NR_029902	Mir133b	microRNA 133b	chr1	+	20682769	20682887	NR_029902; NR_131249; ENSMUST00000083546; ENSMUST00000185494; GENSCAN00000047083; mmu-mir-133b; NONMMUT000300; NONMMUT000302; uc011win.1; uc029qne.1	RefSeq; ENSEMBL; miRBase Micro RNA Database; NONCODE; UCSC Genes	Mus musculus microRNA 133b (Mir133b), microRNA.; Mus musculus long intergenic non-coding RNA muscle differentiation 1 (Linc-md1), long non-coding RNA.; microRNA 133b [gene_biotype:miRNA transcript_biotype:miRNA]; predicted gene 28653 [gene_biotype:lincRNA transcript_biotype:lincRNA]; cdna:genscan chromosome:GRCm38:1:20672901:20760172:1 transcript_biotype:protein_coding; MI0000821 Mus musculus miR…	chr1	100	100	23	23	0	main	5.4	5.2	5.34	5.65	5.42	5.43	5.83	5.34	5.34	5.1	5.48	5.09	5.74	5.4	5.24	5.79	5	5.38	5.28
17211369	4.55	4.62	4.56	0.23	0.14	0.36	0.1292	0.3186	0.6627	0.7777	NM_010552; ENSMUST00000027061; BC119303; BC119309; OTTMUST00000085210; U43088	Il17a	interleukin 17A	chr1	+	20730905	20734496	NM_010552; ENSMUST00000027061; BC119303; BC119309; OTTMUST00000085210; U43088; GENSCAN00000047083; uc007aky.1	RefSeq; ENSEMBL; GenBank; Havana transcript; UCSC Genes	Mus musculus interleukin 17A (Il17a), mRNA.; interleukin 17A [gene_biotype:protein_coding transcript_biotype:protein_coding]; Mus musculus interleukin 17A, mRNA (cDNA clone MGC:155619 IMAGE:8734052), complete cds.; Mus musculus interleukin 17A, mRNA (cDNA clone MGC:155625 IMAGE:8734058), complete cds.; interleukin 17A[gene_biotype:protein_coding transcript_biotype:protein_coding]; Mus Musculus IL…	chr1	100; 94	100; 68; 95; 37	19; 13; 17; 7	19; 13; 18; 7	0	main	4.21	4.5	4.55	4.95	4.43	4.61	4.73	4.58	4.62	4.35	4.56	4.69	4.74	4.41	4.84	4.65	4.31	5.3	4.46
17211375	9.37	7.95	7.23	0.55	0.14	0.16	0.0001	0.0039	8.33E-07	3.19E-05	NM_028829; XM_006495577; XM_006495578; ENSMUST00000068880; ENSMUST00000167119; ENSMUST00000187651; ENSMUST00000189400; AF313617; AY424297; BC059813; OTTMUST00000124029; OTTMUST00000124030; OTTMUST00000124031	Paqr8	progestin and adipoQ receptor family member VIII	chr1	+	20890610	20939551	NM_028829; XM_006495577; XM_006495578; ENSMUST00000068880; ENSMUST00000167119; ENSMUST00000187651; ENSMUST00000189400; AF313617; AY424297; BC059813; OTTMUST00000124029; OTTMUST00000124030; OTTMUST00000124031; GENSCAN00000047086; NONMMUT000309; uc007ald.1; uc007ale.1; uc033fig.1	RefSeq; ENSEMBL; GenBank; Havana transcript; NONCODE; UCSC Genes	Mus musculus progestin and adipoQ receptor family member VIII (Paqr8), mRNA.; PREDICTED: Mus musculus progestin and adipoQ receptor family member VIII (Paqr8), transcript variant X1, mRNA.; PREDICTED: Mus musculus progestin and adipoQ receptor family member VIII (Paqr8), transcript variant X2, mRNA.; progestin and adipoQ receptor family member VIII [gene_biotype:protein_coding transcript_biotype:…	chr1	100	52; 88; 72; 76; 44; 48; 16; 20; 68	13; 22; 18; 19; 11; 12; 4; 5; 17	13; 22; 18; 19; 11; 12; 4; 5; 17	0	main	9.21	8.08	9.34	8.87	9.55	9.5	9.64	8.1	8.11	8	7.77	7.87	7.88	7.54	7.22	7.07	7.23	7.18	7.35
17211382	5.86	7.48	6.19	1.34	0.54	0.55	0.1846	0.3946	0.0530	0.1430	NM_027974; XM_006495576; ENSMUST00000038447; ENSMUST00000160782; EU520262; OTTMUST00000074047; OTTMUST00000074048	Efhc1	EF-hand domain (C-terminal) containing 1	chr1	+	20951626	20990841	NM_027974; XM_006495576; ENSMUST00000038447; ENSMUST00000160782; EU520262; OTTMUST00000074047; OTTMUST00000074048; GENSCAN00000026605; NONMMUT000310; uc007alf.2	RefSeq; ENSEMBL; GenBank; Havana transcript; NONCODE; UCSC Genes	Mus musculus EF-hand domain (C-terminal) containing 1 (Efhc1), mRNA.; PREDICTED: Mus musculus EF-hand domain (C-terminal) containing 1 (Efhc1), transcript variant X1, mRNA.; EF-hand domain (C-terminal) containing 1 [gene_biotype:protein_coding transcript_biotype:protein_coding]; EF-hand domain (C-terminal) containing 1 [gene_biotype:protein_coding transcript_biotype:processed_transcript]; Mus mus…	chr1	100	100; 79; 92; 21; 83; 67	24; 19; 22; 5; 20; 16	24; 19; 22; 5; 20; 16	0	main	6.12	8.97	6.06	4.98	5.35	5.42	6.77	6.89	7.76	6.68	7.34	7.83	7.99	5.69	6.55	6.15	6.31	6.1	7.32
17211396	5.85	6.02	5.91	0.16	0.12	0.21	0.1605	0.3625	0.1401	0.2842	NM_001290679; NM_029398; XM_006495579; XM_006495581; ENSMUST00000027064; ENSMUST00000027065; BC034768; BC060034; OTTMUST00000074039; OTTMUST00000074040	Tmem14a	transmembrane protein 14A	chr1	+	21218575	21230167	NM_001290679; NM_029398; XM_006495579; XM_006495581; ENSMUST00000027064; ENSMUST00000027065; BC034768; BC060034; OTTMUST00000074039; OTTMUST00000074040; GENSCAN00000026620; uc007ali.1; uc007alj.1	RefSeq; ENSEMBL; GenBank; Havana transcript; UCSC Genes	Mus musculus transmembrane protein 14A (Tmem14a), transcript variant 1, mRNA.; Mus musculus transmembrane protein 14A (Tmem14a), transcript variant 2, mRNA.; PREDICTED: Mus musculus transmembrane protein 14A (Tmem14a), transcript variant X1, mRNA.; PREDICTED: Mus musculus transmembrane protein 14A (Tmem14a), transcript variant X2, mRNA.; transmembrane protein 14A [gene_biotype:protein_coding tran…	chr1	100; 93	100; 85; 75; 60; 70; 65	20; 17; 15; 12; 13; 14	20; 17; 15; 12; 14; 13	0	main	5.77	5.95	6.02	6.07	5.83	5.69	5.65	6.09	6.15	6.14	5.93	5.91	5.92	5.95	5.67	5.85	5.96	5.45	5.98
17211405	7.74	8.71	5.53	0.54	0.38	0.99	0.0060	0.0444	8.87E-06	0.0002	NM_001077353; NM_001288617; NM_010356; ENSMUST00000027067; ENSMUST00000121676; ENSMUST00000124990; ENSMUST00000190711; BC147272; BC147273; M73483; OTTMUST00000065121; OTTMUST00000065122; OTTMUST00000065123; OTTMUST00000124321	Gsta3	glutathione S-transferase, alpha 3	chr1	+	21240589	21265559	NM_001077353; NM_001288617; NM_010356; ENSMUST00000027067; ENSMUST00000121676; ENSMUST00000124990; ENSMUST00000190711; BC147272; BC147273; M73483; OTTMUST00000065121; OTTMUST00000065122; OTTMUST00000065123; OTTMUST00000124321; GENSCAN00000026617; NONMMUT000314; uc007alk.2; uc007all.2; uc033fih.1	RefSeq; ENSEMBL; GenBank; Havana transcript; NONCODE; UCSC Genes	Mus musculus glutathione S-transferase, alpha 3 (Gsta3), transcript variant 1, mRNA.; Mus musculus glutathione S-transferase, alpha 3 (Gsta3), transcript variant 3, mRNA.; Mus musculus glutathione S-transferase, alpha 3 (Gsta3), transcript variant 2, mRNA.; glutathione S-transferase, alpha 3 [gene_biotype:protein_coding transcript_biotype:protein_coding]; glutathione S-transferase, alpha 3 [gene_…	chr1	100; 90	89; 83; 72; 67; 56; 11; 28	16; 15; 13; 12; 10; 2; 9; 5	16; 15; 13; 12; 10; 2; 5	0	main	8.16	8.16	7.57	7.52	8.54	7.41	7	8.82	9.04	9.42	8.54	8.43	8.57	5.46	5.3	5.03	7.79	5.82	5.92
17211416	5	4.92	5.29	0.29	0.44	0.18	0.3902	0.6070	0.0761	0.1855	NM_183322; XM_006495546; ENSMUST00000088407; AY238603; OTTMUST00000085058	Khdc1a	KH domain containing 1A	chr1	+	21349641	21352200	NM_183322; XM_006495546; ENSMUST00000088407; AY238603; OTTMUST00000085058; NONMMUT000317; uc007aln.1	RefSeq; ENSEMBL; GenBank; Havana transcript; NONCODE; UCSC Genes	Mus musculus KH domain containing 1A (Khdc1a), mRNA.; PREDICTED: Mus musculus KH domain containing 1A (Khdc1a), transcript variant X1, mRNA.; KH domain containing 1A [gene_biotype:protein_coding transcript_biotype:protein_coding]; Mus musculus Nur77 downstream protein 1 mRNA, complete cds.; KH domain containing 1A[gene_biotype:protein_coding transcript_biotype:protein_coding]; Non-coding transcri…	chr1	100	100	8	8	0	main	4.95	4.78	4.72	5.43	5.26	4.77	5.25	4.78	5.13	4.69	5.26	4.96	4.03	5.42	5.04	5.06	5.22	5.41	5.44
17211423	5.13	4.63	4.87	0.31	0.48	0.3	0.3976	0.6134	0.1508	0.2987	ENSMUST00000070223; OTTMUST00000097914; BC141037	Khdc1c	KH domain containing 1C	chr1	+	21368331	21370845	ENSMUST00000070223; OTTMUST00000097914; BC141037	ENSEMBL; Havana transcript; GenBank	KH domain containing 1C [gene_biotype:protein_coding transcript_biotype:protein_coding]; KH domain containing 1C[gene_biotype:protein_coding transcript_biotype:protein_coding]; Mus musculus KH domain containing 1C, mRNA (cDNA clone MGC:175998 IMAGE:9055649), complete cds.	chr1	100; 11	100	9; 1	9	0	main	4.84	4.83	4.99	5.58	5.07	5.51	5.31	5.29	4.2	4.6	4.54	5.26	4.26	4.98	4.92	4.91	4.4	5.22	4.53
17211429	3.73	3.86	3.85	0.17	0.25	0.08	0.5538	0.7356	0.2181	0.3836	NM_001113187; ENSMUST00000147615; OTTMUST00000085057	Khdc1b	KH domain containing 1B	chr1	+	21383556	21386384	NM_001113187; ENSMUST00000147615; OTTMUST00000085057; GENSCAN00000026614; uc007alp.2	RefSeq; ENSEMBL; Havana transcript; UCSC Genes	Mus musculus KH domain containing 1B (Khdc1b), mRNA.; KH domain containing 1B [gene_biotype:protein_coding transcript_biotype:protein_coding]; KH domain containing 1B[gene_biotype:protein_coding transcript_biotype:protein_coding]; cdna:genscan chromosome:GRCm38:1:21330652:21392317:1 transcript_biotype:protein_coding	chr1	100	100; 33	18; 6	18; 6	0	main	3.52	3.75	3.62	3.84	3.81	3.45	3.86	4.04	3.57	3.74	3.99	3.66	4.19	3.75	3.79	3.85	3.87	3.97	3.86
17211435	4.35	4.31	4.73	0.17	0.13	0.35	0.1397	0.3336	0.0257	0.0841	ENSMUST00000181002	Gm26580	predicted gene, 26580 [Source:MGI Symbol;Acc:MGI:5477074]	chr1	+	21959842	21962530	ENSMUST00000181002; NONMMUT000336	ENSEMBL; NONCODE	predicted gene, 26580 [gene_biotype:lincRNA transcript_biotype:lincRNA]; Non-coding transcript identified by NONCODE: Antisense	chr1	100	100	25	25	0	main	4.32	4.31	4.62	4.08	4.28	4.48	4.43	4.47	4.15	4.32	4.33	4.42	4.15	4.93	4.41	4.99	4.35	5.21	4.55
17211439	3.39	3.29	3.2	0.36	0.19	0.46	0.0187	0.0937	0.9079	0.9431	ENSMUST00000158928	Gm24176	predicted gene, 24176 [Source:MGI Symbol;Acc:MGI:5453953]	chr1	+	23245211	23245331	ENSMUST00000158928; NONMMUT000346	ENSEMBL; NONCODE	predicted gene, 24176 [gene_biotype:snoRNA transcript_biotype:snoRNA]; Non-coding transcript identified by NONCODE	chr1	100	100	9	9	0	main	3.45	3.3	3.38	3.67	3.15	2.55	3.46	3.28	3.39	3	3.35	3.29	2.94	3.47	2.83	3.3	3.1	4.09	2.92
17211441	3.16	3.74	3.06	0.36	0.77	0.28	0.5173	0.7089	0.0555	0.1481	NR_029533	Mir30a	microRNA 30a	chr1	+	23272269	23272339	NR_029533; ENSMUST00000083471; mmu-mir-30a; NONMMUT000349; uc011wip.1	RefSeq; ENSEMBL; miRBase Micro RNA Database; NONCODE; UCSC Genes	Mus musculus microRNA 30a (Mir30a), microRNA.; microRNA 30a [gene_biotype:miRNA transcript_biotype:miRNA]; MI0000144 Mus musculus miR-30a stem-loop; Non-coding transcript identified by NONCODE	chr1	100	100	12	12	0	main	3.28	2.87	3.06	3.47	2.71	3.13	3.76	3.95	3.82	3.18	3	3.93	5.18	2.96	3.03	3.32	3.01	3.11	3.69
17211443	5.51	5.86	5.46	0.2	0.26	0.22	0.2701	0.4933	0.0276	0.0887	NR_029717	Mir30c-2	microRNA 30c-2	chr1	+	23291701	23291784	NR_029717; ENSMUST00000083633; ENSMUST00000182303; mmu-mir-30c-2; NONMMUT000351; NONMMUT000352; uc007ama.2	RefSeq; ENSEMBL; miRBase Micro RNA Database; NONCODE; UCSC Genes	Mus musculus microRNA 30c-2 (Mir30c-2), microRNA.; microRNA 30c-2 [gene_biotype:miRNA transcript_biotype:miRNA]; predicted gene, 27028 [gene_biotype:lincRNA transcript_biotype:lincRNA]; MI0000548 Mus musculus miR-30c-2 stem-loop; Non-coding transcript identified by NONCODE: Linc; Non-coding transcript identified by NONCODE	chr1	100	100	15	15	0	main	5.49	5.38	5.15	5.7	5.66	5.44	5.69	5.59	5.55	5.74	6.02	6.06	6.15	5.07	5.49	5.69	5.36	5.64	5.41
17211445	6.27	6.21	6.24	0.11	0.1	0.21	0.9348	0.9667	0.8834	0.9269	NM_172124; ENSMUST00000063663; ENSMUST00000140583; ENSMUST00000144602; AB055902; AK220433; BC056368; BC058082; BC092280; OTTMUST00000065597; OTTMUST00000065598; OTTMUST00000065599	B3gat2	beta-1,3-glucuronyltransferase 2 (glucuronosyltransferase S)	chr1	+	23761753	23849158	NM_172124; ENSMUST00000063663; ENSMUST00000140583; ENSMUST00000144602; AB055902; AK220433; BC056368; BC058082; BC092280; OTTMUST00000065597; OTTMUST00000065598; OTTMUST00000065599; GENSCAN00000055414; GENSCAN00000055428; uc007amd.1; uc007ame.1	RefSeq; ENSEMBL; GenBank; Havana transcript; UCSC Genes	Mus musculus beta-1,3-glucuronyltransferase 2 (glucuronosyltransferase S) (B3gat2), mRNA.; beta-1,3-glucuronyltransferase 2 (glucuronosyltransferase S) [gene_biotype:protein_coding transcript_biotype:protein_coding]; Mus musculus GlcAT-S mRNA for UDP-glucuronyltransferase-S, complete cds.; Mus musculus mRNA for mKIAA1963 protein.; Mus musculus beta-1,3-glucuronyltransferase 2 (glucuronosyltransfe…	chr1	100; 81; 88	60; 70; 53; 67; 20; 10	18; 21; 16; 13; 20; 14; 6; 3	18; 21; 16; 20; 6; 3	0	main	6.26	6.26	6.34	6.43	6.1	6.27	6.19	6.26	6.08	6.18	6.16	6.39	6.26	6.23	5.94	6.54	6.14	6.44	6.22
17211458	5.58	5.67	5.69	0.17	0.2	0.22	0.8558	0.9234	0.5389	0.6836	NM_001290691; NM_007740; XM_006495649; ENSMUST00000054588; ENSMUST00000088349; ENSMUST00000124600; ENSMUST00000147902; BC038017; BC046970; D17511; L12215; OTTMUST00000054775; OTTMUST00000054776; OTTMUST00000054777; OTTMUST00000054778	Col9a1	collagen, type IX, alpha 1	chr1	+	24177610	24252738	NM_001290691; NM_007740; XM_006495649; ENSMUST00000054588; ENSMUST00000088349; ENSMUST00000124600; ENSMUST00000147902; BC038017; BC046970; D17511; L12215; OTTMUST00000054775; OTTMUST00000054776; OTTMUST00000054777; OTTMUST00000054778; GENSCAN00000038783; NONMMUT000367; uc007amo.2; uc007amp.2	RefSeq; ENSEMBL; GenBank; Havana transcript; NONCODE; UCSC Genes	Mus musculus collagen, type IX, alpha 1 (Col9a1), transcript variant 2, mRNA.; Mus musculus collagen, type IX, alpha 1 (Col9a1), transcript variant 1, mRNA.; PREDICTED: Mus musculus collagen, type IX, alpha 1 (Col9a1), transcript variant X1, mRNA.; collagen, type IX, alpha 1 [gene_biotype:protein_coding transcript_biotype:protein_coding]; collagen, type IX, alpha 1 [gene_biotype:protein_coding tr…	chr1	100; 88; 95	68; 86; 39; 71; 29; 7; 75; 79; 57	19; 24; 11; 20; 7; 2; 21; 16	19; 24; 11; 20; 8; 2; 21; 22; 16	0	main	5.58	5.28	5.57	5.61	5.45	5.81	5.66	5.79	5.58	5.54	5.99	5.76	5.43	5.79	5.74	6.01	5.38	5.7	5.49
17211498	9.42	9.83	9.27	0.27	0.05	0.52	0.0017	0.0196	0.0397	0.1156	NM_001310483; NM_026719; ENSMUST00000095062; ENSMUST00000186096; ENSMUST00000186190; ENSMUST00000187468; ENSMUST00000190195; ENSMUST00000191471; BC025579; BC027774; BC031902; BC039053; OTTMUST00000120742; OTTMUST00000120743; OTTMUST00000120744; OTTMUST00000120745; OTTMUST00000120746; OTTMUST00000120747	Lmbrd1	LMBR1 domain containing 1	chr1	+	24678544	24766301	NM_001310483; NM_026719; ENSMUST00000095062; ENSMUST00000186096; ENSMUST00000186190; ENSMUST00000187468; ENSMUST00000190195; ENSMUST00000191471; BC025579; BC027774; BC031902; BC039053; OTTMUST00000120742; OTTMUST00000120743; OTTMUST00000120744; OTTMUST00000120745; OTTMUST00000120746; OTTMUST00000120747; GENSCAN00000038772; uc007amt.1; uc007amu.1	RefSeq; ENSEMBL; GenBank; Havana transcript; UCSC Genes	Mus musculus LMBR1 domain containing 1 (Lmbrd1), transcript variant 2, mRNA.; Mus musculus LMBR1 domain containing 1 (Lmbrd1), transcript variant 1, mRNA.; LMBR1 domain containing 1 [gene_biotype:protein_coding transcript_biotype:protein_coding]; LMBR1 domain containing 1 [gene_biotype:protein_coding transcript_biotype:retained_intron]; Mus musculus LMBR1 domain containing 1, mRNA (cDNA clone MGC…	chr1	100; 83	85; 100; 41; 19; 22; 15; 96; 93	23; 27; 11; 5; 4; 26; 25	23; 27; 11; 5; 6; 4; 26; 25	0	main	9.65	9.7	9.42	9.21	9.43	8.89	9.45	9.76	9.87	9.83	9.79	9.83	9.91	9.13	9.43	8.79	9.23	9.42	10.33
17211517	4.05	3.7	3.71	0.33	0.36	0.45	0.9152	0.9561	0.4843	0.6388	ENSMUST00000122791	Gm25294	predicted gene, 25294 [Source:MGI Symbol;Acc:MGI:5455071]	chr1	+	25451071	25451174	ENSMUST00000122791; NONMMUT000398	ENSEMBL; NONCODE	predicted gene, 25294 [gene_biotype:snRNA transcript_biotype:snRNA]; Non-coding transcript identified by NONCODE	chr1	100	100	8	8	0	main	3.32	4.38	4.09	4.08	4	3.8	4.04	4.26	3.7	3.76	3.57	3.59	4.4	3.84	2.91	4.05	3.52	4.12	3.5
17211522	2.45	2.36	2.47	0.07	0.07	0.13	0.8294	0.9095	0.6918	0.7978	ENSMUST00000157486	Gm24064	predicted gene, 24064 [Source:MGI Symbol;Acc:MGI:5453841]	chr1	+	26566833	26566938	ENSMUST00000157486; NONMMUT000412	ENSEMBL; NONCODE	predicted gene, 24064 [gene_biotype:snoRNA transcript_biotype:snoRNA]; Non-coding transcript identified by NONCODE	chr1	100	100	17	17	0	main	2.37	2.41	2.5	2.36	2.46	2.5	2.52	2.37	2.45	2.36	2.34	2.51	2.34	2.45	2.48	2.3	2.54	2.49	2.19
17211526	5.41	5.44	5.6	0.17	0.3	0.28	0.8314	0.9106	0.3674	0.5357	XR_104583; XR_398589	Gm5524	predicted gene 5524	chr1	+	27884044	27902396	XR_104583; XR_398589; ENSMUST00000185409; KnowTID_00000034; NONMMUT000420; uc007ana.1	RefSeq; ENSEMBL; Luo lincRNA; NONCODE; UCSC Genes	PREDICTED: Mus musculus predicted gene 5524 (Gm5524), misc_RNA.; predicted gene 5524 [gene_biotype:lincRNA transcript_biotype:lincRNA]; Non-coding transcript identified by Luo, et al.; Non-coding transcript identified by NONCODE: Linc	chr1	100; 95	100	20; 19	20	0	main	5.41	5.37	5.41	5.55	5.38	5.68	5.79	5.59	5.28	5.2	5.93	5.62	5.18	5.6	5.47	6.2	5.61	5.43	5.78
17211529	2.05	2.17	2.24	0.21	0.18	0.31	0.6590	0.8066	0.4197	0.5831	ENSMUST00000116975	Gm22679	predicted gene, 22679 [Source:MGI Symbol;Acc:MGI:5452456]	chr1	+	29301480	29301579	ENSMUST00000116975; NONMMUT000427	ENSEMBL; NONCODE	predicted gene, 22679 [gene_biotype:miRNA transcript_biotype:miRNA]; Non-coding transcript identified by NONCODE	chr1	100	100	9	9	0	main	2.22	2.35	2.34	1.86	1.93	2	1.94	2.07	2.06	2.25	2.19	2.2	2.56	2.08	2.9	2.16	2.42	2.36	2.11
17211531	4.92	4.94	4.86	0.11	0.24	0.09	0.9953	0.9975	0.8411	0.9008	ENSMUST00000178702	Gm23771	predicted gene, 23771 [Source:MGI Symbol;Acc:MGI:5453548]	chr1	+	29985934	29986043	ENSMUST00000178702; NONMMUT000431	ENSEMBL; NONCODE	predicted gene, 23771 [gene_biotype:miRNA transcript_biotype:miRNA]; Non-coding transcript identified by NONCODE	chr1	100	100	19	19	0	main	4.78	4.83	5.02	4.93	4.83	5.08	4.95	5.28	4.58	4.89	5.1	4.95	4.86	4.87	4.77	5	4.76	4.87	4.92
17211533	5.22	5.1	5.17	0.2	0.1	0.27	0.7136	0.8419	0.5910	0.7241	NM_153601; ENSMUST00000062560; ENSMUST00000161773; AF545851; BC117745; BC117746; BC128067; OTTMUST00000065715; OTTMUST00000065716	Lgsn	lengsin, lens protein with glutamine synthetase domain	chr1	+	31176406	31204725	NM_153601; ENSMUST00000062560; ENSMUST00000161773; AF545851; BC117745; BC117746; BC128067; OTTMUST00000065715; OTTMUST00000065716; GENSCAN00000010522; uc007ank.1	RefSeq; ENSEMBL; GenBank; Havana transcript; UCSC Genes	Mus musculus lengsin, lens protein with glutamine synthetase domain (Lgsn), mRNA.; lengsin, lens protein with glutamine synthetase domain [gene_biotype:protein_coding transcript_biotype:protein_coding]; Mus musculus lengsin (Lgs) mRNA, complete cds.; Mus musculus lengsin, lens protein with glutamine synthetase domain, mRNA (cDNA clone MGC:143528 IMAGE:40090427), complete cds.; Mus musculus lengsi…	chr1	100; 96	100; 56; 92; 68	25; 14; 22; 17	25; 14; 23; 17	0	main	4.99	5.66	5.17	5.22	5.2	5.27	5.22	5.22	5.12	5.07	5.3	5.04	5.09	5.19	5	5.53	5.17	5.71	5.12
17211541	4.22	4.26	4.25	0.26	0.13	0.33	0.5020	0.6974	0.7596	0.8455	NM_029062; ENSMUST00000027230; BC107262; OTTMUST00000065717	Pih1d3	PIH1 domain containing 3	chr1	+	31222839	31224287	NM_029062; ENSMUST00000027230; BC107262; OTTMUST00000065717; GENSCAN00000010493; uc007anm.1	RefSeq; ENSEMBL; GenBank; Havana transcript; UCSC Genes	Mus musculus PIH1 domain containing 3 (Pih1d3), mRNA.; PIH1 domain containing 3 [gene_biotype:protein_coding transcript_biotype:protein_coding]; Mus musculus RIKEN cDNA 4930521A18 gene, mRNA (cDNA clone MGC:130206 IMAGE:40052516), complete cds.; PIH1 domain containing 3[gene_biotype:protein_coding transcript_biotype:protein_coding]; cdna:genscan chromosome:GRCm38:1:31222939:31223595:1 transcript_…	chr1	100	100; 92; 17	12; 11; 2	12; 11; 2	0	main	4.18	4.82	4.22	4.16	4.31	4.4	4	4.09	4.22	4.37	4.11	4.33	4.4	4.49	4.08	4.37	4.02	4.82	3.96
17211545	2.98	3.16	3.27	0.18	0.06	0.26	0.0578	0.1938	0.0991	0.2239	NR_015347	Gm4850	THO complex 4 pseudogene	chr1	+	31264847	31268061	NR_015347; ENSMUST00000185684; OTTMUST00000124970; uc011wiu.1	RefSeq; ENSEMBL; Havana transcript; UCSC Genes	Mus musculus predicted pseudogene 4850 (Gm4850), non-coding RNA.; predicted pseudogene 4850 [gene_biotype:processed_pseudogene transcript_biotype:processed_pseudogene]; Aly/REF export factor 2 (Alyref2) pseudogene[gene_biotype:processed_pseudogene transcript_biotype:processed_pseudogene]	chr1	100	100; 9	11; 1	11; 1	0	main	3.03	2.66	3.02	2.81	3.15	2.89	3.12	3.18	3.12	3.13	3.18	3.2	3.03	3.11	3.18	3.38	3.34	3.56	2.81
17211548	5.18	5.1	5.51	0.19	0.1	0.32	0.0998	0.2726	0.0215	0.0737	NM_133235; XR_373242; XR_865220; XR_865221; ENSMUST00000027226; ENSMUST00000185666; ENSMUST00000186984; ENSMUST00000188257; ENSMUST00000189878; BC066814; BC132117; BC132119; OTTMUST00000125036; OTTMUST00000125037; OTTMUST00000125038; OTTMUST00000125039; OTTMUST00000125040	Khdrbs2	KH domain containing, RNA binding, signal transduction associated 2	chr1	+	32172806	32657738	NM_133235; XR_373242; XR_865220; XR_865221; ENSMUST00000027226; ENSMUST00000185666; ENSMUST00000186984; ENSMUST00000188257; ENSMUST00000189878; BC066814; BC132117; BC132119; OTTMUST00000125036; OTTMUST00000125037; OTTMUST00000125038; OTTMUST00000125039; OTTMUST00000125040; GENSCAN00000040887; GENSCAN00000040890; GENSCAN00000040896; uc007ann.1; uc007ano.1; uc007anp.1; AF098796	RefSeq; ENSEMBL; GenBank; Havana transcript; UCSC Genes	Mus musculus KH domain containing, RNA binding, signal transduction associated 2 (Khdrbs2), mRNA.; PREDICTED: Mus musculus KH domain containing, RNA binding, signal transduction associated 2 (Khdrbs2), transcript variant X2, misc_RNA.; PREDICTED: Mus musculus KH domain containing, RNA binding, signal transduction associated 2 (Khdrbs2), transcript variant X1, misc_RNA.; PREDICTED: Mus musculus KH…	chr1	100; 96	100; 92; 19; 8; 35; 31; 88; 15	26; 24; 5; 2; 9; 8; 22; 4	26; 24; 5; 2; 9; 8; 23; 4	0; 1	main	5.06	5.09	5.31	5.16	5.38	4.8	5.24	5.23	5.09	5.24	5.01	5.09	5.03	5.77	5.13	5.76	5.22	5.83	5.3
17211562	4.76	4.82	4.86	0.13	0.15	0.31	0.3150	0.5379	0.8028	0.8750	ENSMUST00000158125	Gm24901	predicted gene, 24901 [Source:MGI Symbol;Acc:MGI:5454678]	chr1	+	33191993	33192102	ENSMUST00000158125; NONMMUT000475	ENSEMBL; NONCODE	predicted gene, 24901 [gene_biotype:snRNA transcript_biotype:snRNA]; Non-coding transcript identified by NONCODE	chr1	100	100	10	10	0	main	4.76	5.01	4.78	4.78	4.65	4.98	4.74	4.94	4.58	4.63	4.91	4.82	4.85	5.04	4.84	4.87	4.58	5.41	4.61
17211564	4.11	4.44	4.17	0.25	0.21	0.29	0.1334	0.3249	0.1750	0.3311	ENSMUST00000083289	Gm25792	predicted gene, 25792 [Source:MGI Symbol;Acc:MGI:5455569]	chr1	+	33293676	33293775	ENSMUST00000083289; NONMMUT000476	ENSEMBL; NONCODE	predicted gene, 25792 [gene_biotype:snRNA transcript_biotype:snRNA]; Non-coding transcript identified by NONCODE	chr1	100	100	8	8	0	main	4.01	4.33	3.96	3.96	4.36	4.09	4.61	4.55	4.27	4.19	4.37	4.54	4.76	4.16	4.11	4.43	3.89	4.67	3.96
17211566	5.03	4.8	4.71	0.16	0.09	0.39	0.0447	0.1644	0.1656	0.3191	ENSMUST00000083326	Gm23453	predicted gene, 23453 [Source:MGI Symbol;Acc:MGI:5453230]	chr1	+	33422733	33422838	ENSMUST00000083326; NONMMUT000479	ENSEMBL; NONCODE	predicted gene, 23453 [gene_biotype:snRNA transcript_biotype:snRNA]; Non-coding transcript identified by NONCODE	chr1	100	100	10	10	0	main	4.81	5.11	5.15	4.96	5.23	4.84	5.05	4.75	4.84	4.78	4.85	4.8	4.59	4.95	4.91	4.5	4.51	5.49	4.49
17211568	6.92	6.83	6.72	0.12	0.09	0.15	0.7100	0.8398	0.4377	0.5988	NR_033199	1700001G17Rik	RIKEN cDNA 1700001G17 gene	chr1	+	33669824	33670712	NR_033199; uc007ant.3	RefSeq; UCSC Genes	Mus musculus RIKEN cDNA 1700001G17 gene (1700001G17Rik), long non-coding RNA.	chr1	100	100	23	23	0	main	6.82	6.97	6.98	7.12	6.95	6.79	6.78	6.85	6.84	6.85	6.73	7.01	6.79	6.99	6.68	6.95	6.68	6.66	6.78
17211572	6.9	7.34	7.33	0.31	0.2	0.29	0.3031	0.5254	0.1000	0.2251	NM_001159729; NM_008999; XM_006495801; XM_006495802; ENSMUST00000088287; ENSMUST00000115174; ENSMUST00000122822; ENSMUST00000132066; ENSMUST00000135330; ENSMUST00000138024; ENSMUST00000140354; ENSMUST00000150593; ENSMUST00000151482; ENSMUST00000195006; AB232618; BC025578; OTTMUST00000051907; OTTMUST00000051908; OTTMUST00000051909; OTTMUST00000051910; OTTMUST00000051911; OTTMUST00000051912; OTTMUS…	Rab23	RAB23, member RAS oncogene family	chr1	+	33719882	33742564	NM_001159729; NM_008999; XM_006495801; XM_006495802; ENSMUST00000088287; ENSMUST00000115174; ENSMUST00000122822; ENSMUST00000132066; ENSMUST00000135330; ENSMUST00000138024; ENSMUST00000140354; ENSMUST00000150593; ENSMUST00000151482; ENSMUST00000195006; AB232618; BC025578; OTTMUST00000051907; OTTMUST00000051908; OTTMUST00000051909; OTTMUST00000051910; OTTMUST00000051911; OTTMUST00000051912; OTTMUS…	RefSeq; ENSEMBL; GenBank; Havana transcript; NONCODE; UCSC Genes	Mus musculus RAB23, member RAS oncogene family (Rab23), transcript variant 2, mRNA.; Mus musculus RAB23, member RAS oncogene family (Rab23), transcript variant 1, mRNA.; PREDICTED: Mus musculus RAB23, member RAS oncogene family (Rab23), transcript variant X1, mRNA.; PREDICTED: Mus musculus RAB23, member RAS oncogene family (Rab23), transcript variant X2, mRNA.; RAB23, member RAS oncogene family […	chr1	100; 92; 94; 67	70; 63; 30; 33; 44; 19; 11; 41	19; 17; 8; 9; 12; 5; 11; 16; 2	19; 17; 8; 9; 12; 5; 3; 11	0	main	6.92	7.57	7.2	7.05	6.64	6.78	6.84	7.05	7.48	7.15	7.27	7.56	7.45	7.3	7.73	7.44	6.91	7.07	7.44
17211587	7.93	9.48	9.5	0.56	0.14	0.12	1.66E-05	0.0009	3.74E-07	1.76E-05	NM_001276764; NM_010081; NM_133833; NM_134448; XM_006495666; XM_006495669; XM_006495674; XM_006495678; XM_006495679; XM_006495680; XM_006495682; XM_006495684; XM_006495685; XM_006495686; XM_006495688; XM_006495690; XM_006495691; XM_011238426; XM_011238427; XM_011238428; XM_011238429; XM_011238430; XM_011238431; XM_011238432; XM_011238433; ENSMUST00000097785; ENSMUST00000097786; ENSMUST00000115104…	Dst	dystonin	chr1	+	33908280	34308652	NM_001276764; NM_010081; NM_133833; NM_134448; XM_006495666; XM_006495669; XM_006495674; XM_006495678; XM_006495679; XM_006495680; XM_006495682; XM_006495684; XM_006495685; XM_006495686; XM_006495688; XM_006495690; XM_006495691; XM_011238426; XM_011238427; XM_011238428; XM_011238429; XM_011238430; XM_011238431; XM_011238432; XM_011238433; ENSMUST00000097785; ENSMUST00000097786; ENSMUST00000115104…	RefSeq; ENSEMBL; GenBank; Havana transcript; NONCODE; UCSC Genes	Mus musculus dystonin (Dst), transcript variant 1, mRNA.; Mus musculus dystonin (Dst), transcript variant 4, mRNA.; Mus musculus dystonin (Dst), transcript variant 3, mRNA.; Mus musculus dystonin (Dst), transcript variant 2, mRNA.; PREDICTED: Mus musculus dystonin (Dst), transcript variant X1, mRNA.; PREDICTED: Mus musculus dystonin (Dst), transcript variant X6, mRNA.; PREDICTED: Mus musculus dys…	chr1	100; 91; 94; 95; 75	93; 26; 86; 90; 92; 88; 87; 82; 31; 2; 5; 1; 4; 14; 25; 27; 10; 89; 19; 11	78; 22; 72; 76; 77; 74; 73; 69; 26; 2; 4; 1; 3; 12; 21; 23; 8; 20; 68; 71; 6; 16; 9	78; 22; 72; 76; 77; 74; 73; 69; 26; 2; 4; 1; 3; 12; 21; 23; 8; 75; 16; 9	0	main	8.11	8.85	7.95	7.72	7.58	7.08	8.26	9.37	9.48	9.25	9.51	9.57	9.63	9.49	9.78	9.62	9.52	9.46	9.47
17211700	8.1	8.06	8.04	0.15	0.1	0.25	0.5687	0.7466	0.7979	0.8718	NM_178601; ENSMUST00000027303; ENSMUST00000128086; ENSMUST00000134327; ENSMUST00000136770; ENSMUST00000137794; ENSMUST00000149962; ENSMUST00000187077; AF334609; BC069930; OTTMUST00000073351; OTTMUST00000073352; OTTMUST00000073353; OTTMUST00000073354; OTTMUST00000073355; OTTMUST00000073356; OTTMUST00000126096	Imp4	IMP4, U3 small nucleolar ribonucleoprotein, homolog (yeast)	chr1	+	34439829	34445747	NM_178601; ENSMUST00000027303; ENSMUST00000128086; ENSMUST00000134327; ENSMUST00000136770; ENSMUST00000137794; ENSMUST00000149962; ENSMUST00000187077; AF334609; BC069930; OTTMUST00000073351; OTTMUST00000073352; OTTMUST00000073353; OTTMUST00000073354; OTTMUST00000073355; OTTMUST00000073356; OTTMUST00000126096; GENSCAN00000040864; uc007aor.2	RefSeq; ENSEMBL; GenBank; Havana transcript; UCSC Genes	Mus musculus IMP4, U3 small nucleolar ribonucleoprotein, homolog (yeast) (Imp4), mRNA.; IMP4, U3 small nucleolar ribonucleoprotein, homolog (yeast) [gene_biotype:protein_coding transcript_biotype:protein_coding]; IMP4, U3 small nucleolar ribonucleoprotein, homolog (yeast) [gene_biotype:protein_coding transcript_biotype:processed_transcript]; IMP4, U3 small nucleolar ribonucleoprotein, homolog (ye…	chr1	100; 91; 93	81; 35; 52; 45; 65; 13; 61; 68; 71	25; 10; 16; 13; 20; 4; 19; 21; 22	25; 11; 16; 14; 20; 4; 19; 21; 22	0	main	8.16	7.95	8.06	8.4	8.1	8.08	8.28	8.26	8.15	8	8.05	8.07	7.99	8.36	8.03	7.81	8.07	7.69	8.2
17211713	8.01	7.08	7.06	0.32	0.1	0.43	0.0091	0.0584	0.0001	0.0015	NM_011206; XM_006495800; ENSMUST00000027302; ENSMUST00000185610; ENSMUST00000186252; ENSMUST00000188884; ENSMUST00000188972; ENSMUST00000190122; BC008512; OTTMUST00000126097; OTTMUST00000126098; OTTMUST00000126099; OTTMUST00000126101; OTTMUST00000126120; OTTMUST00000126217; U35124; U49853; U52523	Ptpn18	protein tyrosine phosphatase, non-receptor type 18	chr1	+	34459746	34475654	NM_011206; XM_006495800; ENSMUST00000027302; ENSMUST00000185610; ENSMUST00000186252; ENSMUST00000188884; ENSMUST00000188972; ENSMUST00000190122; BC008512; OTTMUST00000126097; OTTMUST00000126098; OTTMUST00000126099; OTTMUST00000126101; OTTMUST00000126120; OTTMUST00000126217; U35124; U49853; U52523; GENSCAN00000040844; uc007aos.1; uc007aot.2	RefSeq; ENSEMBL; GenBank; Havana transcript; UCSC Genes	Mus musculus protein tyrosine phosphatase, non-receptor type 18 (Ptpn18), mRNA.; PREDICTED: Mus musculus protein tyrosine phosphatase, non-receptor type 18 (Ptpn18), transcript variant X1, mRNA.; protein tyrosine phosphatase, non-receptor type 18 [gene_biotype:protein_coding transcript_biotype:protein_coding]; protein tyrosine phosphatase, non-receptor type 18 [gene_biotype:protein_coding transcr…	chr1	100; 96; 93; 78; 88	100; 92; 96; 12; 16; 52; 56; 68	25; 22; 24; 3; 4; 13; 18; 23; 17	25; 23; 24; 3; 4; 13; 14; 17	0	main	7.75	8.31	7.81	7.64	7.99	8.53	8.17	7.13	7.09	7.02	6.94	7.24	7.09	6.36	6.84	6.9	7.61	7.31	7.17
17211731	5.39	5.38	5.39	0.18	0.19	0.28	0.9101	0.9530	0.9789	0.9869	NM_009355; ENSMUST00000027299; ENSMUST00000191604; AB008910; BC049616; BC115665; BC115666; OTTMUST00000126123; OTTMUST00000126124	Prss39	protease, serine 39	chr1	+	34498430	34503062	NM_009355; ENSMUST00000027299; ENSMUST00000191604; AB008910; BC049616; BC115665; BC115666; OTTMUST00000126123; OTTMUST00000126124; GENSCAN00000040845; uc007aov.1	RefSeq; ENSEMBL; GenBank; Havana transcript; UCSC Genes	Mus musculus protease, serine 39 (Prss39), mRNA.; protease, serine 39 [gene_biotype:protein_coding transcript_biotype:protein_coding]; protease, serine 39 [gene_biotype:protein_coding transcript_biotype:nonsense_mediated_decay]; Mus musculus mRNA for TESP1, complete cds.; Mus musculus testicular serine protease 1, mRNA (cDNA clone MGC:58320 IMAGE:6773970), complete cds.; Mus musculus testicular s…	chr1	100; 88; 93	100; 50; 92; 58	24; 12; 21; 22; 13	24; 12; 22; 14	0	main	5.4	5.21	5.3	5.67	5.21	5.42	5.59	5.58	5.16	5.18	5.3	5.54	5.48	5.52	5.19	5.66	4.97	5.67	5.26
17211739	5.96	5.97	5.93	0.21	0.22	0.27	0.9306	0.9646	0.9455	0.9668	NM_007685; ENSMUST00000027298; BC100705; BC100706; BC100708; BC100711; OTTMUST00000126125; U57720	Cfc1	cripto, FRL-1, cryptic family 1	chr1	+	34535648	34544311	NM_007685; ENSMUST00000027298; BC100705; BC100706; BC100708; BC100711; OTTMUST00000126125; U57720; GENSCAN00000040845; uc007aow.1	RefSeq; ENSEMBL; GenBank; Havana transcript; UCSC Genes	Mus musculus cripto, FRL-1, cryptic family 1 (Cfc1), mRNA.; cripto, FRL-1, cryptic family 1 [gene_biotype:protein_coding transcript_biotype:protein_coding]; Mus musculus cripto, FRL-1, cryptic family 1, mRNA (cDNA clone MGC:123898 IMAGE:40044593), complete cds.; Mus musculus cripto, FRL-1, cryptic family 1, mRNA (cDNA clone MGC:123899 IMAGE:40044594), complete cds.; Mus musculus cripto, FRL-1, cr…	chr1	100; 96; 85	100; 96; 41	27; 25; 22; 11	27; 26; 11	0	main	5.82	5.61	6.23	5.84	5.97	6.05	6.12	6.31	5.8	5.95	6.15	5.73	5.97	5.93	5.64	6.23	5.76	6.32	5.86
17211748	5	4.97	5.01	0.13	0.12	0.18	0.9056	0.9507	0.9462	0.9673	NM_213727; XM_006495820; XM_006495821; ENSMUST00000052670; BC070435; OTTMUST00000126126	Amer3	APC membrane recruitment 3	chr1	+	34579693	34590944	NM_213727; XM_006495820; XM_006495821; ENSMUST00000052670; BC070435; OTTMUST00000126126; GENSCAN00000040858; uc011wjc.1; uc033fil.1	RefSeq; ENSEMBL; GenBank; Havana transcript; UCSC Genes	Mus musculus APC membrane recruitment 3 (Amer3), mRNA.; PREDICTED: Mus musculus APC membrane recruitment 3 (Amer3), transcript variant X1, mRNA.; PREDICTED: Mus musculus APC membrane recruitment 3 (Amer3), transcript variant X2, mRNA.; APC membrane recruitment 3 [gene_biotype:protein_coding transcript_biotype:protein_coding]; Mus musculus family with sequence similarity 123, member C, mRNA (cDNA …	chr1	100	100; 37	19; 7	19; 7	0	main	4.96	4.8	5.19	5.01	5	5.14	4.88	5	4.88	5.03	4.88	5.21	4.96	4.73	5.12	4.86	4.94	5.21	5.1
17211752	6.07	5.99	6.31	0.1	0.11	0.17	0.1790	0.3869	0.0069	0.0312	NM_183019; ENSMUST00000047664; ENSMUST00000159021; ENSMUST00000159059; ENSMUST00000159747; ENSMUST00000160855; ENSMUST00000162599; ENSMUST00000162760; BC139371; BC139397; OTTMUST00000083450; OTTMUST00000083451; OTTMUST00000083452; OTTMUST00000083453; OTTMUST00000083454; OTTMUST00000083455; OTTMUST00000083469	Arhgef4	Rho guanine nucleotide exchange factor (GEF) 4	chr1	+	34678188	34813309	NM_183019; ENSMUST00000047664; ENSMUST00000159021; ENSMUST00000159059; ENSMUST00000159747; ENSMUST00000160855; ENSMUST00000162599; ENSMUST00000162760; BC139371; BC139397; OTTMUST00000083450; OTTMUST00000083451; OTTMUST00000083452; OTTMUST00000083453; OTTMUST00000083454; OTTMUST00000083455; OTTMUST00000083469; ENSMUST00000202507; GENSCAN00000040840; GENSCAN00000040853; uc007ape.1; uc007apf.1; uc00…	RefSeq; ENSEMBL; GenBank; Havana transcript; UCSC Genes	Mus musculus Rho guanine nucleotide exchange factor (GEF) 4 (Arhgef4), mRNA.; Rho guanine nucleotide exchange factor (GEF) 4 [gene_biotype:protein_coding transcript_biotype:protein_coding]; Rho guanine nucleotide exchange factor (GEF) 4 [gene_biotype:protein_coding transcript_biotype:retained_intron]; Rho guanine nucleotide exchange factor (GEF) 4 [gene_biotype:protein_coding transcript_biotype:n…	chr1	100; 80; 92	54; 57; 18; 14; 89; 21; 61; 4; 39; 43; 79	15; 16; 4; 25; 6; 17; 1; 11; 22	15; 16; 5; 4; 25; 6; 17; 1; 11; 12; 22	0	main	6.09	5.97	5.97	6.11	6.02	6.11	6.25	6.16	5.98	5.92	6	5.85	6.05	6.25	6.15	6.35	6.59	6.17	6.43
17211774	9.06	8.54	8.54	0.21	0.18	0.3	0.0869	0.2504	0.0018	0.0111	NM_145516; NM_175421; XM_006495898; XM_011238479; ENSMUST00000027297; ENSMUST00000152654; ENSMUST00000156687; AF189817; BC057994; OTTMUST00000073322; OTTMUST00000073323; OTTMUST00000073324	Plekhb2	pleckstrin homology domain containing, family B (evectins) member 2	chr1	+	34849959	34879585	NM_145516; NM_175421; XM_006495898; XM_011238479; ENSMUST00000027297; ENSMUST00000152654; ENSMUST00000156687; AF189817; BC057994; OTTMUST00000073322; OTTMUST00000073323; OTTMUST00000073324; GENSCAN00000040842; GENSCAN00000040850; OTTMUST00000126223; uc007apk.2; uc007apl.1	RefSeq; ENSEMBL; GenBank; Havana transcript; UCSC Genes	Mus musculus pleckstrin homology domain containing, family B (evectins) member 2 (Plekhb2), transcript variant 1, mRNA.; Mus musculus pleckstrin homology domain containing, family B (evectins) member 2 (Plekhb2), transcript variant 2, mRNA.; PREDICTED: Mus musculus pleckstrin homology domain containing, family B (evectins) member 2 (Plekhb2), transcript variant X2, mRNA.; PREDICTED: Mus musculus …	chr1	100; 88	81; 62; 71; 29; 10; 43	17; 13; 15; 6; 2; 9	17; 13; 15; 6; 2; 9	0	main	9.28	8.68	9.02	9.08	9.25	9.09	8.9	8.67	8.56	8.71	8.21	8.54	8.42	8.66	8.2	8.3	8.88	8.88	8.38
17211788	2.92	2.74	2.7	0.17	0.24	0.3	0.7509	0.8641	0.5549	0.6964	ENSMUST00000082667	Gm25634	predicted gene, 25634 [Source:MGI Symbol;Acc:MGI:5455411]	chr1	+	35761602	35761706	ENSMUST00000082667; NONMMUT000529	ENSEMBL; NONCODE	predicted gene, 25634 [gene_biotype:snRNA transcript_biotype:snRNA]; Non-coding transcript identified by NONCODE	chr1	100	100	9	9	0	main	3.02	2.84	2.85	3.13	2.88	2.65	3.1	2.45	2.85	2.46	2.87	3.06	2.69	2.68	3.39	2.69	2.76	2.71	2.51
17211790	8.83	7.99	8.91	0.28	0.17	0.36	0.0020	0.0217	0.0002	0.0019	NM_015818; ENSMUST00000088174; ENSMUST00000194670; AB024566; BC052316; OTTMUST00000073283; OTTMUST00000127133	Hs6st1	heparan sulfate 6-O-sulfotransferase 1	chr1	+	36068400	36106446	NM_015818; ENSMUST00000088174; ENSMUST00000194670; AB024566; BC052316; OTTMUST00000073283; OTTMUST00000127133; GENSCAN00000009251; uc007apn.2	RefSeq; ENSEMBL; GenBank; Havana transcript; UCSC Genes	Mus musculus heparan sulfate 6-O-sulfotransferase 1 (Hs6st1), mRNA.; heparan sulfate 6-O-sulfotransferase 1 [gene_biotype:protein_coding transcript_biotype:protein_coding]; heparan sulfate 6-O-sulfotransferase 1 [gene_biotype:protein_coding transcript_biotype:retained_intron]; Mus musculus mRNA for heparan sulfate 6-sulfotransferase 1, complete cds.; Mus musculus heparan sulfate 6-O-sulfotransfer…	chr1	100	100; 38; 63	16; 6; 10	16; 6; 10	0	main	8.83	9	8.97	9.12	8.75	8.31	8.54	8.02	8.16	8.18	7.77	7.87	7.93	8.75	8.68	8.13	9.02	9.02	9.1
17211795	6.51	6.87	7.06	0.14	0.1	0.25	0.0015	0.0184	0.0007	0.0055	NM_001172205; NM_001172206; NM_001290726; NM_001290727; NM_145996; NR_033310; XM_006495849; XM_006495850; XM_006495851; ENSMUST00000097778; ENSMUST00000115029; ENSMUST00000115031; ENSMUST00000115032; ENSMUST00000116629; ENSMUST00000124280; ENSMUST00000126413; ENSMUST00000137906; ENSMUST00000140218; ENSMUST00000141121; ENSMUST00000142319; ENSMUST00000145179; ENSMUST00000147123; ENSMUST00000150747;…	Arid5a	AT rich interactive domain 5A (MRF1-like)	chr1	+	36307733	36324029	NM_001172205; NM_001172206; NM_001290726; NM_001290727; NM_145996; NR_033310; XM_006495849; XM_006495850; XM_006495851; ENSMUST00000097778; ENSMUST00000115029; ENSMUST00000115031; ENSMUST00000115032; ENSMUST00000116629; ENSMUST00000124280; ENSMUST00000126413; ENSMUST00000137906; ENSMUST00000140218; ENSMUST00000141121; ENSMUST00000142319; ENSMUST00000145179; ENSMUST00000147123; ENSMUST00000150747;…	RefSeq; ENSEMBL; GenBank; Havana transcript; NONCODE; UCSC Genes	Mus musculus AT rich interactive domain 5A (MRF1-like) (Arid5a), transcript variant 1, mRNA.; Mus musculus AT rich interactive domain 5A (MRF1-like) (Arid5a), transcript variant 2, mRNA.; Mus musculus AT rich interactive domain 5A (MRF1-like) (Arid5a), transcript variant 5, mRNA.; Mus musculus AT rich interactive domain 5A (MRF1-like) (Arid5a), transcript variant 6, mRNA.; Mus musculus AT rich in…	chr1	100; 94; 80	81; 85; 77; 73; 65; 69; 62; 19; 23; 58; 31; 38; 15	21; 22; 20; 19; 17; 18; 16; 5; 4; 6; 15; 8; 10	21; 22; 20; 19; 17; 18; 16; 5; 6; 15; 8; 10; 4	0	main	6.6	6.68	6.64	6.39	6.3	6.51	6.41	6.85	6.68	6.87	6.91	6.98	6.83	6.84	7.09	6.99	6.79	7.37	7.36
17211809	5.46	5.32	5.45	0.06	0.06	0.13	0.3788	0.5971	0.0795	0.1914	NM_001277076; XM_006495601; XM_006495606; XM_011238416; ENSMUST00000140452; ENSMUST00000179162; KC440916; OTTMUST00000084899; OTTMUST00000128917	Fer1l5	fer-1-like 5 (C. elegans)	chr1	+	36416888	36422110	NM_001277076; XM_006495601; XM_006495606; XM_011238416; ENSMUST00000140452; ENSMUST00000179162; KC440916; OTTMUST00000084899; OTTMUST00000128917; GENSCAN00000009235; uc007aqb.2; uc033fip.1	RefSeq; ENSEMBL; GenBank; Havana transcript; UCSC Genes	Mus musculus fer-1-like 5 (C. elegans) (Fer1l5), mRNA.; PREDICTED: Mus musculus fer-1-like 5 (C. elegans) (Fer1l5), transcript variant X1, mRNA.; PREDICTED: Mus musculus fer-1-like 5 (C. elegans) (Fer1l5), transcript variant X5, mRNA.; PREDICTED: Mus musculus fer-1-like 5 (C. elegans) (Fer1l5), transcript variant X6, mRNA.; fer-1-like 5 (C. elegans) [gene_biotype:protein_coding transcript_biotype…	chr1	100; 81	100; 44; 96; 85	27; 12; 21; 23	27; 12; 26; 23	0	main	5.44	5.46	5.46	5.51	5.46	5.56	5.36	5.33	5.26	5.4	5.23	5.3	5.38	5.53	5.3	5.45	5.35	5.66	5.45
17211822	6.43	6.77	7.31	0.46	0.13	0.6	0.0117	0.0694	0.0100	0.0415	NM_033570; ENSMUST00000153128; ENSMUST00000192530; AF216963; GU390541; OTTMUST00000083926; OTTMUST00000127135	Cnnm4	cyclin M4	chr1	+	36471597	36508776	NM_033570; ENSMUST00000153128; ENSMUST00000192530; AF216963; GU390541; OTTMUST00000083926; OTTMUST00000127135; GENSCAN00000009245; NONMMUT000567; NONMMUT000568; uc007aqg.2	RefSeq; ENSEMBL; GenBank; Havana transcript; NONCODE; UCSC Genes	Mus musculus cyclin M4 (Cnnm4), mRNA.; cyclin M4 [gene_biotype:protein_coding transcript_biotype:protein_coding]; cyclin M4 [gene_biotype:protein_coding transcript_biotype:retained_intron]; Mus musculus ancient conserved domain protein 4 (Acdp4) mRNA, complete cds.; Mus musculus cyclin-like protein 4 mRNA, complete cds.; cyclin M4[gene_biotype:protein_coding transcript_biotype:protein_coding]; cy…	chr1	100	100; 17; 89; 94; 6	18; 3; 16; 17; 1	18; 3; 16; 17; 1	0	main	7.48	7.18	7.13	6.44	6.43	6.38	6.48	6.9	6.91	6.82	6.59	6.75	6.64	8.37	7.45	7.15	7.27	7.06	8.37
17211832	7.54	7.82	7.37	0.22	0.12	0.28	0.1473	0.3447	0.0148	0.0557	NM_001039551; NM_053186; XM_006496356; ENSMUST00000001166; ENSMUST00000097776; ENSMUST00000135100; ENSMUST00000154225; AF216964; GQ225746; OTTMUST00000051653; OTTMUST00000051654; OTTMUST00000051655; OTTMUST00000051656	Cnnm3	cyclin M3	chr1	+	36511867	36528237	NM_001039551; NM_053186; XM_006496356; ENSMUST00000001166; ENSMUST00000097776; ENSMUST00000135100; ENSMUST00000154225; AF216964; GQ225746; OTTMUST00000051653; OTTMUST00000051654; OTTMUST00000051655; OTTMUST00000051656; GENSCAN00000009240; NONMMUT000570; uc007aqi.1; uc007aqj.1; uc007aqk.1; uc011wjk.1	RefSeq; ENSEMBL; GenBank; Havana transcript; NONCODE; UCSC Genes	Mus musculus cyclin M3 (Cnnm3), transcript variant 2, mRNA.; Mus musculus cyclin M3 (Cnnm3), transcript variant 1, mRNA.; PREDICTED: Mus musculus cyclin M3 (Cnnm3), transcript variant X1, mRNA.; cyclin M3 [gene_biotype:protein_coding transcript_biotype:protein_coding]; cyclin M3 [gene_biotype:protein_coding transcript_biotype:retained_intron]; Mus musculus ancient conserved domain protein 3 (Acdp…	chr1	100	100; 75; 33; 8; 63; 58; 67; 50	24; 18; 8; 2; 15; 14; 16; 12	24; 18; 8; 2; 15; 14; 16; 12	0	main	7.54	7.56	7.2	7.59	7.54	7.45	7.95	7.95	7.83	7.6	7.73	7.82	7.82	7.73	7.35	7.02	7.46	7.04	7.53
17211844	6.71	6.55	6.75	0.22	0.16	0.25	0.0407	0.1545	0.0570	0.1507	ENSMUST00000149224; ENSMUST00000194426	D430040D24Rik	RIKEN cDNA D430040D24 gene [Source:MGI Symbol;Acc:MGI:2442526]	chr1	+	36558359	36565613	ENSMUST00000149224; ENSMUST00000194426; NONMMUT000574; NONMMUT000576	ENSEMBL; NONCODE	RIKEN cDNA D430040D24 gene [gene_biotype:processed_transcript transcript_biotype:antisense]; RIKEN cDNA D430040D24 gene [gene_biotype:processed_transcript transcript_biotype:retained_intron]; Non-coding transcript identified by NONCODE: Antisense	chr1	100	100; 39	23; 9	23; 9	0	main	6.63	6.68	6.82	6.53	6.86	7.18	6.66	6.66	6.41	6.74	6.66	6.47	6.33	6.77	6.66	7.03	6.74	7.3	6.67
17211848	3.78	3.64	3.51	0.39	0.17	0.25	0.2175	0.4348	0.3504	0.5200	ENSMUST00000104746	Gm24133	predicted gene, 24133 [Source:MGI Symbol;Acc:MGI:5453910]	chr1	+	36663965	36664039	ENSMUST00000104746; NONMMUT000578	ENSEMBL; NONCODE	predicted gene, 24133 [gene_biotype:miRNA transcript_biotype:miRNA]; Non-coding transcript identified by NONCODE	chr1	100	100	15	15	0	main	3.59	4.12	4.35	3.82	3.89	3.24	3.4	3.64	3.37	3.82	3.49	3.77	3.65	3.49	3.68	3.52	3.28	3.22	3.9
17211850	5.28	5.08	5.29	0.2	0.14	0.23	0.1666	0.3708	0.3546	0.5238	NM_009942; BC096048; BC099474; OTTMUST00000126138; OTTMUST00000126139; OTTMUST00000126142; OTTMUST00000126143	Cox5b	cytochrome c oxidase subunit Vb	chr1	+	36691487	36693392	NM_009942; BC096048; BC099474; OTTMUST00000126138; OTTMUST00000126139; OTTMUST00000126142; OTTMUST00000126143; ENSMUST00000081180; ENSMUST00000193210; ENSMUST00000193235; ENSMUST00000195151; uc007aqw.1	RefSeq; GenBank; Havana transcript; ENSEMBL; UCSC Genes	Mus musculus cytochrome c oxidase subunit Vb (Cox5b), mRNA.; Mus musculus cytochrome c oxidase, subunit Vb, mRNA (cDNA clone MGC:107010 IMAGE:3465479), complete cds.; Mus musculus cytochrome c oxidase, subunit Vb, mRNA (cDNA clone MGC:117683 IMAGE:30933585), complete cds.; cytochrome c oxidase subunit Vb[gene_biotype:protein_coding transcript_biotype:protein_coding]; cytochrome c oxidase subunit …	chr1	100	100; 46	13; 6	13; 6	0	main	5.46	5.41	5.58	5.05	5.13	5.14	5.26	5.07	5.12	5.12	5.05	5.04	5.4	5.4	5.23	5.67	5.36	5.13	5.02
17211857	6.05	5.84	5.93	0.07	0.08	0.17	0.8539	0.9223	0.2867	0.4578	NR_040290	4933424G06Rik	RIKEN cDNA 4933424G06 gene	chr1	+	36714538	36757960	NR_040290; ENSMUST00000192873; ENSMUST00000195374; ENSMUST00000193459; GENSCAN00000009232; GENSCAN00000009253; NONMMUT000586; uc007aqy.2; KnowTID_00000044; NONMMUT000583	RefSeq; ENSEMBL; NONCODE; UCSC Genes; Luo lincRNA	Mus musculus RIKEN cDNA 4933424G06 gene (4933424G06Rik), long non-coding RNA.; RIKEN cDNA 4933424G06 gene [gene_biotype:processed_transcript transcript_biotype:antisense]; RIKEN cDNA 4933424G06 gene [gene_biotype:processed_transcript transcript_biotype:retained_intron]; havana:known chromosome:GRCm38:1:36744355:36746571:1 gene:ENSMUSG00000106804 gene_biotype:processed_transcript transcript_biotyp…	chr1	100; 67	100; 17; 28; 11; 22	18; 2; 5; 4; 3	18; 3; 5; 2; 4	0	main	6.12	6	6.11	6.09	5.97	5.96	6.07	5.95	5.84	5.82	6.03	5.83	5.86	6.15	5.83	6.24	5.86	5.96	5.89
17211867	6.35	6.83	6.53	0.21	0.13	0.29	0.0897	0.2555	0.0387	0.1135	NM_001289612; NM_001289765; NM_001289766; NM_009539; XM_006495896; ENSMUST00000027291; ENSMUST00000186624; ENSMUST00000190128; AB083210; AB084383; BC029727; OTTMUST00000126145; OTTMUST00000126147; OTTMUST00000126149; U04379; U77667	Zap70	zeta-chain (TCR) associated protein kinase	chr1	+	36761850	36782818	NM_001289612; NM_001289765; NM_001289766; NM_009539; XM_006495896; ENSMUST00000027291; ENSMUST00000186624; ENSMUST00000190128; AB083210; AB084383; BC029727; OTTMUST00000126145; OTTMUST00000126147; OTTMUST00000126149; U04379; U77667; GENSCAN00000009215; OTTMUST00000126148; uc007aqz.2; uc007ara.2; uc007arb.2; uc033fir.1; uc033fis.1	RefSeq; ENSEMBL; GenBank; Havana transcript; UCSC Genes	Mus musculus zeta-chain (TCR) associated protein kinase (Zap70), transcript variant 2, mRNA.; Mus musculus zeta-chain (TCR) associated protein kinase (Zap70), transcript variant 3, mRNA.; Mus musculus zeta-chain (TCR) associated protein kinase (Zap70), transcript variant 4, mRNA.; Mus musculus zeta-chain (TCR) associated protein kinase (Zap70), transcript variant 1, mRNA.; PREDICTED: Mus musculus…	chr1	100; 92; 80; 89; 95	59; 91; 18; 45; 86; 41	13; 20; 4; 12; 8; 17; 18; 10; 9	13; 20; 4; 10; 19; 9	0	main	6.33	6.6	6.13	6.18	6.21	6.43	6.67	6.61	6.85	6.56	6.84	6.81	6.84	6.28	6.55	6.49	6.69	7.15	6.56
17211883	3.48	3.62	3.37	0.41	0.34	0.45	0.3772	0.5957	0.6523	0.7704	ENSMUST00000177688	n-R5s210	nuclear encoded rRNA 5S 210 [Source:MGI Symbol;Acc:MGI:4422075]	chr1	+	37005439	37005557	ENSMUST00000177688; NONMMUT000598	ENSEMBL; NONCODE	nuclear encoded rRNA 5S 210 [gene_biotype:rRNA transcript_biotype:rRNA]; Non-coding transcript identified by NONCODE	chr1	100	100	8	8	0	main	3.44	3.41	3.91	3.65	2.63	3.18	3.58	3.45	3.93	3.2	3.71	4.09	3.44	3.03	3.53	3.6	3.26	4.24	3.08
17211885	5.58	6.23	5.63	0.74	0.3	0.08	0.6575	0.8056	0.1450	0.2911	XM_006496378; XM_006496379; XM_006496380; XM_006496381; XM_006496382; XM_006496383; XM_011251681; XR_373322; BC049712; BC050813; BC147491; OTTMUST00000072793; OTTMUST00000072823; OTTMUST00000072824; OTTMUST00000086761; OTTMUST00000127464; OTTMUST00000127466; OTTMUST00000127467; OTTMUST00000127469	Vwa3b	von Willebrand factor A domain containing 3B	chr1	+	37026596	37187605	XM_006496378; XM_006496379; XM_006496380; XM_006496381; XM_006496382; XM_006496383; XM_011251681; XR_373322; BC049712; BC050813; BC147491; OTTMUST00000072793; OTTMUST00000072823; OTTMUST00000072824; OTTMUST00000086761; OTTMUST00000127464; OTTMUST00000127466; OTTMUST00000127467; OTTMUST00000127469; ENSMUST00000027289; ENSMUST00000067178; ENSMUST00000117172; ENSMUST00000124404; ENSMUST00000162449; …	RefSeq; GenBank; Havana transcript; ENSEMBL; UCSC Genes	PREDICTED: Mus musculus von Willebrand factor A domain containing 3B (Vwa3b), transcript variant X3, mRNA.; PREDICTED: Mus musculus von Willebrand factor A domain containing 3B (Vwa3b), transcript variant X4, mRNA.; PREDICTED: Mus musculus von Willebrand factor A domain containing 3B (Vwa3b), transcript variant X5, mRNA.; PREDICTED: Mus musculus von Willebrand factor A domain containing 3B (Vwa3b…	chr1	100; 92	74; 53; 50; 47; 38; 76; 79; 21; 35; 26; 29; 62; 9; 3; 32; 59	25; 18; 17; 16; 12; 26; 27; 7; 9; 10; 21; 3; 1; 11; 20	25; 18; 17; 16; 13; 26; 27; 7; 12; 9; 10; 21; 3; 1; 11; 20	0	main	5.53	7.48	5.52	5.58	5.28	5.74	6.04	6.1	6.4	5.74	6.03	6.43	6.51	5.74	5.7	5.57	5.64	5.54	5.61
17211927	5.42	5.52	5.46	0.09	0.18	0.1	0.9889	0.9947	0.6528	0.7707	NM_001282010; NM_009918; ENSMUST00000027288; ENSMUST00000191981; ENSMUST00000194195; ENSMUST00000195272; BC035272; BC049145; OTTMUST00000060500; OTTMUST00000060501; OTTMUST00000126151; OTTMUST00000127872	Cnga3	cyclic nucleotide gated channel alpha 3	chr1	+	37218336	37263384	NM_001282010; NM_009918; ENSMUST00000027288; ENSMUST00000191981; ENSMUST00000194195; ENSMUST00000195272; BC035272; BC049145; OTTMUST00000060500; OTTMUST00000060501; OTTMUST00000126151; OTTMUST00000127872; GENSCAN00000028997; uc007ari.2; uc033fit.1	RefSeq; ENSEMBL; GenBank; Havana transcript; UCSC Genes	Mus musculus cyclic nucleotide gated channel alpha 3 (Cnga3), transcript variant 1, mRNA.; Mus musculus cyclic nucleotide gated channel alpha 3 (Cnga3), transcript variant 2, mRNA.; cyclic nucleotide gated channel alpha 3 [gene_biotype:protein_coding transcript_biotype:protein_coding]; Mus musculus cyclic nucleotide gated channel alpha 3, mRNA (cDNA clone MGC:38684 IMAGE:5357087), complete cds.; …	chr1	100; 96	89; 85; 37; 59; 70; 44	24; 23; 10; 16; 19; 22; 12	24; 23; 10; 16; 19; 12	0	main	5.29	5.45	5.51	5.42	5.58	5.38	5.4	5.52	5.33	5.61	5.49	5.12	5.57	5.48	5.46	5.7	5.42	5.54	5.45
17211939	8.47	8.82	8.4	0.29	0.13	0.3	0.1125	0.2934	0.0482	0.1330	NM_001290797; NM_001290798; NM_001290799; NM_030266; NM_172971; XM_006496006; XM_006496008; XM_006496009; XM_006496010; XM_006496011; XM_006496013; XM_006496014; XM_006496015; XM_006496016; XM_006496017; XM_006496018; XM_006496019; XM_006496020; XM_011238525; ENSMUST00000027287; ENSMUST00000058307; ENSMUST00000114933; ENSMUST00000123124; ENSMUST00000132401; ENSMUST00000132615; ENSMUST00000136846;…	Inpp4a	inositol polyphosphate-4-phosphatase, type I	chr1	+	37299865	37410736	NM_001290797; NM_001290798; NM_001290799; NM_030266; NM_172971; XM_006496006; XM_006496008; XM_006496009; XM_006496010; XM_006496011; XM_006496013; XM_006496014; XM_006496015; XM_006496016; XM_006496017; XM_006496018; XM_006496019; XM_006496020; XM_011238525; ENSMUST00000027287; ENSMUST00000058307; ENSMUST00000114933; ENSMUST00000123124; ENSMUST00000132401; ENSMUST00000132615; ENSMUST00000136846;…	RefSeq; ENSEMBL; GenBank; Havana transcript; NONCODE; UCSC Genes	Mus musculus inositol polyphosphate-4-phosphatase, type I (Inpp4a), transcript variant 3, mRNA.; Mus musculus inositol polyphosphate-4-phosphatase, type I (Inpp4a), transcript variant 4, mRNA.; Mus musculus inositol polyphosphate-4-phosphatase, type I (Inpp4a), transcript variant 5, mRNA.; Mus musculus inositol polyphosphate-4-phosphatase, type I (Inpp4a), transcript variant 1, mRNA.; Mus musculu…	chr1	100; 75; 80; 92	83; 47; 80; 87; 13; 73; 77; 70; 7; 30; 67; 43; 60; 3	25; 14; 24; 26; 3; 22; 23; 21; 2; 9; 16; 12; 18; 1	25; 14; 24; 26; 4; 22; 23; 21; 2; 9; 20; 13; 18; 1	0	main	8.43	8.91	8.34	8.29	8.75	9.02	8.43	8.73	8.69	9.01	8.79	8.82	8.98	8	8.5	8.23	8.61	8.85	8.28
17211973	7.92	7.99	8.12	0.17	0.1	0.11	0.2036	0.4174	0.1804	0.3382	NM_026123; XM_006496220; XM_006496221; XM_006496222; XM_006496223; ENSMUST00000027285; ENSMUST00000114925; ENSMUST00000118059; ENSMUST00000134184; ENSMUST00000144617; ENSMUST00000193979; AY017214; BC019484; OTTMUST00000051682; OTTMUST00000051683; OTTMUST00000051684; OTTMUST00000051685; OTTMUST00000075443; OTTMUST00000127883; ENSMUST00000193713; OTTMUST00000127884	Unc50	unc-50 homolog (C. elegans)	chr1	+	37430170	37439124	NM_026123; XM_006496220; XM_006496221; XM_006496222; XM_006496223; ENSMUST00000027285; ENSMUST00000114925; ENSMUST00000118059; ENSMUST00000134184; ENSMUST00000144617; ENSMUST00000193979; AY017214; BC019484; OTTMUST00000051682; OTTMUST00000051683; OTTMUST00000051684; OTTMUST00000051685; OTTMUST00000075443; OTTMUST00000127883; ENSMUST00000193713; OTTMUST00000127884; GENSCAN00000029011; uc007arp.1; …	RefSeq; ENSEMBL; GenBank; Havana transcript; UCSC Genes	Mus musculus unc-50 homolog (C. elegans) (Unc50), mRNA.; PREDICTED: Mus musculus unc-50 homolog (C. elegans) (Unc50), transcript variant X1, mRNA.; PREDICTED: Mus musculus unc-50 homolog (C. elegans) (Unc50), transcript variant X2, mRNA.; PREDICTED: Mus musculus unc-50 homolog (C. elegans) (Unc50), transcript variant X3, mRNA.; PREDICTED: Mus musculus unc-50 homolog (C. elegans) (Unc50), transcri…	chr1	100; 94; 67	100; 96; 83; 65; 48; 52; 70; 13; 61	23; 22; 19; 15; 11; 12; 2; 14; 16	23; 22; 19; 15; 11; 12; 16; 3; 14	0	main	7.94	7.96	7.86	7.61	8.08	7.75	8.07	7.83	8.01	7.99	7.86	8.07	8.07	7.91	8.15	8.16	8.08	8.21	8.06
17211984	4.84	4.82	4.84	0.14	0.13	0.2	0.8840	0.9394	0.8289	0.8927	XR_373329; XR_398628; ENSMUST00000160659	LOC102637491; 4930556I23Rik	uncharacterized LOC102637491; RIKEN cDNA 4930556I23 gene [Source:MGI Symbol;Acc:MGI:1922520]	chr1	+	37614259	37615372	XR_373329; XR_398628; ENSMUST00000160659; NONMMUT000620; NONMMUT000621; NONMMUT000622; NONMMUT000619	RefSeq; ENSEMBL; NONCODE	PREDICTED: Mus musculus uncharacterized LOC102637491 (LOC102637491), ncRNA.; RIKEN cDNA 4930556I23 gene [gene_biotype:antisense transcript_biotype:antisense]; Non-coding transcript identified by NONCODE: Antisense	chr1	100; 26	53; 100	10; 19; 5	10; 19	0	main	4.66	4.85	4.9	4.89	4.85	4.72	5.09	4.84	4.84	4.78	4.72	5.11	4.86	4.81	4.85	5.21	4.75	5.02	4.66
17211987	6.21	6.19	6.26	0.13	0.11	0.07	0.7120	0.8411	0.5428	0.6870	XM_006496175	Lipt1	lipoyltransferase 1	chr1	+	37865299	37871388	XM_006496175; ENSMUST00000181885; KnowTID_00000045; NONMMUT000633; uc007asg.1	RefSeq; ENSEMBL; Luo lincRNA; NONCODE; UCSC Genes	PREDICTED: Mus musculus lipoyltransferase 1 (Lipt1), transcript variant X2, mRNA.; predicted gene, 26805 [gene_biotype:antisense transcript_biotype:antisense]; Non-coding transcript identified by Luo, et al.; Non-coding transcript identified by NONCODE: Linc	chr1	100; 86	43; 100	9; 21; 18	9; 21	0	main	6.11	5.98	6.11	6.28	6.32	6.22	6.36	6.3	6.1	6.19	6.36	6.09	6.17	6.32	6.16	6.34	6.21	6.32	6.21
17211990	5.97	5.39	5.84	0.18	0.15	0.25	0.0802	0.2385	0.0014	0.0093	NM_001037918; XM_006496174; XM_006496175; XM_006496176; XM_006496177; XM_006496178; ENSMUST00000041621; ENSMUST00000128085; ENSMUST00000142670; ENSMUST00000144440; BC019519; OTTMUST00000052446; OTTMUST00000052447; OTTMUST00000052448; OTTMUST00000052449	Lipt1	lipoyltransferase 1	chr1	+	37871738	37877387	NM_001037918; XM_006496174; XM_006496175; XM_006496176; XM_006496177; XM_006496178; ENSMUST00000041621; ENSMUST00000128085; ENSMUST00000142670; ENSMUST00000144440; BC019519; OTTMUST00000052446; OTTMUST00000052447; OTTMUST00000052448; OTTMUST00000052449; GENSCAN00000029004; uc007ash.2; uc033fiu.1	RefSeq; ENSEMBL; GenBank; Havana transcript; UCSC Genes	Mus musculus lipoyltransferase 1 (Lipt1), mRNA.; PREDICTED: Mus musculus lipoyltransferase 1 (Lipt1), transcript variant X1, mRNA.; PREDICTED: Mus musculus lipoyltransferase 1 (Lipt1), transcript variant X2, mRNA.; PREDICTED: Mus musculus lipoyltransferase 1 (Lipt1), transcript variant X3, mRNA.; PREDICTED: Mus musculus lipoyltransferase 1 (Lipt1), transcript variant X4, mRNA.; PREDICTED: Mus mus…	chr1	100	48; 26; 41; 37; 22; 19	13; 7; 11; 10; 6; 5	13; 7; 11; 10; 6; 5	0	main	6.02	5.79	5.68	6.07	5.82	6.04	6.15	5.5	5.53	5.13	5.33	5.36	5.4	5.86	5.3	5.86	5.9	5.76	5.48
17211998	6.71	6.43	6.74	0.18	0.13	0.13	0.1754	0.3821	0.0094	0.0395	NM_027098; XM_006495612; XM_011238417; ENSMUST00000027256; ENSMUST00000160082; ENSMUST00000161694; ENSMUST00000162513; ENSMUST00000194857; ENSMUST00000195373; BC004614; OTTMUST00000065720; OTTMUST00000065721; OTTMUST00000065722; OTTMUST00000065723; OTTMUST00000127888; OTTMUST00000128394; ENSMUST00000193673; OTTMUST00000127887	Mrpl30	mitochondrial ribosomal protein L30	chr1	+	37890477	37898535	NM_027098; XM_006495612; XM_011238417; ENSMUST00000027256; ENSMUST00000160082; ENSMUST00000161694; ENSMUST00000162513; ENSMUST00000194857; ENSMUST00000195373; BC004614; OTTMUST00000065720; OTTMUST00000065721; OTTMUST00000065722; OTTMUST00000065723; OTTMUST00000127888; OTTMUST00000128394; ENSMUST00000193673; OTTMUST00000127887; NONMMUT000635; NONMMUT000637; NONMMUT000638; uc007asj.1	RefSeq; ENSEMBL; GenBank; Havana transcript; NONCODE; UCSC Genes	Mus musculus mitochondrial ribosomal protein L30 (Mrpl30), mRNA.; PREDICTED: Mus musculus mitochondrial ribosomal protein L30 (Mrpl30), transcript variant X2, mRNA.; PREDICTED: Mus musculus mitochondrial ribosomal protein L30 (Mrpl30), transcript variant X1, mRNA.; mitochondrial ribosomal protein L30 [gene_biotype:protein_coding transcript_biotype:protein_coding]; mitochondrial ribosomal protein …	chr1	100; 67	33; 27; 47; 73; 20; 13	5; 4; 7; 11; 3; 2	5; 4; 7; 11; 3; 2	0	main	6.77	6.94	6.52	6.66	6.7	6.49	6.96	6.48	6.53	6.28	6.25	6.41	6.55	7.03	6.73	6.78	6.7	6.77	6.65
17212009	4.94	4.7	4.79	0.27	0.18	0.06	0.2161	0.4328	0.2407	0.4092	ENSMUST00000129513	Gm15457	predicted gene 15457 [Source:MGI Symbol;Acc:MGI:3705190]	chr1	+	37933596	37954136	ENSMUST00000129513; NONMMUT000639	ENSEMBL; NONCODE	predicted gene 15457 [gene_biotype:antisense transcript_biotype:antisense]; Non-coding transcript identified by NONCODE: Antisense	chr1	100	100	15	15	0	main	4.75	4.48	4.77	5.31	5.04	5	5.06	4.83	4.62	4.6	4.89	4.39	4.77	4.71	4.77	4.85	4.78	4.79	4.87
17212018	8.35	8.27	8.4	0.09	0.04	0.28	0.7926	0.8886	0.6083	0.7368	NM_198303; XM_006495911; ENSMUST00000027252; ENSMUST00000192548; ENSMUST00000193151; ENSMUST00000193806; ENSMUST00000195664; BC055393; OTTMUST00000126162; OTTMUST00000126163; OTTMUST00000128395; OTTMUST00000128396; OTTMUST00000128397	Eif5b	eukaryotic translation initiation factor 5B	chr1	+	37998010	38055579	NM_198303; XM_006495911; ENSMUST00000027252; ENSMUST00000192548; ENSMUST00000193151; ENSMUST00000193806; ENSMUST00000195664; BC055393; OTTMUST00000126162; OTTMUST00000126163; OTTMUST00000128395; OTTMUST00000128396; OTTMUST00000128397; GENSCAN00000032645; uc007aso.1	RefSeq; ENSEMBL; GenBank; Havana transcript; UCSC Genes	Mus musculus eukaryotic translation initiation factor 5B (Eif5b), mRNA.; PREDICTED: Mus musculus eukaryotic translation initiation factor 5B (Eif5b), transcript variant X1, mRNA.; eukaryotic translation initiation factor 5B [gene_biotype:protein_coding transcript_biotype:protein_coding]; eukaryotic translation initiation factor 5B [gene_biotype:protein_coding transcript_biotype:retained_intron]; …	chr1	100	100; 91; 13; 9; 17; 35; 87	23; 21; 3; 2; 4; 8; 20	23; 21; 3; 2; 4; 8; 20	0	main	8.42	8.4	8.39	8.35	8.18	8.34	8.21	8.3	8.26	8.3	8.21	8.31	8.24	8.74	8.65	8.06	8.26	8.16	8.53
17212045	4.96	4.93	5.12	0.2	0.23	0.1	0.5033	0.6986	0.1392	0.2829	XR_168378; XR_398633; XR_865360; XR_884682	Gm5099	predicted gene 5099	chr1	+	38158227	38159889	XR_168378; XR_398633; XR_865360; XR_884682; ENSMUST00000194892; KnowTID_00000046; NONMMUT000646; NONMMUT000647	RefSeq; ENSEMBL; Luo lincRNA; NONCODE	PREDICTED: Mus musculus predicted gene 5099 (Gm5099), transcript variant X1, misc_RNA.; PREDICTED: Mus musculus predicted gene 5099 (Gm5099), transcript variant X2, misc_RNA.; predicted gene 5099 [gene_biotype:lincRNA transcript_biotype:lincRNA]; Non-coding transcript identified by Luo, et al.; Non-coding transcript identified by NONCODE: Linc	chr1	100; 92	100; 67; 89	18; 11; 16	18; 12; 16	0	main	4.98	4.97	5.18	5.44	5.31	4.94	4.94	5.19	4.81	4.97	5.1	4.53	4.86	5.12	5.03	5.29	5.06	5.11	5.2
17212049	5.28	5.43	5.36	0.04	0.14	0.1	0.5751	0.7510	0.0507	0.1382	XR_865361; XR_865362; XR_865363; XR_884683; XR_884684; XR_884685	Gm16150	predicted gene 16150	chr1	+	38235420	38246666	XR_865361; XR_865362; XR_865363; XR_884683; XR_884684; XR_884685; ENSMUST00000127620; ENSMUST00000133299; GENSCAN00000032647; NONMMUT000650; NONMMUT000651	RefSeq; ENSEMBL; NONCODE	PREDICTED: Mus musculus predicted gene 16150 (Gm16150), transcript variant X1, ncRNA.; PREDICTED: Mus musculus predicted gene 16150 (Gm16150), transcript variant X2, ncRNA.; PREDICTED: Mus musculus predicted gene 16150 (Gm16150), transcript variant X3, ncRNA.; predicted gene 16150 [gene_biotype:antisense transcript_biotype:antisense]; cdna:genscan chromosome:GRCm38:1:38239257:38390704:1 transcrip…	chr1	100; 88	100; 38; 76; 10; 48	21; 7; 16; 2; 10	21; 8; 16; 2; 10	0	main	5.27	5.29	5.2	5.28	5.28	5.2	5.27	5.62	5.43	5.41	5.3	5.39	5.66	5.38	5.13	5.38	5.31	5.39	5.34
17212057	4.55	4.78	4.79	0.2	0.13	0.24	0.1538	0.3537	0.0430	0.1224	ENSMUST00000129696	Gm16151	predicted gene 16151 [Source:MGI Symbol;Acc:MGI:3801826]	chr1	+	38307902	38311930	ENSMUST00000129696; GENSCAN00000032647; NONMMUT000654	ENSEMBL; NONCODE	predicted gene 16151 [gene_biotype:antisense transcript_biotype:antisense]; cdna:genscan chromosome:GRCm38:1:38239257:38390704:1 transcript_biotype:protein_coding; Non-coding transcript identified by NONCODE: Antisense	chr1	100	100; 27	15; 4	15; 4	0	main	4.55	4.48	4.27	4.19	4.62	4.75	4.64	4.75	4.69	4.84	5.02	4.83	4.65	4.61	4.67	5.23	4.82	5.04	4.73
17212061	5.27	5.65	5.23	0.21	0.18	0.3	0.1484	0.3463	0.0154	0.0573	XR_373338; XR_373339; XR_398637; XR_398638	Gm16152	predicted gene 16152	chr1	+	38384949	38393974	XR_373338; XR_373339; XR_398637; XR_398638; ENSMUST00000131663; ENSMUST00000143261; GENSCAN00000032647; NONMMUT000657; NONMMUT000658; uc007asw.1	RefSeq; ENSEMBL; NONCODE; UCSC Genes	PREDICTED: Mus musculus predicted gene 16152 (Gm16152), transcript variant X1, ncRNA.; PREDICTED: Mus musculus predicted gene 16152 (Gm16152), transcript variant X2, ncRNA.; predicted gene 16152 [gene_biotype:antisense transcript_biotype:antisense]; cdna:genscan chromosome:GRCm38:1:38239257:38390704:1 transcript_biotype:protein_coding; Non-coding transcript identified by NONCODE: Antisense	chr1	100	86; 57; 67; 29	18; 12; 14; 6	18; 12; 14; 6	0	main	5.37	5	5.25	5.19	5.29	5.29	5.69	5.79	5.42	5.45	5.85	5.64	5.71	5.47	5.39	5.58	4.87	4.88	5.12
17212069	5.1	5.17	5.2	0.26	0.08	0.18	0.5496	0.7325	0.5039	0.6559	NM_001011684; NM_001311788; ENSMUST00000088029; ENSMUST00000160214; AB164466; BC138922; OTTMUST00000089402; OTTMUST00000089403	Nms	neuromedin S	chr1	+	38939149	38950278	NM_001011684; NM_001311788; ENSMUST00000088029; ENSMUST00000160214; AB164466; BC138922; OTTMUST00000089402; OTTMUST00000089403; GENSCAN00000019998; uc007atb.1	RefSeq; ENSEMBL; GenBank; Havana transcript; UCSC Genes	Mus musculus neuromedin S (Nms), transcript variant 1, mRNA.; Mus musculus neuromedin S (Nms), transcript variant 2, mRNA.; neuromedin S [gene_biotype:protein_coding transcript_biotype:protein_coding]; Mus musculus NMS mRNA for neuromedin S precursor, complete cds.; Mus musculus neuromedin S, mRNA (cDNA clone MGC:170549 IMAGE:8861944), complete cds.; neuromedin S[gene_biotype:protein_coding trans…	chr1	100; 92; 87	100; 75; 96; 25	24; 18; 22; 20; 6	24; 18; 23; 6	0	main	4.99	4.96	5.41	5.65	5.27	5.07	5.08	5.17	5.04	5.2	5.16	5.17	5	5.07	5.09	5.52	5.31	5.1	5.29
17212080	8.57	8.57	8.71	0.17	0.06	0.22	0.3626	0.5835	0.2024	0.3646	NM_026850; ENSMUST00000027247; ENSMUST00000193073; ENSMUST00000193489; ENSMUST00000194552; AF110512; BC005601; OTTMUST00000127689; OTTMUST00000127690; OTTMUST00000127890; OTTMUST00000127891	Pdcl3	phosducin-like 3	chr1	+	38987814	38997236	NM_026850; ENSMUST00000027247; ENSMUST00000193073; ENSMUST00000193489; ENSMUST00000194552; AF110512; BC005601; OTTMUST00000127689; OTTMUST00000127690; OTTMUST00000127890; OTTMUST00000127891; GENSCAN00000020003; uc007atc.1	RefSeq; ENSEMBL; GenBank; Havana transcript; UCSC Genes	Mus musculus phosducin-like 3 (Pdcl3), mRNA.; phosducin-like 3 [gene_biotype:protein_coding transcript_biotype:protein_coding]; phosducin-like 3 [gene_biotype:protein_coding transcript_biotype:retained_intron]; phosducin-like 3 [gene_biotype:protein_coding transcript_biotype:nonsense_mediated_decay]; Mus musculus IAP-associated factor VIAF1 (Viaf1) mRNA, complete cds.; Mus musculus phosducin-like…	chr1	100	100; 50; 19; 58; 85; 88	26; 13; 5; 15; 22; 23	26; 13; 5; 15; 22; 23	0	main	8.75	8.35	8.71	8.65	8.5	8.33	8.58	8.57	8.62	8.55	8.53	8.58	8.7	8.71	8.82	8.67	8.41	8.7	9.08
17212087	8.08	6.2	7.04	0.6	0.31	0.44	0.0005	0.0081	5.46E-06	0.0001	NM_008719; XM_011238452; ENSMUST00000056815; ENSMUST00000172825; ENSMUST00000173050; BC109166; OTTMUST00000094904; OTTMUST00000094905; OTTMUST00000094906; U77969	Npas2	neuronal PAS domain protein 2	chr1	+	39193731	39363240	NM_008719; XM_011238452; ENSMUST00000056815; ENSMUST00000172825; ENSMUST00000173050; BC109166; OTTMUST00000094904; OTTMUST00000094905; OTTMUST00000094906; U77969; GENSCAN00000019994; GENSCAN00000019995; NONMMUT000674; uc007atd.2	RefSeq; ENSEMBL; GenBank; Havana transcript; NONCODE; UCSC Genes	Mus musculus neuronal PAS domain protein 2 (Npas2), mRNA.; PREDICTED: Mus musculus neuronal PAS domain protein 2 (Npas2), transcript variant X1, mRNA.; neuronal PAS domain protein 2 [gene_biotype:protein_coding transcript_biotype:protein_coding]; neuronal PAS domain protein 2 [gene_biotype:protein_coding transcript_biotype:processed_transcript]; Mus musculus neuronal PAS domain protein 2, mRNA (c…	chr1	100; 94	90; 85; 10; 20; 45	18; 17; 2; 4; 16; 9	18; 17; 2; 4; 9	0	main	8.72	8.91	8.14	7.25	7.97	7.5	8.08	5.82	6.6	6.13	6.18	6.04	6.6	6.34	7.33	6.82	7.51	6.77	7.27
17212114	6.87	6.71	6.99	0.13	0.06	0.07	0.0562	0.1907	0.0125	0.0491	NM_001252218; NM_001252219; NM_053257; ENSMUST00000086535; ENSMUST00000178079; ENSMUST00000179954; ENSMUST00000194746; OTTMUST00000127691; OTTMUST00000127692; OTTMUST00000127693; OTTMUST00000127694	Rpl31	ribosomal protein L31	chr1	+	39367851	39372012	NM_001252218; NM_001252219; NM_053257; ENSMUST00000086535; ENSMUST00000178079; ENSMUST00000179954; ENSMUST00000194746; OTTMUST00000127691; OTTMUST00000127692; OTTMUST00000127693; OTTMUST00000127694; uc007ate.2; uc007atf.2; uc029qnw.1; uc029qnx.1	RefSeq; ENSEMBL; Havana transcript; UCSC Genes	Mus musculus ribosomal protein L31 (Rpl31), transcript variant 1, mRNA.; Mus musculus ribosomal protein L31 (Rpl31), transcript variant 2, mRNA.; Mus musculus ribosomal protein L31 (Rpl31), transcript variant 3, mRNA.; ribosomal protein L31 [gene_biotype:protein_coding transcript_biotype:protein_coding]; ribosomal protein L31[gene_biotype:protein_coding transcript_biotype:protein_coding]	chr1	100	100; 68; 45; 23; 55; 5	22; 15; 10; 5; 12; 1	22; 15; 10; 5; 12; 1	0	main	6.77	6.79	6.81	6.97	6.85	7.14	6.95	6.82	6.7	6.73	6.82	6.69	6.71	6.94	7.01	6.93	6.98	7.13	7.03
17212121	6.19	5.91	6.69	0.39	0.22	0.36	0.0511	0.1791	0.0105	0.0432	ENSMUST00000083695	Gm24826	predicted gene, 24826 [Source:MGI Symbol;Acc:MGI:5454603]	chr1	+	39519533	39519746	ENSMUST00000083695; ENSMUST00000197298; NONMMUT000676	ENSEMBL; NONCODE	predicted gene, 24826 [gene_biotype:snoRNA transcript_biotype:snoRNA]; ACEA small nucleolar RNA U3 [gene_biotype:snoRNA transcript_biotype:snoRNA]; Non-coding transcript identified by NONCODE: Linc	chr1	100	100	14	14	0	main	6.23	6.36	6.59	5.4	6	5.86	6.2	5.84	5.83	5.94	6.19	5.58	6.09	6.98	6.37	7.02	6.12	6.84	6.63
17212123	7.89	7.91	8.13	0.19	0.04	0.23	0.0461	0.1677	0.2059	0.3692	NM_028043; ENSMUST00000003219; ENSMUST00000160145; ENSMUST00000161515; ENSMUST00000195567; BC049091; BC050812; OTTMUST00000065794; OTTMUST00000065795; OTTMUST00000127896	Cnot11	CCR4-NOT transcription complex, subunit 11	chr1	+	39534992	39546889	NM_028043; ENSMUST00000003219; ENSMUST00000160145; ENSMUST00000161515; ENSMUST00000195567; BC049091; BC050812; OTTMUST00000065794; OTTMUST00000065795; OTTMUST00000127896; GENSCAN00000020001; NONMMUT000677; uc007ati.1; uc007atj.1	RefSeq; ENSEMBL; GenBank; Havana transcript; NONCODE; UCSC Genes	Mus musculus CCR4-NOT transcription complex, subunit 11 (Cnot11), mRNA.; CCR4-NOT transcription complex, subunit 11 [gene_biotype:protein_coding transcript_biotype:protein_coding]; CCR4-NOT transcription complex, subunit 11 [gene_biotype:protein_coding transcript_biotype:retained_intron]; Mus musculus DNA segment, Chr 1, Brigham & Womens Genetics 0212 expressed, mRNA (cDNA clone MGC:61254 IMAGE:6…	chr1	100	81; 73; 92; 31; 69; 58; 8	21; 19; 24; 8; 18; 15; 2	21; 19; 24; 8; 18; 15; 2	0	main	7.9	8.16	8.05	7.95	7.57	7.78	7.78	7.92	7.95	7.86	7.91	7.96	7.88	8.01	8.3	8.1	8.14	7.67	8.29
17212135	5.41	5.55	5.43	0.12	0.26	0.18	0.8827	0.9387	0.9665	0.9795	XR_865365	D930019O06Rik	RIKEN cDNA D930019O06	chr1	+	39650176	39657390	XR_865365; ENSMUST00000181841; NONMMUT000686	RefSeq; ENSEMBL; NONCODE	PREDICTED: Mus musculus RIKEN cDNA D930019O06 (D930019O06Rik), ncRNA.; RIKEN cDNA D930019O06 [gene_biotype:antisense transcript_biotype:antisense]; Non-coding transcript identified by NONCODE: Antisense	chr1	100	82; 100	14; 17	14; 17	0	main	5.39	5.34	5.69	5.47	5.54	5.41	5.36	5.73	5.57	5.58	5.73	5.21	5.14	5.32	5.56	5.49	5.36	5.73	5.23
17212138	9.07	9.42	9.82	0.18	0.14	0.37	0.0327	0.1338	0.0008	0.0063	NM_001252200; NM_001252201; NM_001252202; NM_008696; XM_006496041; XM_006496042; XM_006496043; XM_006496044; XM_006496045; XM_006496046; XM_006496047; XM_011238529; XM_011238530; ENSMUST00000163854; ENSMUST00000168431; ENSMUST00000191657; ENSMUST00000191761; ENSMUST00000191865; ENSMUST00000191964; ENSMUST00000192194; ENSMUST00000192355; ENSMUST00000192509; ENSMUST00000192884; ENSMUST00000193514; …	Map4k4	mitogen-activated protein kinase kinase kinase kinase 4	chr1	+	39900913	40026310	NM_001252200; NM_001252201; NM_001252202; NM_008696; XM_006496041; XM_006496042; XM_006496043; XM_006496044; XM_006496045; XM_006496046; XM_006496047; XM_011238529; XM_011238530; ENSMUST00000163854; ENSMUST00000168431; ENSMUST00000191657; ENSMUST00000191761; ENSMUST00000191865; ENSMUST00000191964; ENSMUST00000192194; ENSMUST00000192355; ENSMUST00000192509; ENSMUST00000192884; ENSMUST00000193514; …	RefSeq; ENSEMBL; GenBank; Havana transcript; NONCODE; UCSC Genes	Mus musculus mitogen-activated protein kinase kinase kinase kinase 4 (Map4k4), transcript variant 1, mRNA.; Mus musculus mitogen-activated protein kinase kinase kinase kinase 4 (Map4k4), transcript variant 3, mRNA.; Mus musculus mitogen-activated protein kinase kinase kinase kinase 4 (Map4k4), transcript variant 4, mRNA.; Mus musculus mitogen-activated protein kinase kinase kinase kinase 4 (Map4k…	chr1	100; 75; 95	96; 92; 100; 88; 4; 25; 13; 17; 8; 83; 67	23; 22; 24; 21; 1; 6; 3; 2; 20; 19; 16	23; 22; 24; 21; 1; 6; 3; 4; 2; 20; 16	0	main	9.21	9.06	8.93	9.23	8.7	9.06	9.13	9.34	9.34	9.22	9.49	9.57	9.57	9.86	10.23	9.91	9.26	9.35	9.87
17212174	5.82	5.39	6.84	0.59	0.22	0.79	0.0851	0.2475	0.0029	0.0159	NM_010555; XM_006495724; XM_006495725; XM_006495726; XM_011238437; XM_011238438; XM_011238439; XM_011238440; ENSMUST00000027243; ENSMUST00000191671; ENSMUST00000195770; BC032962; CT010182; OTTMUST00000127994; OTTMUST00000127995; OTTMUST00000127996	Il1r2	interleukin 1 receptor, type II	chr1	+	40084768	40125225	NM_010555; XM_006495724; XM_006495725; XM_006495726; XM_011238437; XM_011238438; XM_011238439; XM_011238440; ENSMUST00000027243; ENSMUST00000191671; ENSMUST00000195770; BC032962; CT010182; OTTMUST00000127994; OTTMUST00000127995; OTTMUST00000127996; GENSCAN00000016371; uc007atu.2; uc011wjy.2	RefSeq; ENSEMBL; GenBank; Havana transcript; UCSC Genes	Mus musculus interleukin 1 receptor, type II (Il1r2), mRNA.; PREDICTED: Mus musculus interleukin 1 receptor, type II (Il1r2), transcript variant X1, mRNA.; PREDICTED: Mus musculus interleukin 1 receptor, type II (Il1r2), transcript variant X6, mRNA.; PREDICTED: Mus musculus interleukin 1 receptor, type II (Il1r2), transcript variant X7, mRNA.; PREDICTED: Mus musculus interleukin 1 receptor, type …	chr1	100	100; 87; 74; 65; 26	23; 20; 17; 15; 6	23; 20; 17; 15; 6	0	main	6.52	7.07	5.85	5.58	5.44	5.56	6.03	5.45	5.61	5.06	5.23	5.61	5.32	8.23	6.9	5.97	6.28	6.89	7.21
17212185	9.05	8.99	9.13	0.2	0.12	0.81	7.77E-05	0.0025	0.1888	0.3480	NM_001123382; NM_008362; XM_006495713; XM_006495714; XM_006495715; XM_006495716; XM_006495717; XM_006495718; XM_006495719; XM_006495720; XM_006495721; XM_006495722; XM_006495723; XM_011238436; ENSMUST00000027241; ENSMUST00000114795; ENSMUST00000195402; BC109135; M20658; OTTMUST00000128132; OTTMUST00000128133; OTTMUST00000128258	Il1r1	interleukin 1 receptor, type I	chr1	+	40225080	40316198	NM_001123382; NM_008362; XM_006495713; XM_006495714; XM_006495715; XM_006495716; XM_006495717; XM_006495718; XM_006495719; XM_006495720; XM_006495721; XM_006495722; XM_006495723; XM_011238436; ENSMUST00000027241; ENSMUST00000114795; ENSMUST00000195402; BC109135; M20658; OTTMUST00000128132; OTTMUST00000128133; OTTMUST00000128258; GENSCAN00000016354; uc007atv.1; uc007atw.1	RefSeq; ENSEMBL; GenBank; Havana transcript; UCSC Genes	Mus musculus interleukin 1 receptor, type I (Il1r1), transcript variant 2, mRNA.; Mus musculus interleukin 1 receptor, type I (Il1r1), transcript variant 1, mRNA.; PREDICTED: Mus musculus interleukin 1 receptor, type I (Il1r1), transcript variant X1, mRNA.; PREDICTED: Mus musculus interleukin 1 receptor, type I (Il1r1), transcript variant X2, mRNA.; PREDICTED: Mus musculus interleukin 1 receptor,…	chr1	100; 94	95; 90; 5; 86; 81	20; 19; 1; 17	20; 19; 1; 18; 17	0	main	8.96	9.11	9.05	8.79	9.13	8.71	9.27	8.87	9.03	8.96	8.77	9.07	9.05	9.06	9.33	8.82	9.3	9.01	11.03
17212199	8.3	7.59	8.1	0.44	0.18	0.64	0.0009	0.0132	0.0057	0.0269	NM_133193; XM_006495608; XM_006495609; XM_006495610; XM_006495611; ENSMUST00000095020; ENSMUST00000192551; ENSMUST00000193388; ENSMUST00000194296; AF284433; BC004628; BC117797; OTTMUST00000128135; OTTMUST00000128136; OTTMUST00000128137; OTTMUST00000128138	Il1rl2	interleukin 1 receptor-like 2	chr1	+	40324627	40365471	NM_133193; XM_006495608; XM_006495609; XM_006495610; XM_006495611; ENSMUST00000095020; ENSMUST00000192551; ENSMUST00000193388; ENSMUST00000194296; AF284433; BC004628; BC117797; OTTMUST00000128135; OTTMUST00000128136; OTTMUST00000128137; OTTMUST00000128138; GENSCAN00000016370; uc007atx.1; uc007aty.1	RefSeq; ENSEMBL; GenBank; Havana transcript; UCSC Genes	Mus musculus interleukin 1 receptor-like 2 (Il1rl2), mRNA.; PREDICTED: Mus musculus interleukin 1 receptor-like 2 (Il1rl2), transcript variant X1, mRNA.; PREDICTED: Mus musculus interleukin 1 receptor-like 2 (Il1rl2), transcript variant X2, mRNA.; PREDICTED: Mus musculus interleukin 1 receptor-like 2 (Il1rl2), transcript variant X3, mRNA.; PREDICTED: Mus musculus interleukin 1 receptor-like 2 (Il…	chr1	100	100; 96; 88; 33; 21; 83	24; 23; 21; 8; 5; 20	24; 23; 21; 8; 5; 20	0	main	7.71	8.3	7.46	8.68	8.56	8.3	8.33	7.19	7.64	7.61	7.49	7.55	7.68	8.03	8.16	8.11	8.61	8.01	9.64
17212211	5.49	6.06	7.4	0.57	0.6	2.41	0.0062	0.0456	0.0201	0.0701	NM_001025602; NM_001294171; NM_010743; XM_006495741; XM_006495743; XM_006495744; ENSMUST00000053043; ENSMUST00000097772; ENSMUST00000173514; ENSMUST00000173881; ENSMUST00000174335; BC051445; D13695; M24843; OTTMUST00000097562; OTTMUST00000097565; OTTMUST00000097566; OTTMUST00000097571	Il1rl1	interleukin 1 receptor-like 1	chr1	+	40429570	40465415	NM_001025602; NM_001294171; NM_010743; XM_006495741; XM_006495743; XM_006495744; ENSMUST00000053043; ENSMUST00000097772; ENSMUST00000173514; ENSMUST00000173881; ENSMUST00000174335; BC051445; D13695; M24843; OTTMUST00000097562; OTTMUST00000097565; OTTMUST00000097566; OTTMUST00000097571; GENSCAN00000016370; uc007atz.3; uc007aua.2; uc007aub.2; uc007auc.2	RefSeq; ENSEMBL; GenBank; Havana transcript; UCSC Genes	Mus musculus interleukin 1 receptor-like 1 (Il1rl1), transcript variant 1, mRNA.; Mus musculus interleukin 1 receptor-like 1 (Il1rl1), transcript variant 3, mRNA.; Mus musculus interleukin 1 receptor-like 1 (Il1rl1), transcript variant 2, mRNA.; PREDICTED: Mus musculus interleukin 1 receptor-like 1 (Il1rl1), transcript variant X1, mRNA.; PREDICTED: Mus musculus interleukin 1 receptor-like 1 (Il1r…	chr1	100; 94	79; 64; 71; 61; 18; 54; 68; 25; 57	22; 18; 20; 17; 5; 15; 19; 16; 7	22; 18; 20; 17; 5; 15; 19; 7; 16	0	main	5.13	6.3	5.51	5.16	4.64	6.09	5.59	5.46	5.61	5.48	6.49	6.68	6.66	5.67	8.42	8.81	5.97	6.37	12.01
17212229	10.3	9.58	8.44	0.18	0.18	1.37	0.0124	0.0721	0.0006	0.0049	NM_001161842; NM_001161843; NM_008365; XM_006495727; XM_006495728; XM_006495729; XM_006495730; XM_006495731; XM_006495732; XM_006495733; XM_006495734; ENSMUST00000087983; ENSMUST00000108044; ENSMUST00000167723; ENSMUST00000193391; ENSMUST00000193793; ENSMUST00000195684; BC023240; OTTMUST00000128055; OTTMUST00000128056; OTTMUST00000128057; OTTMUST00000128058; U43673	Il18r1	interleukin 18 receptor 1	chr1	+	40465552	40500854	NM_001161842; NM_001161843; NM_008365; XM_006495727; XM_006495728; XM_006495729; XM_006495730; XM_006495731; XM_006495732; XM_006495733; XM_006495734; ENSMUST00000087983; ENSMUST00000108044; ENSMUST00000167723; ENSMUST00000193391; ENSMUST00000193793; ENSMUST00000195684; BC023240; OTTMUST00000128055; OTTMUST00000128056; OTTMUST00000128057; OTTMUST00000128058; U43673; GENSCAN00000016362; GENSCAN000…	RefSeq; ENSEMBL; GenBank; Havana transcript; NONCODE; UCSC Genes	Mus musculus interleukin 18 receptor 1 (Il18r1), transcript variant 2, mRNA.; Mus musculus interleukin 18 receptor 1 (Il18r1), transcript variant 3, mRNA.; Mus musculus interleukin 18 receptor 1 (Il18r1), transcript variant 1, mRNA.; PREDICTED: Mus musculus interleukin 18 receptor 1 (Il18r1), transcript variant X1, mRNA.; PREDICTED: Mus musculus interleukin 18 receptor 1 (Il18r1), transcript vari…	chr1	100; 96	61; 52; 87; 71; 68; 74; 77; 48; 81; 23; 6; 10; 42; 55; 32	19; 16; 27; 22; 21; 23; 24; 15; 7; 2; 3; 13; 17; 10	19; 16; 27; 22; 21; 23; 24; 15; 25; 7; 2; 3; 13; 17; 10	0	main	10.07	10.42	10.29	10.29	10.12	10.37	10.59	9.62	9.71	9.36	9.38	9.81	9.59	5.83	8.01	6.68	8.86	9.19	8.95
17212252	8.26	6.98	7.55	0.52	0.36	0.46	0.0262	0.1159	0.0016	0.0101	NM_010553; XM_006495709; XM_006495710; XM_006495711; XM_006495712; ENSMUST00000027237; ENSMUST00000159724; ENSMUST00000160468; ENSMUST00000163057; AF077347; BC120598; BC120600; OTTMUST00000088425; OTTMUST00000088426; OTTMUST00000088427; OTTMUST00000088447	Il18rap	interleukin 18 receptor accessory protein	chr1	+	40515362	40551705	NM_010553; XM_006495709; XM_006495710; XM_006495711; XM_006495712; ENSMUST00000027237; ENSMUST00000159724; ENSMUST00000160468; ENSMUST00000163057; AF077347; BC120598; BC120600; OTTMUST00000088425; OTTMUST00000088426; OTTMUST00000088427; OTTMUST00000088447; GENSCAN00000016362; NONMMUT000710; uc007aui.1; uc007auj.1; uc007auk.2	RefSeq; ENSEMBL; GenBank; Havana transcript; NONCODE; UCSC Genes	Mus musculus interleukin 18 receptor accessory protein (Il18rap), mRNA.; PREDICTED: Mus musculus interleukin 18 receptor accessory protein (Il18rap), transcript variant X1, mRNA.; PREDICTED: Mus musculus interleukin 18 receptor accessory protein (Il18rap), transcript variant X2, mRNA.; PREDICTED: Mus musculus interleukin 18 receptor accessory protein (Il18rap), transcript variant X3, mRNA.; PREDI…	chr1	100	100; 92; 88; 54; 58; 35; 19; 85; 38	26; 24; 23; 14; 15; 9; 5; 22; 10	26; 24; 23; 14; 15; 9; 5; 22; 10	0	main	7.91	6.99	8.37	7.99	8.52	8.32	8.31	6.79	7.16	7.09	6.26	6.83	7.23	7.14	7.39	8.08	7.58	7.44	8.36
17212269	6.45	6.57	6.15	0.28	0.08	0.81	0.1833	0.3928	0.8041	0.8759	NM_177084; XM_006495625; XM_006495626; XM_006495627; ENSMUST00000027233; ENSMUST00000192454; ENSMUST00000192849; ENSMUST00000193371; BC120543; OTTMUST00000128061; OTTMUST00000128062; OTTMUST00000128225; OTTMUST00000128259	Slc9a4	solute carrier family 9 (sodium/hydrogen exchanger), member 4	chr1	+	40580227	40630731	NM_177084; XM_006495625; XM_006495626; XM_006495627; ENSMUST00000027233; ENSMUST00000192454; ENSMUST00000192849; ENSMUST00000193371; BC120543; OTTMUST00000128061; OTTMUST00000128062; OTTMUST00000128225; OTTMUST00000128259; GENSCAN00000016368; uc007aul.1	RefSeq; ENSEMBL; GenBank; Havana transcript; UCSC Genes	Mus musculus solute carrier family 9 (sodium/hydrogen exchanger), member 4 (Slc9a4), mRNA.; PREDICTED: Mus musculus solute carrier family 9 (sodium/hydrogen exchanger), member 4 (Slc9a4), transcript variant X1, mRNA.; PREDICTED: Mus musculus solute carrier family 9 (sodium/hydrogen exchanger), member 4 (Slc9a4), transcript variant X2, mRNA.; PREDICTED: Mus musculus solute carrier family 9 (sodium…	chr1	100; 95	100; 95; 81; 57; 10; 29; 90	21; 20; 17; 12; 2; 6; 18	21; 20; 17; 12; 2; 6; 19	0	main	6.64	6.49	6.32	6.7	6.12	5.93	6.52	6.63	6.59	6.42	6.56	6.6	6.51	5.51	6.23	5.87	7.03	7.67	6
17212286	5.52	5.65	5.88	0.53	0.13	1.14	0.0775	0.2336	0.7205	0.8179	NM_001033289; ENSMUST00000027231; ENSMUST00000192294; ENSMUST00000192345; BC103685; BC104737; OTTMUST00000128063; OTTMUST00000128064; OTTMUST00000128065	Slc9a2	solute carrier family 9 (sodium/hydrogen exchanger), member 2	chr1	+	40681712	40768885	NM_001033289; ENSMUST00000027231; ENSMUST00000192294; ENSMUST00000192345; BC103685; BC104737; OTTMUST00000128063; OTTMUST00000128064; OTTMUST00000128065; GENSCAN00000016364; uc007aum.1; uc007aun.1	RefSeq; ENSEMBL; GenBank; Havana transcript; UCSC Genes	Mus musculus solute carrier family 9 (sodium/hydrogen exchanger), member 2 (Slc9a2), mRNA.; solute carrier family 9 (sodium/hydrogen exchanger), member 2 [gene_biotype:protein_coding transcript_biotype:protein_coding]; solute carrier family 9 (sodium/hydrogen exchanger), member 2 [gene_biotype:protein_coding transcript_biotype:retained_intron]; Mus musculus solute carrier family 9 (sodium/hydroge…	chr1	100	100; 5; 26; 79	19; 1; 5; 15	19; 1; 5; 15	0	main	6.46	5.53	6.07	5.4	5.56	4.77	5.49	5.65	5.79	5.68	5.47	5.47	5.73	7.3	5.57	5.85	5.45	4.26	7.13
17212301	6.18	6.92	6.56	0.3	0.29	0.37	0.0102	0.0631	0.0017	0.0108	NM_001081198; XM_006496124; ENSMUST00000114765; BC147440; BC147458; BC147740; BC147743; OTTMUST00000110674	Tmem182	transmembrane protein 182	chr1	+	40805601	40855267	NM_001081198; XM_006496124; ENSMUST00000114765; BC147440; BC147458; BC147740; BC147743; OTTMUST00000110674; GENSCAN00000016359; NONMMUT000717; uc007auq.1	RefSeq; ENSEMBL; GenBank; Havana transcript; NONCODE; UCSC Genes	Mus musculus transmembrane protein 182 (Tmem182), mRNA.; PREDICTED: Mus musculus transmembrane protein 182 (Tmem182), transcript variant X1, mRNA.; transmembrane protein 182 [gene_biotype:protein_coding transcript_biotype:protein_coding]; Mus musculus transmembrane protein 182, mRNA (cDNA clone MGC:182188 IMAGE:9056082), complete cds.; Mus musculus transmembrane protein 182, mRNA (cDNA clone MGC:…	chr1	100; 95	100; 86; 90; 14; 10	21; 18; 3; 2	21; 18; 19; 3; 2	0	main	5.96	6.27	6.42	5.6	6.13	6.13	6.5	6.56	7.37	6.94	6.85	7.18	6.76	6.37	6.38	6.67	6.05	6.95	6.99
17212309	4.81	4.9	4.78	0.1	0.07	0.15	0.5188	0.7102	0.4445	0.6052	ENSMUST00000066196; ENSMUST00000188087	Gm9915	predicted gene 9915 [Source:MGI Symbol;Acc:MGI:3641924]	chr1	+	42229726	42231108	ENSMUST00000066196; ENSMUST00000188087	ENSEMBL	predicted gene 9915 [gene_biotype:lincRNA transcript_biotype:lincRNA]	chr1	100	100	18	18	0	main	4.75	4.6	4.88	4.8	4.9	4.74	4.84	4.96	4.83	4.91	4.8	4.9	4.99	4.69	4.81	4.85	4.77	5.03	4.61
17212313	6.12	6.06	6.21	0.19	0.17	0.1	0.7272	0.8498	0.1253	0.2634	NM_008900; ENSMUST00000054883; BC079869; OTTMUST00000054069	Pou3f3	POU domain, class 3, transcription factor 3	chr1	+	42697146	42700210	NM_008900; ENSMUST00000054883; BC079869; OTTMUST00000054069; GENSCAN00000013887; OTTMUST00000103644; uc007auw.1	RefSeq; ENSEMBL; GenBank; Havana transcript; UCSC Genes	Mus musculus POU domain, class 3, transcription factor 3 (Pou3f3), mRNA.; POU domain, class 3, transcription factor 3 [gene_biotype:protein_coding transcript_biotype:protein_coding]; Mus musculus cDNA clone IMAGE:6822296.; POU domain, class 3, transcription factor 3[gene_biotype:protein_coding transcript_biotype:protein_coding]; cdna:genscan chromosome:GRCm38:1:42688244:42698969:1 transcript_biot…	chr1	100	100; 90; 43	21; 19; 9	21; 19; 9	0	main	6.14	5.69	6.11	6.12	5.77	6.11	6.14	6.19	6.11	5.87	5.95	5.99	6.33	6.19	6.21	6.4	6.11	6.31	6.2
17212316	4.75	4.66	4.79	0.19	0.13	0.21	0.3535	0.5748	0.2087	0.3726	NR_027891; ENSMUST00000054883; OTTMUST00000054069	2900092D14Rik; Pou3f3	RIKEN cDNA 2900092D14 gene; POU domain, class 3, transcription factor 3	chr1	+	42700336	42703176	NR_027891; ENSMUST00000054883; OTTMUST00000054069; NONMMUT000740; NONMMUT000746; NONMMUT000747; NONMMUT000748; NONMMUT000749; uc007aux.2	RefSeq; ENSEMBL; Havana transcript; NONCODE; UCSC Genes	Mus musculus RIKEN cDNA 2900092D14 gene (2900092D14Rik), long non-coding RNA.; POU domain, class 3, transcription factor 3 [gene_biotype:protein_coding transcript_biotype:protein_coding]; POU domain, class 3, transcription factor 3[gene_biotype:protein_coding transcript_biotype:protein_coding]; Non-coding transcript identified by NONCODE: Sense No Exonic	chr1	100	100; 26; 53; 47; 42	19; 5; 10; 9; 8	19; 5; 10; 9; 8	0	main	4.49	5.02	4.91	4.88	4.62	4.63	4.74	4.8	4.49	4.62	4.75	4.51	4.73	4.77	4.72	4.89	4.73	5.28	4.84
17212318	7.84	7.78	8.03	0.12	0.1	0.25	0.1972	0.4097	0.0763	0.1859	NM_023514; XM_006496256; XM_006496257; ENSMUST00000057208; ENSMUST00000185376; ENSMUST00000185523; ENSMUST00000187414; ENSMUST00000188174; ENSMUST00000201108; ENSMUST00000202358; BC022587; BC083159; BC116437; DQ700381; OTTMUST00000120696; OTTMUST00000120697; OTTMUST00000120698; OTTMUST00000120699; OTTMUST00000120702; OTTMUST00000138735; OTTMUST00000138736	Mrps9	mitochondrial ribosomal protein S9	chr1	+	42851233	42905683	NM_023514; XM_006496256; XM_006496257; ENSMUST00000057208; ENSMUST00000185376; ENSMUST00000185523; ENSMUST00000187414; ENSMUST00000188174; ENSMUST00000201108; ENSMUST00000202358; BC022587; BC083159; BC116437; DQ700381; OTTMUST00000120696; OTTMUST00000120697; OTTMUST00000120698; OTTMUST00000120699; OTTMUST00000120702; OTTMUST00000138735; OTTMUST00000138736; GENSCAN00000000676; GENSCAN00000013890; …	RefSeq; ENSEMBL; GenBank; Havana transcript; UCSC Genes	Mus musculus mitochondrial ribosomal protein S9 (Mrps9), mRNA.; PREDICTED: Mus musculus mitochondrial ribosomal protein S9 (Mrps9), transcript variant X1, mRNA.; PREDICTED: Mus musculus mitochondrial ribosomal protein S9 (Mrps9), transcript variant X2, mRNA.; mitochondrial ribosomal protein S9 [gene_biotype:protein_coding transcript_biotype:protein_coding]; mitochondrial ribosomal protein S9 [gen…	chr1	100; 92	92; 54; 58; 63; 71; 46; 29; 21; 50; 83; 4; 42; 17; 8; 38	22; 13; 14; 15; 17; 11; 7; 5; 20; 1; 10; 4; 2; 9	22; 13; 14; 15; 17; 11; 7; 5; 12; 20; 1; 10; 4; 2; 9	0	main	8.03	7.83	7.83	7.95	8.1	7.83	7.79	7.8	7.78	8.02	7.77	7.89	7.79	8.28	7.91	7.9	7.87	8.12	8.49
17212334	4.35	4.44	4.5	0.23	0.11	0.2	0.3454	0.5678	0.2363	0.4041	NM_053107; XM_006496346; XM_006496347; XM_006496348; XM_006496349; ENSMUST00000114761; ENSMUST00000179655; ENSMUST00000179766; ENSMUST00000187998; ENSMUST00000188621; BC118506; BC118510; OTTMUST00000119941; OTTMUST00000119942; OTTMUST00000126193; OTTMUST00000126194	Gpr45	G protein-coupled receptor 45	chr1	+	42952872	43035449	NM_053107; XM_006496346; XM_006496347; XM_006496348; XM_006496349; ENSMUST00000114761; ENSMUST00000179655; ENSMUST00000179766; ENSMUST00000187998; ENSMUST00000188621; BC118506; BC118510; OTTMUST00000119941; OTTMUST00000119942; OTTMUST00000126193; OTTMUST00000126194; GENSCAN00000000704; NONMMUT000760; uc007avc.2; uc007avd.2; uc033fiy.1	RefSeq; ENSEMBL; GenBank; Havana transcript; NONCODE; UCSC Genes	Mus musculus G protein-coupled receptor 45 (Gpr45), mRNA.; PREDICTED: Mus musculus G protein-coupled receptor 45 (Gpr45), transcript variant X1, mRNA.; PREDICTED: Mus musculus G protein-coupled receptor 45 (Gpr45), transcript variant X3, mRNA.; PREDICTED: Mus musculus G protein-coupled receptor 45 (Gpr45), transcript variant X4, mRNA.; PREDICTED: Mus musculus G protein-coupled receptor 45 (Gpr45)…	chr1	100	71; 48; 33; 5; 57; 19; 52; 24	15; 10; 7; 1; 12; 4; 11; 5	15; 10; 7; 1; 12; 4; 11; 5	0	main	4.19	4.34	3.91	4.62	4.32	4.53	4.4	4.42	4.3	4.4	4.6	4.43	4.55	4.49	4.27	4.74	4.44	4.77	4.38
17212341	1.87	1.84	2.11	0.18	0.06	0.26	0.0253	0.1136	0.0149	0.0558	ENSMUST00000158463	Gm24001	predicted gene, 24001 [Source:MGI Symbol;Acc:MGI:5453778]	chr1	+	43036845	43036929	ENSMUST00000158463; NONMMUT000761	ENSEMBL; NONCODE	predicted gene, 24001 [gene_biotype:miRNA transcript_biotype:miRNA]; Non-coding transcript identified by NONCODE	chr1	100	100	7	7	0	main	2.03	1.73	2.27	1.83	1.89	1.88	1.78	1.87	1.87	1.9	1.75	1.79	1.82	2.06	2.19	1.97	2.05	2.56	2.55
17212343	5.5	5.55	5.38	0.17	0.14	0.19	0.6433	0.7956	0.4092	0.5734	ENSMUST00000039080	8430432A02Rik	RIKEN cDNA 8430432A02 gene [Source:MGI Symbol;Acc:MGI:1918774]	chr1	+	43092588	43093835	ENSMUST00000039080	ENSEMBL	RIKEN cDNA 8430432A02 gene [gene_biotype:antisense transcript_biotype:antisense]	chr1	100	100	22	22	0	main	5.61	5.45	5.74	5.5	5.29	5.29	5.61	5.56	5.58	5.37	5.44	5.77	5.57	5.32	5.2	5.63	5.19	5.62	5.4
17212346	7.48	7.81	7.38	0.12	0.13	0.13	0.0942	0.2636	0.0059	0.0276	NM_133818; ENSMUST00000010434; BC006931	AI597479	expressed sequence AI597479	chr1	+	43098710	43115947	NM_133818; ENSMUST00000010434; BC006931; GENSCAN00000000668; NONMMUT000763; OTTMUST00000052200; uc007avj.1	RefSeq; ENSEMBL; GenBank; NONCODE; Havana transcript; UCSC Genes	Mus musculus expressed sequence AI597479 (AI597479), mRNA.; expressed sequence AI597479 [gene_biotype:protein_coding transcript_biotype:protein_coding]; Mus musculus expressed sequence AI597479, mRNA (cDNA clone MGC:11912 IMAGE:3598975), complete cds.; cdna:genscan chromosome:GRCm38:1:43096962:43115302:1 transcript_biotype:protein_coding; Non-coding transcript identified by NONCODE: Exonic; novel…	chr1	100	100; 53; 11	19; 10; 2	19; 10; 2	0	main	7.45	7.57	7.39	7.71	7.55	7.45	7.36	7.61	7.82	7.81	7.53	7.78	7.84	7.56	7.34	7.31	7.41	7.15	7.41
17212353	12.6	12.34	12.58	0.12	0.09	0.35	0.0434	0.1613	0.2354	0.4031	XM_985134; BC094039; BC096575; XR_878673; XR_886570	Gm8210; Rpl29; Gm41995	predicted pseudogene 8210; ribosomal protein L29; predicted gene, 41995	chr1	+	43189127	43189773	XM_985134; BC094039; BC096575; XR_878673; XR_886570; XR_875715; ENSMUST00000118829; ENSMUST00000178557; GENSCAN00000000690; GENSCAN00000016666; NONMMUT000766; NONMMUT054081; OTTMUST00000034898; OTTMUST00000052438; uc007avm.2; XM_006530024; XM_011248126; ENSMUST00000098994; BC002062; BC082292; L08651; NM_009082; XM_006511659; XM_006511660; BC081467; BC086897; BC086898; BC087950; BC092262; OTTMUST0…	RefSeq; GenBank; ENSEMBL; NONCODE; Havana transcript; UCSC Genes	PREDICTED: Mus musculus predicted pseudogene 8210 (Gm8210), mRNA.; Mus musculus ribosomal protein L29, mRNA (cDNA clone MGC:102595 IMAGE:5006561), complete cds.; Mus musculus ribosomal protein L29, mRNA (cDNA clone MGC:106844 IMAGE:1430129), complete cds.; PREDICTED: Mus musculus uncharacterized LOC105246753 (LOC105246753), transcript variant X2, ncRNA.; PREDICTED: Mus musculus uncharacterized LO…	chr1	100; 33; 95; 94; 96; 80; 64; 68; 72; 32; 76; 60; 52; 56; 40; 36; 44	100; 12; 88; 72; 80; 96; 64; 68; 32; 76; 60; 52; 56; 40; 36; 44	25; 1; 21; 17; 24; 20; 16; 18; 8; 19; 15; 13; 14; 10; 9; 11	25; 3; 22; 18	0; 1	main	12.66	12.5	12.61	12.32	12.68	12.6	12.56	12.34	12.43	12.44	12.23	12.34	12.26	12.9	12.41	12.77	12.61	11.91	12.48
17212355	7.4	6.93	7	0.26	0.21	0.54	0.2465	0.4676	0.1052	0.2338	NM_010879; XM_006495772; ENSMUST00000086421; ENSMUST00000114744; ENSMUST00000124817; ENSMUST00000136648; ENSMUST00000187435; ENSMUST00000202540; AF043260; BC011071; BC034255; OTTMUST00000049828; OTTMUST00000049830; OTTMUST00000049831; OTTMUST00000120792; OTTMUST00000120793; OTTMUST00000138737	Nck2	non-catalytic region of tyrosine kinase adaptor protein 2	chr1	+	43445751	43570518	NM_010879; XM_006495772; ENSMUST00000086421; ENSMUST00000114744; ENSMUST00000124817; ENSMUST00000136648; ENSMUST00000187435; ENSMUST00000202540; AF043260; BC011071; BC034255; OTTMUST00000049828; OTTMUST00000049830; OTTMUST00000049831; OTTMUST00000120792; OTTMUST00000120793; OTTMUST00000138737; GENSCAN00000000680; NONMMUT000769; NONMMUT000771; uc007avn.1; uc007avo.2	RefSeq; ENSEMBL; GenBank; Havana transcript; NONCODE; UCSC Genes	Mus musculus non-catalytic region of tyrosine kinase adaptor protein 2 (Nck2), mRNA.; PREDICTED: Mus musculus non-catalytic region of tyrosine kinase adaptor protein 2 (Nck2), transcript variant X1, mRNA.; non-catalytic region of tyrosine kinase adaptor protein 2 [gene_biotype:protein_coding transcript_biotype:protein_coding]; non-catalytic region of tyrosine kinase adaptor protein 2 [gene_biotyp…	chr1	100; 78	56; 19; 44; 38; 13; 16; 28; 31; 22; 25	18; 6; 14; 12; 4; 5; 7; 10; 8	18; 6; 14; 12; 4; 5; 9; 10; 7; 8	0	main	7.33	7.01	7.41	7.58	7.59	7.62	7.03	6.65	7.12	7.16	6.75	6.86	7.02	7.84	7.27	7.08	6.58	6.3	6.99
17212364	5.42	5.07	5.37	0.32	0.37	1.21	0.2962	0.5194	0.0909	0.2110	NM_024283; ENSMUST00000027217; BC002254	1500015O10Rik	RIKEN cDNA 1500015O10 gene	chr1	+	43730602	43742578	NM_024283; ENSMUST00000027217; BC002254; GENSCAN00000000703; OTTMUST00000049335; uc007avp.2	RefSeq; ENSEMBL; GenBank; Havana transcript; UCSC Genes	Mus musculus RIKEN cDNA 1500015O10 gene (1500015O10Rik), mRNA.; RIKEN cDNA 1500015O10 gene [gene_biotype:protein_coding transcript_biotype:protein_coding]; Mus musculus RIKEN cDNA 1500015O10 gene, mRNA (cDNA clone MGC:7583 IMAGE:3493553), complete cds.; cdna:genscan chromosome:GRCm38:1:43730885:43742406:1 transcript_biotype:protein_coding; novel protein likely orthologue of esophageal cancer rela…	chr1	100	100; 95; 60	20; 19; 12	20; 19; 12	0	main	4.95	5.53	5.7	5.4	4.78	5.41	5.32	4.87	4.77	4.59	5.27	5.44	5.46	5.37	8.22	6.85	5.57	5.22	5.29
17212371	4.09	3.97	3.91	0.24	0.22	0.1	0.3448	0.5672	0.2364	0.4042	ENSMUST00000158223	Gm26352	predicted gene, 26352 [Source:MGI Symbol;Acc:MGI:5456129]	chr1	+	43902928	43903052	ENSMUST00000158223; NONMMUT000781	ENSEMBL; NONCODE	predicted gene, 26352 [gene_biotype:snoRNA transcript_biotype:snoRNA]; Non-coding transcript identified by NONCODE	chr1	100	100	15	15	0	main	3.83	4.1	3.9	4.24	4.05	4.56	4.16	4.19	3.61	3.81	3.95	3.99	4.18	3.95	3.97	3.88	3.76	4.03	3.83
17212373	9.54	9.2	9.49	0.07	0.11	0.33	0.3924	0.6090	0.0188	0.0667	NM_001310540; NM_009418; XR_373249; ENSMUST00000087933; ENSMUST00000185579; ENSMUST00000186028; ENSMUST00000186441; ENSMUST00000187115; ENSMUST00000188302; ENSMUST00000188313; ENSMUST00000189388; ENSMUST00000190207; ENSMUST00000190401; BC007173; BC011275; BC058239; OTTMUST00000120872; OTTMUST00000120873; OTTMUST00000120874; OTTMUST00000120875; OTTMUST00000120876; OTTMUST00000120877; OTTMUST000001…	Tpp2	tripeptidyl peptidase II	chr1	+	43934002	44002999	NM_001310540; NM_009418; XR_373249; ENSMUST00000087933; ENSMUST00000185579; ENSMUST00000186028; ENSMUST00000186441; ENSMUST00000187115; ENSMUST00000188302; ENSMUST00000188313; ENSMUST00000189388; ENSMUST00000190207; ENSMUST00000190401; BC007173; BC011275; BC058239; OTTMUST00000120872; OTTMUST00000120873; OTTMUST00000120874; OTTMUST00000120875; OTTMUST00000120876; OTTMUST00000120877; OTTMUST000001…	RefSeq; ENSEMBL; GenBank; Havana transcript; UCSC Genes	Mus musculus tripeptidyl peptidase II (Tpp2), transcript variant 2, mRNA.; Mus musculus tripeptidyl peptidase II (Tpp2), transcript variant 1, mRNA.; PREDICTED: Mus musculus tripeptidyl peptidase II (Tpp2), transcript variant X2, misc_RNA.; tripeptidyl peptidase II [gene_biotype:protein_coding transcript_biotype:protein_coding]; tripeptidyl peptidase II [gene_biotype:protein_coding transcript_bio…	chr1	100; 86	96; 100; 8; 16; 20; 4; 76; 68; 28; 88; 92; 24; 80	24; 25; 2; 4; 5; 1; 19; 17; 7; 6; 22; 23; 20	24; 25; 2; 4; 5; 1; 19; 17; 7; 22; 23; 6; 20	0	main	9.53	9.66	9.44	9.54	9.57	9.58	9.49	9.01	9.16	9.25	9.11	9.28	9.3	10	9.95	9.39	9.18	9.45	9.46
17212406	7.46	7.07	7.52	0.17	0.17	0.29	0.0578	0.1938	0.0067	0.0306	NM_144558; XM_006495998; XM_006495999; XM_006496000; XM_006496001; XM_006496002; XM_006496003; XM_006496004; ENSMUST00000035991; ENSMUST00000114709; ENSMUST00000129068; ENSMUST00000138521; ENSMUST00000155917; ENSMUST00000186280; AF411386; BC082584; OTTMUST00000055463; OTTMUST00000055464; OTTMUST00000055465; OTTMUST00000055466; OTTMUST00000055467; OTTMUST00000121291	Bivm	basic, immunoglobulin-like variable motif containing	chr1	+	44118957	44144771	NM_144558; XM_006495998; XM_006495999; XM_006496000; XM_006496001; XM_006496002; XM_006496003; XM_006496004; ENSMUST00000035991; ENSMUST00000114709; ENSMUST00000129068; ENSMUST00000138521; ENSMUST00000155917; ENSMUST00000186280; AF411386; BC082584; OTTMUST00000055463; OTTMUST00000055464; OTTMUST00000055465; OTTMUST00000055466; OTTMUST00000055467; OTTMUST00000121291; GENSCAN00000002094; NONMMUT000…	RefSeq; ENSEMBL; GenBank; Havana transcript; NONCODE; UCSC Genes	Mus musculus basic, immunoglobulin-like variable motif containing (Bivm), mRNA.; PREDICTED: Mus musculus basic, immunoglobulin-like variable motif containing (Bivm), transcript variant X1, mRNA.; PREDICTED: Mus musculus basic, immunoglobulin-like variable motif containing (Bivm), transcript variant X2, mRNA.; PREDICTED: Mus musculus basic, immunoglobulin-like variable motif containing (Bivm), tra…	chr1	100; 75	86; 79; 93; 71; 14; 18; 25; 32; 29; 7; 11	24; 22; 26; 20; 4; 5; 7; 3; 9; 8; 2	24; 22; 26; 20; 4; 5; 7; 9; 8; 2; 3	0	main	7.45	7.51	7.33	7.65	7.72	7.26	7.38	6.85	7.09	7.22	6.85	7.1	7.23	7.93	7.54	7.52	7.34	7.04	7.56
17212423	7.51	7.74	7.52	0.1	0.09	0.09	0.2652	0.4885	0.0532	0.1434	NM_011729; XM_006495890; ENSMUST00000027214; ENSMUST00000131177; ENSMUST00000137380; ENSMUST00000139510; ENSMUST00000145406; ENSMUST00000155862; ENSMUST00000188376; BC060659; BC141070; D16306; OTTMUST00000050813; OTTMUST00000050814; OTTMUST00000050815; OTTMUST00000050816; OTTMUST00000075845; OTTMUST00000075846; OTTMUST00000121293; U40796	Ercc5	excision repair cross-complementing rodent repair deficiency, complementation group 5	chr1	+	44147744	44181260	NM_011729; XM_006495890; ENSMUST00000027214; ENSMUST00000131177; ENSMUST00000137380; ENSMUST00000139510; ENSMUST00000145406; ENSMUST00000155862; ENSMUST00000188376; BC060659; BC141070; D16306; OTTMUST00000050813; OTTMUST00000050814; OTTMUST00000050815; OTTMUST00000050816; OTTMUST00000075845; OTTMUST00000075846; OTTMUST00000121293; U40796; GENSCAN00000002080; NONMMUT000791; NONMMUT000792; uc007awg…	RefSeq; ENSEMBL; GenBank; Havana transcript; NONCODE; UCSC Genes	Mus musculus excision repair cross-complementing rodent repair deficiency, complementation group 5 (Ercc5), mRNA.; PREDICTED: Mus musculus excision repair cross-complementing rodent repair deficiency, complementation group 5 (Ercc5), transcript variant X1, mRNA.; excision repair cross-complementing rodent repair deficiency, complementation group 5 [gene_biotype:protein_coding transcript_biotype:p…	chr1	100; 79; 77; 94	100; 92; 31; 19; 15; 85; 65; 81; 73	26; 24; 8; 5; 4; 19; 17; 16; 21	26; 24; 8; 5; 4; 22; 17; 21; 19	0	main	7.37	7.54	7.44	7.45	7.57	7.69	7.53	7.72	7.68	7.77	7.56	7.76	7.8	7.64	7.64	7.49	7.52	7.43	7.44
17212442	6.16	8.23	7.25	0.43	0.36	0.71	0.0016	0.0190	4.35E-06	0.0001	NM_028450; XM_006496276; XM_006496277; XM_006496278; XM_011238599; ENSMUST00000074525; ENSMUST00000159555; ENSMUST00000160854; ENSMUST00000161066; ENSMUST00000161793; ENSMUST00000162600; BC032154; OTTMUST00000075110; OTTMUST00000075111; OTTMUST00000075112; OTTMUST00000075113; OTTMUST00000075114; OTTMUST00000075115	Gulp1	GULP, engulfment adaptor PTB domain containing 1	chr1	+	44551511	44796836	NM_028450; XM_006496276; XM_006496277; XM_006496278; XM_011238599; ENSMUST00000074525; ENSMUST00000159555; ENSMUST00000160854; ENSMUST00000161066; ENSMUST00000161793; ENSMUST00000162600; BC032154; OTTMUST00000075110; OTTMUST00000075111; OTTMUST00000075112; OTTMUST00000075113; OTTMUST00000075114; OTTMUST00000075115; GENSCAN00000002093; GENSCAN00000002098; NONMMUT000798; OTTMUST00000121298; uc007aw…	RefSeq; ENSEMBL; GenBank; Havana transcript; NONCODE; UCSC Genes	Mus musculus GULP, engulfment adaptor PTB domain containing 1 (Gulp1), mRNA.; PREDICTED: Mus musculus GULP, engulfment adaptor PTB domain containing 1 (Gulp1), transcript variant X1, mRNA.; PREDICTED: Mus musculus GULP, engulfment adaptor PTB domain containing 1 (Gulp1), transcript variant X3, mRNA.; PREDICTED: Mus musculus GULP, engulfment adaptor PTB domain containing 1 (Gulp1), transcript vari…	chr1	100; 91; 92	73; 80; 77; 67; 63; 27; 37; 7; 70	22; 24; 23; 20; 19; 8; 10; 11; 2; 21	22; 24; 23; 20; 19; 8; 11; 2; 21	0	main	6.26	6.31	5.87	5.62	5.66	6.58	6.67	7.94	8.06	7.76	8.59	8.64	8.38	6.5	7.69	8.25	6.68	6.79	7.72
17212461	8	8.66	11.61	0.68	0.42	0.99	0.0015	0.0185	1.40E-06	4.81E-05	NM_009930; ENSMUST00000087883; ENSMUST00000123204; ENSMUST00000129611; ENSMUST00000185687; ENSMUST00000186021; ENSMUST00000189818; ENSMUST00000190943; BC043089; BC052398; BC058724; OTTMUST00000050577; OTTMUST00000050578; OTTMUST00000050579; OTTMUST00000121024; OTTMUST00000121025; OTTMUST00000121026; OTTMUST00000121027	Col3a1	collagen, type III, alpha 1	chr1	+	45311538	45349706	NM_009930; ENSMUST00000087883; ENSMUST00000123204; ENSMUST00000129611; ENSMUST00000185687; ENSMUST00000186021; ENSMUST00000189818; ENSMUST00000190943; BC043089; BC052398; BC058724; OTTMUST00000050577; OTTMUST00000050578; OTTMUST00000050579; OTTMUST00000121024; OTTMUST00000121025; OTTMUST00000121026; OTTMUST00000121027; GENSCAN00000052087; NONMMUT000803; NONMMUT000804; uc007awp.2; uc007awq.2	RefSeq; ENSEMBL; GenBank; Havana transcript; NONCODE; UCSC Genes	Mus musculus collagen, type III, alpha 1 (Col3a1), mRNA.; collagen, type III, alpha 1 [gene_biotype:protein_coding transcript_biotype:protein_coding]; collagen, type III, alpha 1 [gene_biotype:protein_coding transcript_biotype:retained_intron]; collagen, type III, alpha 1 [gene_biotype:protein_coding transcript_biotype:processed_transcript]; Mus musculus collagen, type III, alpha 1, mRNA (cDNA cl…	chr1	100; 75	100; 4; 17; 9; 13; 96; 74	23; 1; 4; 2; 3; 22; 17	23; 1; 4; 2; 3; 22; 17	0	main	8.91	7.29	8.72	7.8	7.39	7.74	8.7	8.26	8.57	8.01	8.85	9.08	8.99	10.52	12.19	12.21	9.78	11.45	11.87
17212514	6.44	6.47	6.57	0.2	0.21	0.13	0.6214	0.7814	0.9265	0.9546	ENSMUST00000083321	Gm23974	predicted gene, 23974 [Source:MGI Symbol;Acc:MGI:5453751]	chr1	+	45746895	45747025	ENSMUST00000083321; NONMMUT000811	ENSEMBL; NONCODE	predicted gene, 23974 [gene_biotype:snoRNA transcript_biotype:snoRNA]; Non-coding transcript identified by NONCODE	chr1	100	100	9	9	0	main	6.38	6.46	6.41	6.11	6.44	6.8	6.54	6.61	6.47	6.39	6.67	6.41	6.08	6.56	6.31	6.57	6.56	6.64	6.37
17212516	4.76	4.96	4.64	0.41	0.25	0.23	0.0457	0.1669	0.1554	0.3051	ENSMUST00000157139	Gm23984	predicted gene, 23984 [Source:MGI Symbol;Acc:MGI:5453761]	chr1	+	45772962	45773164	ENSMUST00000157139; NONMMUT000814	ENSEMBL; NONCODE	predicted gene, 23984 [gene_biotype:ribozyme transcript_biotype:ribozyme]; Non-coding transcript identified by NONCODE: Linc	chr1	100	100	11	11	0	main	4.39	4.06	4.61	5.02	5.02	4.75	5.25	5.36	5.06	4.78	4.81	4.78	5.2	4.75	4.69	4.58	4.61	4.57	5.17
17212518	8.09	8	8.65	0.1	0.12	0.83	6.22E-05	0.0022	0.0076	0.0337	NM_028599; XM_006496307; XR_373265; ENSMUST00000027139; ENSMUST00000135662; ENSMUST00000142145; ENSMUST00000143737; ENSMUST00000146602; ENSMUST00000147308; ENSMUST00000154436; ENSMUST00000186651; BC055483; BC069950; BC117880; BC117881; OTTMUST00000053315; OTTMUST00000053316; OTTMUST00000053317; OTTMUST00000053318; OTTMUST00000053319; OTTMUST00000053320; OTTMUST00000053321; OTTMUST00000121035	Wdr75	WD repeat domain 75	chr1	+	45795166	45823619	NM_028599; XM_006496307; XR_373265; ENSMUST00000027139; ENSMUST00000135662; ENSMUST00000142145; ENSMUST00000143737; ENSMUST00000146602; ENSMUST00000147308; ENSMUST00000154436; ENSMUST00000186651; BC055483; BC069950; BC117880; BC117881; OTTMUST00000053315; OTTMUST00000053316; OTTMUST00000053317; OTTMUST00000053318; OTTMUST00000053319; OTTMUST00000053320; OTTMUST00000053321; OTTMUST00000121035; GEN…	RefSeq; ENSEMBL; GenBank; Havana transcript; NONCODE; UCSC Genes	Mus musculus WD repeat domain 75 (Wdr75), mRNA.; PREDICTED: Mus musculus WD repeat domain 75 (Wdr75), transcript variant X1, mRNA.; PREDICTED: Mus musculus WD repeat domain 75 (Wdr75), transcript variant X2, misc_RNA.; WD repeat domain 75 [gene_biotype:protein_coding transcript_biotype:protein_coding]; WD repeat domain 75 [gene_biotype:protein_coding transcript_biotype:retained_intron]; WD repeat…	chr1	100; 80; 94	89; 79; 95; 32; 21; 58; 11; 26; 5; 37; 68	17; 15; 18; 6; 4; 11; 2; 1; 7; 16; 13	17; 15; 18; 6; 4; 11; 2; 5; 1; 7; 13	0	main	8.11	8.1	7.97	8.24	8.09	8.28	8.06	7.88	8.02	8.02	7.83	8.04	8.17	8.93	9.1	8.57	8.37	7.96	10.36
17212546	5.35	5.12	5.38	0.18	0.16	0.12	0.1394	0.3332	0.0189	0.0670	OTTMUST00000121253	Rpl23a-ps1	ribosomal protein 23A, pseudogene 1	chr1	+	45981548	45982015	OTTMUST00000121253; ENSMUST00000085632; GENSCAN00000024328	Havana transcript; ENSEMBL	ribosomal protein 23A, pseudogene 1[gene_biotype:processed_pseudogene transcript_biotype:processed_pseudogene]; ribosomal protein 23A, pseudogene 1 [gene_biotype:processed_pseudogene transcript_biotype:processed_pseudogene]; cdna:genscan chromosome:GRCm38:1:45981548:45982015:1 transcript_biotype:protein_coding	chr1	100	100	8	8	0	main	5.3	5.43	5.73	5.3	5.36	5.22	5.54	4.86	5.2	5.08	4.99	5.21	5.27	5.42	5.39	5.57	5.41	5.26	5.24
17212548	5.68	6.37	6.52	0.53	0.24	0.42	0.3426	0.5651	0.0589	0.1543	NM_001160386; XM_006495912; XM_006495913; XM_006495914; XM_006495915; XM_006495916; XM_006495918; XM_006495919; XM_006495920; XM_006495921; XM_006495922; XM_006495923; XM_006495925; XM_006495926; XM_006495927; XM_006495928; XM_006495929; XM_006495930; XM_006495931; XM_011238487; XM_011238488; XM_011238489; XM_011238490; XM_011238491; XM_011238492; XM_011238493; XM_011238494; XM_011238495; XM_0112…	Dnah7b	dynein, axonemal, heavy chain 7B	chr1	+	46066738	46373550	NM_001160386; XM_006495912; XM_006495913; XM_006495914; XM_006495915; XM_006495916; XM_006495918; XM_006495919; XM_006495920; XM_006495921; XM_006495922; XM_006495923; XM_006495925; XM_006495926; XM_006495927; XM_006495928; XM_006495929; XM_006495930; XM_006495931; XM_011238487; XM_011238488; XM_011238489; XM_011238490; XM_011238491; XM_011238492; XM_011238493; XM_011238494; XM_011238495; XM_0112…	RefSeq; ENSEMBL; Havana transcript; UCSC Genes	Mus musculus dynein, axonemal, heavy chain 7B (Dnah7b), mRNA.; PREDICTED: Mus musculus dynein, axonemal, heavy chain 7B (Dnah7b), transcript variant X1, mRNA.; PREDICTED: Mus musculus dynein, axonemal, heavy chain 7B (Dnah7b), transcript variant X6, mRNA.; PREDICTED: Mus musculus dynein, axonemal, heavy chain 7B (Dnah7b), transcript variant X8, mRNA.; PREDICTED: Mus musculus dynein, axonemal, hea…	chr1	100	91; 64; 45; 36; 18; 73; 82; 9	10; 7; 5; 4; 2; 8; 9; 1	10; 7; 5; 4; 2; 8; 9; 1	0	main	5.55	6.88	5.18	5.95	5.7	5.98	5.6	6.19	6.83	6.34	6.17	6.5	6.41	6.79	6.61	6.25	6.45	5.71	6.86
17212619	3.62	4.85	4.25	0.74	0.45	0.45	0.1061	0.2832	0.0113	0.0455	NM_001310335; XM_006496387; XM_011238631; XM_011251720; ENSMUST00000189749; OTTMUST00000121266	Dnah7c	dynein, axonemal, heavy chain 7C	chr1	+	46421053	46807470	NM_001310335; XM_006496387; XM_011238631; XM_011251720; ENSMUST00000189749; OTTMUST00000121266; GENSCAN00000024338; GENSCAN00000024343	RefSeq; ENSEMBL; Havana transcript	Mus musculus dynein, axonemal, heavy chain 7C (Dnah7c), mRNA.; PREDICTED: Mus musculus dynein, axonemal, heavy chain 7C (Dnah7c), transcript variant X4, mRNA.; PREDICTED: Mus musculus dynein, axonemal, heavy chain 7C (Dnah7c), transcript variant X2, mRNA.; PREDICTED: Mus musculus dynein, axonemal, heavy chain 7C (Dnah7c), transcript variant X1, mRNA.; dynein, axonemal, heavy chain 7C [gene_biotyp…	chr1	100	91; 18; 100; 64; 9	10; 2; 11; 7; 1	10; 2; 11; 7; 1	0	main	3.62	5.47	3.65	3.5	3.29	3.66	3.59	4.78	4.93	4.86	4.89	5.9	4.64	3.96	4.52	3.82	3.9	4.92	4.53
17212686	3.69	3.62	3.74	0.26	0.07	0.3	0.6591	0.8067	0.7942	0.8692	ENSMUST00000175049	Gm22693	predicted gene, 22693 [Source:MGI Symbol;Acc:MGI:5452470]	chr1	+	49095444	49095885	ENSMUST00000175049; NONMMUT000832	ENSEMBL; NONCODE	predicted gene, 22693 [gene_biotype:miRNA transcript_biotype:miRNA]; Non-coding transcript identified by NONCODE: Linc	chr1	100	100	20	20	0	main	3.63	3.45	4.19	3.68	3.46	3.94	3.68	3.59	3.7	3.52	3.71	3.6	3.63	3.41	3.68	3.89	3.31	4.07	3.87
17212688	4.88	5.1	5.02	0.25	0.04	0.16	0.2226	0.4404	0.3691	0.5372	XR_104575; XR_399126	C230029F24Rik	RIKEN cDNA C230029F24 gene	chr1	+	49244616	49340431	XR_104575; XR_399126; ENSMUST00000056879; ENSMUST00000188673; uc007axf.1	RefSeq; ENSEMBL; UCSC Genes	PREDICTED: Mus musculus RIKEN cDNA C230029F24 gene (C230029F24Rik), misc_RNA.; RIKEN cDNA C230029F24 gene [gene_biotype:lincRNA transcript_biotype:lincRNA]	chr1	100	100	17	17	0	main	4.88	4.98	4.71	4.74	4.7	5.41	5.06	5.14	5.04	5.06	5.13	5.09	5.12	5.19	4.95	5.36	4.96	5.07	4.99
17212696	5.54	6.44	5.68	0.31	0.11	0.15	0.0043	0.0358	7.24E-05	0.0010	NM_019790; XM_011238562; ENSMUST00000081851; ENSMUST00000114565; ENSMUST00000139157; ENSMUST00000186103; AB017270; BC034850; OTTMUST00000053512; OTTMUST00000053513; OTTMUST00000053514; OTTMUST00000121317	Tmeff2	transmembrane protein with EGF-like and two follistatin-like domains 2	chr1	+	50900647	51187270	NM_019790; XM_011238562; ENSMUST00000081851; ENSMUST00000114565; ENSMUST00000139157; ENSMUST00000186103; AB017270; BC034850; OTTMUST00000053512; OTTMUST00000053513; OTTMUST00000053514; OTTMUST00000121317; GENSCAN00000017782; GENSCAN00000017785; NONMMUT000837; NONMMUT000838; uc007axh.1; uc007axi.1; uc007axj.1	RefSeq; ENSEMBL; GenBank; Havana transcript; NONCODE; UCSC Genes	Mus musculus transmembrane protein with EGF-like and two follistatin-like domains 2 (Tmeff2), mRNA.; PREDICTED: Mus musculus transmembrane protein with EGF-like and two follistatin-like domains 2 (Tmeff2), transcript variant X1, mRNA.; transmembrane protein with EGF-like and two follistatin-like domains 2 [gene_biotype:protein_coding transcript_biotype:protein_coding]; transmembrane protein with …	chr1	100	54; 81; 22; 11; 49; 51; 8; 16	20; 30; 8; 4; 18; 19; 3; 6	20; 30; 8; 4; 18; 19; 3; 6	0	main	5.99	5.24	5.64	6.11	5.57	5.5	5.44	6.45	6.21	6.46	6.5	6.42	6.32	5.83	5.58	5.76	5.61	5.41	5.74
17212719	7.58	11.29	7.91	0.68	0.22	0.59	1.27E-07	4.57E-05	2.08E-10	6.40E-08	NM_138741; ENSMUST00000051572; BC020008; BC027005; OTTMUST00000121323	Sdpr	serum deprivation response	chr1	+	51289126	51302960	NM_138741; ENSMUST00000051572; BC020008; BC027005; OTTMUST00000121323; GENSCAN00000017791; uc007axk.1	RefSeq; ENSEMBL; GenBank; Havana transcript; UCSC Genes	Mus musculus serum deprivation response (Sdpr), mRNA.; serum deprivation response [gene_biotype:protein_coding transcript_biotype:protein_coding]; Mus musculus serum deprivation response, mRNA (cDNA clone MGC:25726 IMAGE:3980310), complete cds.; Mus musculus serum deprivation response, mRNA (cDNA clone MGC:38919 IMAGE:5362530), complete cds.; serum deprivation response[gene_biotype:protein_coding…	chr1	100	100; 83; 50	24; 20; 12	24; 20; 12	0	main	7.91	8.31	7.35	6.95	7.5	6.69	8.51	11.19	11.17	10.92	11.48	11.48	11.39	8.26	8.38	7.69	7.32	7.08	8.46
17212724	6.11	7.43	6.33	0.61	0.3	0.77	0.0356	0.1415	0.0026	0.0147	NM_001308266; NM_011487; XM_006495814; XM_006495815; XM_006495816; ENSMUST00000027277; ENSMUST00000168302; ENSMUST00000187053; BC098499; OTTMUST00000121356; OTTMUST00000121357; OTTMUST00000121358; U06923; U09351	Stat4	signal transducer and activator of transcription 4	chr1	+	51987148	52107188	NM_001308266; NM_011487; XM_006495814; XM_006495815; XM_006495816; ENSMUST00000027277; ENSMUST00000168302; ENSMUST00000187053; BC098499; OTTMUST00000121356; OTTMUST00000121357; OTTMUST00000121358; U06923; U09351; ENSMUST00000185516; GENSCAN00000019643; GENSCAN00000019648; uc007axw.1; uc007axx.1; uc011wkn.1	RefSeq; ENSEMBL; GenBank; Havana transcript; UCSC Genes	Mus musculus signal transducer and activator of transcription 4 (Stat4), transcript variant 2, mRNA.; Mus musculus signal transducer and activator of transcription 4 (Stat4), transcript variant 1, mRNA.; PREDICTED: Mus musculus signal transducer and activator of transcription 4 (Stat4), transcript variant X1, mRNA.; PREDICTED: Mus musculus signal transducer and activator of transcription 4 (Stat4…	chr1	100; 94	95; 90; 15; 40; 50; 20	19; 18; 3; 17; 8; 10; 4	19; 18; 3; 8; 10; 4	0	main	6.13	7.15	5.57	5.48	5.79	6.14	6.72	7.12	7.49	7.03	7.44	7.78	7.65	5.39	6.82	5.59	6.66	7.4	6.1
17212750	9.21	9.84	9.41	0.58	0.34	1.4	0.3539	0.5751	0.5056	0.6570	NM_001205313; NM_001205314; NM_009283; XM_006495811; ENSMUST00000070968; ENSMUST00000185743; ENSMUST00000186057; ENSMUST00000186186; ENSMUST00000186574; ENSMUST00000186857; ENSMUST00000188681; ENSMUST00000189075; ENSMUST00000189244; ENSMUST00000189336; ENSMUST00000189347; ENSMUST00000191435; BC004808; BC042551; OTTMUST00000121361; OTTMUST00000121557; OTTMUST00000121558; OTTMUST00000121559; OTTMUS…	Stat1	signal transducer and activator of transcription 1	chr1	+	52119438	52161865	NM_001205313; NM_001205314; NM_009283; XM_006495811; ENSMUST00000070968; ENSMUST00000185743; ENSMUST00000186057; ENSMUST00000186186; ENSMUST00000186574; ENSMUST00000186857; ENSMUST00000188681; ENSMUST00000189075; ENSMUST00000189244; ENSMUST00000189336; ENSMUST00000189347; ENSMUST00000191435; BC004808; BC042551; OTTMUST00000121361; OTTMUST00000121557; OTTMUST00000121558; OTTMUST00000121559; OTTMUS…	RefSeq; ENSEMBL; GenBank; Havana transcript; UCSC Genes	Mus musculus signal transducer and activator of transcription 1 (Stat1), transcript variant 1, mRNA.; Mus musculus signal transducer and activator of transcription 1 (Stat1), transcript variant 3, mRNA.; Mus musculus signal transducer and activator of transcription 1 (Stat1), transcript variant 2, mRNA.; PREDICTED: Mus musculus signal transducer and activator of transcription 1 (Stat1), transcrip…	chr1	100; 94	90; 95; 38; 10; 24; 19; 81; 86; 76; 14; 43	19; 20; 8; 2; 5; 4; 17; 16; 3; 9	19; 20; 8; 2; 5; 4; 17; 18; 16; 3; 9	0	main	8.91	9.74	8.42	9.27	8.48	9.63	9.76	9.48	9.77	9.15	9.92	9.89	10.05	7.72	9.97	8.55	10.43	11.54	8.75
17212778	7.03	7.09	6.79	0.19	0.09	0.1	0.0621	0.2028	0.0107	0.0438	NM_001142647; NR_024590; XM_006495936; XM_006495937; ENSMUST00000165859; ENSMUST00000185483; ENSMUST00000185790; ENSMUST00000186903; ENSMUST00000188507; ENSMUST00000190108; ENSMUST00000190452; ENSMUST00000191076; BC016122; OTTMUST00000121623; OTTMUST00000121624; OTTMUST00000121625; OTTMUST00000121626; OTTMUST00000121627; OTTMUST00000121628; OTTMUST00000121629; OTTMUST00000121630	Tmem194b	transmembrane protein 194B	chr1	+	52630705	52651919	NM_001142647; NR_024590; XM_006495936; XM_006495937; ENSMUST00000165859; ENSMUST00000185483; ENSMUST00000185790; ENSMUST00000186903; ENSMUST00000188507; ENSMUST00000190108; ENSMUST00000190452; ENSMUST00000191076; BC016122; OTTMUST00000121623; OTTMUST00000121624; OTTMUST00000121625; OTTMUST00000121626; OTTMUST00000121627; OTTMUST00000121628; OTTMUST00000121629; OTTMUST00000121630; GENSCAN000000196…	RefSeq; ENSEMBL; GenBank; Havana transcript; NONCODE; UCSC Genes	Mus musculus transmembrane protein 194B (Tmem194b), transcript variant 1, mRNA.; Mus musculus transmembrane protein 194B (Tmem194b), transcript variant 2, non-coding RNA.; PREDICTED: Mus musculus transmembrane protein 194B (Tmem194b), transcript variant X1, mRNA.; PREDICTED: Mus musculus transmembrane protein 194B (Tmem194b), transcript variant X2, mRNA.; transmembrane protein 194B [gene_biotype:…	chr1	100	91; 83; 78; 52; 70; 35; 4; 57; 39	21; 19; 18; 12; 16; 8; 1; 13; 9	21; 19; 18; 12; 16; 8; 1; 13; 9	0	main	6.9	7.2	6.98	6.74	7.19	6.97	7.26	7.09	7.07	7.1	7.11	7.26	6.98	6.63	6.73	6.89	6.85	6.84	6.74
17212792	6.9	6.7	6.51	0.13	0.07	0.09	0.0499	0.1764	0.0021	0.0126	NM_146108; ENSMUST00000044478; ENSMUST00000159352; ENSMUST00000159431; ENSMUST00000161125; ENSMUST00000161552; ENSMUST00000162609; ENSMUST00000186922; BC026437; OTTMUST00000075675; OTTMUST00000075676; OTTMUST00000075677; OTTMUST00000075678; OTTMUST00000075679; OTTMUST00000075680; OTTMUST00000121605	Hibch	3-hydroxyisobutyryl-Coenzyme A hydrolase	chr1	+	52845013	52920986	NM_146108; ENSMUST00000044478; ENSMUST00000159352; ENSMUST00000159431; ENSMUST00000161125; ENSMUST00000161552; ENSMUST00000162609; ENSMUST00000186922; BC026437; OTTMUST00000075675; OTTMUST00000075676; OTTMUST00000075677; OTTMUST00000075678; OTTMUST00000075679; OTTMUST00000075680; OTTMUST00000121605; GENSCAN00000038694; GENSCAN00000038703; NONMMUT000900; NONMMUT000901; NONMMUT000903; NONMMUT000905…	RefSeq; ENSEMBL; GenBank; Havana transcript; NONCODE; UCSC Genes	Mus musculus 3-hydroxyisobutyryl-Coenzyme A hydrolase (Hibch), mRNA.; 3-hydroxyisobutyryl-Coenzyme A hydrolase [gene_biotype:protein_coding transcript_biotype:protein_coding]; 3-hydroxyisobutyryl-Coenzyme A hydrolase [gene_biotype:protein_coding transcript_biotype:processed_transcript]; 3-hydroxyisobutyryl-Coenzyme A hydrolase [gene_biotype:protein_coding transcript_biotype:retained_intron]; Mus …	chr1	100; 80	88; 78; 28; 44; 16; 9; 13; 81; 34	28; 25; 9; 14; 4; 3; 26; 5; 11	28; 25; 9; 14; 5; 3; 4; 26; 11	0	main	6.77	7.02	6.92	6.72	6.99	6.77	7.04	6.7	6.88	6.7	6.69	6.71	6.72	6.56	6.54	6.43	6.47	6.5	6.68
17212813	3.4	3.39	3.42	0.15	0.22	0.09	0.9626	0.9811	0.6620	0.7773	NM_010834; ENSMUST00000027269; ENSMUST00000191197; BC103676; BC103677; BC103678; BC105674; OTTMUST00000121584; OTTMUST00000121585; U84005	Mstn	myostatin	chr1	+	53061663	53068079	NM_010834; ENSMUST00000027269; ENSMUST00000191197; BC103676; BC103677; BC103678; BC105674; OTTMUST00000121584; OTTMUST00000121585; U84005; GENSCAN00000038691; uc007ayt.1	RefSeq; ENSEMBL; GenBank; Havana transcript; UCSC Genes	Mus musculus myostatin (Mstn), mRNA.; myostatin [gene_biotype:protein_coding transcript_biotype:protein_coding]; Mus musculus myostatin, mRNA (cDNA clone MGC:124263 IMAGE:40047210), complete cds.; Mus musculus myostatin, mRNA (cDNA clone MGC:124262 IMAGE:40047209), complete cds.; Mus musculus myostatin, mRNA (cDNA clone MGC:124261 IMAGE:40047208), complete cds.; Mus musculus myostatin, mRNA (cDNA…	chr1	100; 93	100; 94; 83; 44	18; 17; 15; 14; 8	18; 17; 15; 8	0	main	3.57	3.34	3.75	3.38	3.4	3.35	3.45	3.43	3.77	3.38	3.48	3.1	3.32	3.41	3.24	3.42	3.44	3.43	3.26
17212819	2.88	2.78	2.81	0.44	0.23	0.52	0.1309	0.3211	0.7419	0.8327	ENSMUST00000158709	Gm24349	predicted gene, 24349 [Source:MGI Symbol;Acc:MGI:5454126]	chr1	+	53100050	53100150	ENSMUST00000158709; NONMMUT000906	ENSEMBL; NONCODE	predicted gene, 24349 [gene_biotype:snoRNA transcript_biotype:snoRNA]; Non-coding transcript identified by NONCODE	chr1	100	100	10	10	0	main	2.95	2.58	3.13	3.39	3.25	2.18	2.49	2.81	2.57	3.03	2.73	2.49	3.06	2.65	2.32	3.21	2.64	3.8	2.92
17212821	6.79	6.5	6.51	0.21	0.09	0.35	0.0362	0.1432	0.0741	0.1822	NM_145517; ENSMUST00000027266; ENSMUST00000135746; BC012315; BC023695; BC025572; OTTMUST00000051803; OTTMUST00000051804	Ormdl1	ORM1-like 1 (S. cerevisiae)	chr1	+	53297095	53310309	NM_145517; ENSMUST00000027266; ENSMUST00000135746; BC012315; BC023695; BC025572; OTTMUST00000051803; OTTMUST00000051804; ENSMUST00000190734; GENSCAN00000038705; NONMMUT000912; OTTMUST00000121590; uc007ayy.2; uc011wks.1	RefSeq; ENSEMBL; GenBank; Havana transcript; NONCODE; UCSC Genes	Mus musculus ORM1-like 1 (S. cerevisiae) (Ormdl1), mRNA.; ORM1-like 1 (S. cerevisiae) [gene_biotype:protein_coding transcript_biotype:protein_coding]; ORM1-like 1 (S. cerevisiae) [gene_biotype:protein_coding transcript_biotype:retained_intron]; Mus musculus ORM1-like 1 (S. cerevisiae), mRNA (cDNA clone MGC:19257 IMAGE:3981845), complete cds.; Mus musculus ORM1-like 1 (S. cerevisiae), mRNA (cDNA c…	chr1	100; 92; 88	81; 100; 37; 67; 70; 44; 52; 30	22; 27; 10; 18; 19; 11; 14; 7	22; 27; 10; 18; 19; 12; 14; 8	0	main	6.91	7.23	6.85	6.81	6.67	6.6	6.67	6.46	6.71	6.57	6.52	6.49	6.47	6.58	6.32	6.02	6.52	7.09	6.58
17212828	7.14	7.11	6.75	0.16	0.15	0.1	0.0453	0.1658	0.0024	0.0140	NM_001285839; NR_104360; NR_104361; XM_006496290; XM_011238601; XR_373262; ENSMUST00000027265; ENSMUST00000114484; ENSMUST00000135614; ENSMUST00000135786; ENSMUST00000150115; ENSMUST00000151296; ENSMUST00000153939; BC030671; BC038910; BC051211; OTTMUST00000051976; OTTMUST00000051977; OTTMUST00000051978; OTTMUST00000051979; OTTMUST00000051980; OTTMUST00000051981; OTTMUST00000051982; BC058172	Osgepl1	O-sialoglycoprotein endopeptidase-like 1	chr1	+	53313624	53326343	NM_001285839; NR_104360; NR_104361; XM_006496290; XM_011238601; XR_373262; ENSMUST00000027265; ENSMUST00000114484; ENSMUST00000135614; ENSMUST00000135786; ENSMUST00000150115; ENSMUST00000151296; ENSMUST00000153939; BC030671; BC038910; BC051211; OTTMUST00000051976; OTTMUST00000051977; OTTMUST00000051978; OTTMUST00000051979; OTTMUST00000051980; OTTMUST00000051981; OTTMUST00000051982; BC058172; ENSM…	RefSeq; ENSEMBL; GenBank; Havana transcript; NONCODE; UCSC Genes	Mus musculus O-sialoglycoprotein endopeptidase-like 1 (Osgepl1), transcript variant 1, mRNA.; Mus musculus O-sialoglycoprotein endopeptidase-like 1 (Osgepl1), transcript variant 2, non-coding RNA.; Mus musculus O-sialoglycoprotein endopeptidase-like 1 (Osgepl1), transcript variant 3, non-coding RNA.; PREDICTED: Mus musculus O-sialoglycoprotein endopeptidase-like 1 (Osgepl1), transcript variant X2…	chr1	100; 95; 92; 94; 71; 75	81; 69; 77; 50; 65; 73; 31; 46; 38; 62; 15; 35	21; 18; 19; 12; 16; 8; 11; 10; 15; 3; 9; 13	21; 18; 20; 13; 17; 19; 8; 12; 10; 16; 4; 9	0	main	7.32	7.31	7.32	6.98	7.12	7.01	7.01	7.01	7.29	7.21	7	7.21	6.93	6.98	6.71	6.74	6.72	6.76	6.84
17212840	5.04	5.39	5.29	0.6	0.25	0.2	0.9475	0.9730	0.8559	0.9102	NM_030025; XM_006496330; XM_006496331; XM_006496332; XM_006496333; XM_006496335; XM_006496336; XM_006496339; XM_006496340; XM_006496341; XM_011238620; XM_011238621; XM_011238622; XR_373270; XR_865289; ENSMUST00000027128; ENSMUST00000159682; ENSMUST00000160472; ENSMUST00000161988; ENSMUST00000163072; BC145597; OTTMUST00000088448; OTTMUST00000088449; OTTMUST00000088450; OTTMUST00000088451; OTTMUST0…	Ccdc150	coiled-coil domain containing 150	chr1	+	54250683	54368727	NM_030025; XM_006496330; XM_006496331; XM_006496332; XM_006496333; XM_006496335; XM_006496336; XM_006496339; XM_006496340; XM_006496341; XM_011238620; XM_011238621; XM_011238622; XR_373270; XR_865289; ENSMUST00000027128; ENSMUST00000159682; ENSMUST00000160472; ENSMUST00000161988; ENSMUST00000163072; BC145597; OTTMUST00000088448; OTTMUST00000088449; OTTMUST00000088450; OTTMUST00000088451; OTTMUST0…	RefSeq; ENSEMBL; GenBank; Havana transcript; UCSC Genes	Mus musculus coiled-coil domain containing 150 (Ccdc150), mRNA.; PREDICTED: Mus musculus coiled-coil domain containing 150 (Ccdc150), transcript variant X1, mRNA.; PREDICTED: Mus musculus coiled-coil domain containing 150 (Ccdc150), transcript variant X2, mRNA.; PREDICTED: Mus musculus coiled-coil domain containing 150 (Ccdc150), transcript variant X3, mRNA.; PREDICTED: Mus musculus coiled-coil d…	chr1	100; 96	96; 89; 93; 75; 50; 43; 46; 86; 36; 29; 68	27; 25; 26; 21; 14; 12; 13; 24; 10; 8; 19	27; 25; 26; 21; 14; 12; 13; 24; 10; 8; 19	0	main	4.83	6.54	5.01	5.07	5.1	4.84	5.48	5.36	5.48	5.06	5.11	5.5	5.7	5.24	5.25	5.28	5.3	5.42	5.77
17212872	4.78	5.48	4.6	0.27	0.36	0.39	0.1131	0.2946	0.0064	0.0296	ENSMUST00000158620	Gm24053	predicted gene, 24053 [Source:MGI Symbol;Acc:MGI:5453830]	chr1	+	54769218	54769322	ENSMUST00000158620; NONMMUT000946	ENSEMBL; NONCODE	predicted gene, 24053 [gene_biotype:miRNA transcript_biotype:miRNA]; Non-coding transcript identified by NONCODE	chr1	100	100	18	18	0	main	4.46	5.07	4.44	4.75	4.78	5.15	4.82	4.92	5.65	5.44	5.97	5.56	5.19	4.61	5.29	4.59	4.41	4.42	5.2
17212874	7.89	8.49	8.36	0.34	0.09	0.48	0.0025	0.0255	0.0167	0.0610	NM_001039710; NM_026424; ENSMUST00000027125; ENSMUST00000087617; ENSMUST00000185474; ENSMUST00000185918; BC062129; OTTMUST00000121714; OTTMUST00000121715; OTTMUST00000121716; OTTMUST00000121717	Coq10b	coenzyme Q10 homolog B (S. cerevisiae)	chr1	+	55052770	55072702	NM_001039710; NM_026424; ENSMUST00000027125; ENSMUST00000087617; ENSMUST00000185474; ENSMUST00000185918; BC062129; OTTMUST00000121714; OTTMUST00000121715; OTTMUST00000121716; OTTMUST00000121717; GENSCAN00000000238; NONMMUT000950; NONMMUT000951; uc007azz.1; uc007baa.1	RefSeq; ENSEMBL; GenBank; Havana transcript; NONCODE; UCSC Genes	Mus musculus coenzyme Q10 homolog B (S. cerevisiae) (Coq10b), transcript variant 1, mRNA.; Mus musculus coenzyme Q10 homolog B (S. cerevisiae) (Coq10b), transcript variant 2, mRNA.; coenzyme Q10 homolog B (S. cerevisiae) [gene_biotype:protein_coding transcript_biotype:protein_coding]; coenzyme Q10 homolog B (S. cerevisiae) [gene_biotype:protein_coding transcript_biotype:retained_intron]; Mus musc…	chr1	100; 91	100; 85; 81; 15; 42	26; 22; 21; 4; 20; 11	26; 22; 21; 4; 11	0	main	8.27	7.93	8.45	7.82	7.55	7.85	7.53	8.39	8.43	8.61	8.44	8.52	8.59	7.98	8.63	8.26	8.08	8.48	9.31
17212882	7.35	7.12	7.84	0.24	0.23	0.44	0.0286	0.1224	0.0103	0.0424	NM_008303; ENSMUST00000075242; ENSMUST00000134628; BC099385; OTTMUST00000051785; OTTMUST00000051786; U09659	Hspe1	heat shock protein 1 (chaperonin 10)	chr1	+	55088132	55091317	NM_008303; ENSMUST00000075242; ENSMUST00000134628; BC099385; OTTMUST00000051785; OTTMUST00000051786; U09659; GENSCAN00000000241; NONMMUT000953; uc007bac.2	RefSeq; ENSEMBL; GenBank; Havana transcript; NONCODE; UCSC Genes	Mus musculus heat shock protein 1 (chaperonin 10) (Hspe1), mRNA.; heat shock protein 1 (chaperonin 10) [gene_biotype:protein_coding transcript_biotype:protein_coding]; heat shock protein 1 (chaperonin 10) [gene_biotype:protein_coding transcript_biotype:retained_intron]; Mus musculus heat shock protein 1 (chaperonin 10), mRNA (cDNA clone MGC:117526 IMAGE:30848267), complete cds.; heat shock protei…	chr1	100; 60	100; 42; 83	12; 5; 10; 3	12; 5; 10	0	main	7.24	7.28	7.11	7.45	7.27	7.64	7.78	7.05	7.17	6.93	7.57	7.29	7.06	7.41	7.67	8.08	7.25	8.26	8.25
17212888	8.5	8.51	8.44	0.11	0.08	0.47	0.0127	0.0731	0.9081	0.9433	NM_001310585; NM_025283; ENSMUST00000027122; ENSMUST00000159311; ENSMUST00000159743; ENSMUST00000161122; ENSMUST00000162364; ENSMUST00000162553; ENSMUST00000162930; ENSMUST00000187422; BC037499; BC058168; OTTMUST00000088312; OTTMUST00000088313; OTTMUST00000088314; OTTMUST00000088315; OTTMUST00000088316; OTTMUST00000088317; OTTMUST00000088318; OTTMUST00000121721	Mob4	MOB family member 4, phocein	chr1	+	55131231	55154899	NM_001310585; NM_025283; ENSMUST00000027122; ENSMUST00000159311; ENSMUST00000159743; ENSMUST00000161122; ENSMUST00000162364; ENSMUST00000162553; ENSMUST00000162930; ENSMUST00000187422; BC037499; BC058168; OTTMUST00000088312; OTTMUST00000088313; OTTMUST00000088314; OTTMUST00000088315; OTTMUST00000088316; OTTMUST00000088317; OTTMUST00000088318; OTTMUST00000121721; GENSCAN00000000234; NONMMUT000955;…	RefSeq; ENSEMBL; GenBank; Havana transcript; NONCODE; UCSC Genes	Mus musculus MOB family member 4, phocein (Mob4), transcript variant 2, mRNA.; Mus musculus MOB family member 4, phocein (Mob4), transcript variant 1, mRNA.; MOB family member 4, phocein [gene_biotype:protein_coding transcript_biotype:protein_coding]; MOB family member 4, phocein [gene_biotype:protein_coding transcript_biotype:retained_intron]; MOB family member 4, phocein [gene_biotype:protein_c…	chr1	100; 50	72; 88; 60; 64; 28; 92; 12; 80; 24; 76; 8	18; 22; 15; 16; 7; 23; 3; 20; 6; 19; 1	18; 22; 15; 16; 7; 23; 3; 20; 6; 19; 2	0	main	8.55	8.42	8.61	8.73	8.5	8.45	8.42	8.41	8.59	8.6	8.43	8.49	8.52	8.71	8.59	8.23	8.36	8.08	9.4
17212900	5.63	5.56	6.48	0.28	0.3	0.61	0.0312	0.1298	0.0040	0.0206	XR_373414; XR_399327	Gm10561	predicted gene 10561	chr1	+	55226251	55235622	XR_373414; XR_399327; ENSMUST00000181563; GENSCAN00000000228; NONMMUT000960; uc007bai.1	RefSeq; ENSEMBL; NONCODE; UCSC Genes	PREDICTED: Mus musculus predicted gene 10561 (Gm10561), misc_RNA.; predicted gene 10561 [gene_biotype:antisense transcript_biotype:antisense]; cdna:genscan chromosome:GRCm38:1:55228526:55239000:1 transcript_biotype:protein_coding; Non-coding transcript identified by NONCODE: Antisense	chr1	100	48; 100; 24	10; 21; 5	10; 21; 5	0	main	5.75	5.44	5.63	5.33	5.39	5.95	6.02	5.46	5.37	5.23	5.67	6.06	5.72	6.06	7.13	7.16	6.33	5.6	6.59
17212904	6.84	6.76	7.1	0.21	0.2	0.22	0.1201	0.3049	0.0224	0.0759	NM_175439; ENSMUST00000061334; BC099669; BC132343; BC137739; OTTMUST00000121723	Mars2	methionine-tRNA synthetase 2 (mitochondrial)	chr1	+	55237177	55240058	NM_175439; ENSMUST00000061334; BC099669; BC132343; BC137739; OTTMUST00000121723; GENSCAN00000000228; uc007baj.1	RefSeq; ENSEMBL; GenBank; Havana transcript; UCSC Genes	Mus musculus methionine-tRNA synthetase 2 (mitochondrial) (Mars2), mRNA.; methionine-tRNA synthetase 2 (mitochondrial) [gene_biotype:protein_coding transcript_biotype:protein_coding]; Mus musculus methionine-tRNA synthetase 2 (mitochondrial), mRNA (cDNA clone MGC:106216 IMAGE:3153138), complete cds.; Mus musculus methionine-tRNA synthetase 2 (mitochondrial), mRNA (cDNA clone MGC:163974 IMAGE:4013…	chr1	100; 83	100; 55; 59	22; 10; 13	22; 12; 13	0	main	6.83	6.98	6.81	6.57	6.56	7.06	7.06	6.83	6.67	6.52	6.34	6.84	6.83	7.17	7.21	6.84	7.04	6.96	7.45
17212908	6.03	7.26	6.5	0.29	0.2	0.29	0.0002	0.0039	4.23E-07	1.91E-05	NM_001114663; ENSMUST00000042986; ENSMUST00000187059; BC046582; OTTMUST00000121728; OTTMUST00000121729	Plcl1	phospholipase C-like 1	chr1	+	55405946	55754285	NM_001114663; ENSMUST00000042986; ENSMUST00000187059; BC046582; OTTMUST00000121728; OTTMUST00000121729; GENSCAN00000000240; uc007ban.2	RefSeq; ENSEMBL; GenBank; Havana transcript; UCSC Genes	Mus musculus phospholipase C-like 1 (Plcl1), mRNA.; phospholipase C-like 1 [gene_biotype:protein_coding transcript_biotype:protein_coding]; phospholipase C-like 1 [gene_biotype:protein_coding transcript_biotype:processed_transcript]; Mus musculus phospholipase C-like 1, mRNA (cDNA clone IMAGE:6307666).; phospholipase C-like 1[gene_biotype:protein_coding transcript_biotype:protein_coding]; phospho…	chr1	100	100; 27; 5; 64	22; 6; 1; 14	22; 6; 1; 14	0	main	6.03	5.98	6.13	6.05	5.4	5.51	6.02	7.03	7.26	7.03	7.27	7.42	7.54	5.96	6.76	6.54	6.39	6.67	6.38
17212916	4.3	4.1	4.38	0.19	0.22	0.47	0.0040	0.0343	0.0204	0.0707	NR_045837	9130227L01Rik	RIKEN cDNA 9130227L01 gene	chr1	+	55931241	55972098	NR_045837; ENSMUST00000188040; ENSMUST00000189293; KnowTID_00000064; KnowTID_00000065; NONMMUT000980; uc007bao.2; uc007bap.2; GENSCAN00000052920	RefSeq; ENSEMBL; Luo lincRNA; NONCODE; UCSC Genes	Mus musculus RIKEN cDNA 9130227L01 gene (9130227L01Rik), long non-coding RNA.; RIKEN cDNA 9130227L01 gene [gene_biotype:lincRNA transcript_biotype:lincRNA]; Non-coding transcript identified by Luo, et al.; Non-coding transcript identified by NONCODE: Linc; cdna:genscan chromosome:GRCm38:1:55955746:55965452:1 transcript_biotype:protein_coding	chr1	100; 50	100; 45; 9	22; 10; 1	22; 10; 2	0	main	4.09	4.17	4.39	4.43	4.29	4.65	4.22	3.92	4.13	4.07	4.11	3.6	4.21	4.33	4.53	4.32	4.23	5.51	4.48
17212923	5.21	5.01	5.32	0.2	0.14	0.14	0.1437	0.3395	0.0279	0.0896	NR_024325; NR_024326; XR_373424; XR_399338; XR_865432; XR_885377	9130024F11Rik; Gm38484	RIKEN cDNA 9130024F11 gene; predicted gene, 38484	chr1	+	56971469	57042515	NR_024325; NR_024326; XR_373424; XR_399338; XR_865432; XR_885377; ENSMUST00000135238; ENSMUST00000185204; ENSMUST00000187858; ENSMUST00000187927; ENSMUST00000195462; NONMMUT000986; NONMMUT000987; NONMMUT000988; uc007bat.2; uc011wld.1; uc029qoo.1	RefSeq; ENSEMBL; NONCODE; UCSC Genes	Mus musculus RIKEN cDNA 9130024F11 gene (9130024F11Rik), transcript variant 1, long non-coding RNA.; Mus musculus RIKEN cDNA 9130024F11 gene (9130024F11Rik), transcript variant 2, long non-coding RNA.; PREDICTED: Mus musculus uncharacterized LOC102636041 (LOC102636041), transcript variant X2, ncRNA.; PREDICTED: Mus musculus uncharacterized LOC102636041 (LOC102636041), transcript variant X1, ncRNA…	chr1	100	60; 46; 40; 37; 63; 6; 23	21; 16; 14; 13; 22; 2; 8	21; 16; 14; 13; 22; 2; 8	0	main	4.99	4.84	5.27	5.36	5.4	5.14	5.23	5.18	4.84	5.07	4.87	4.97	5.11	5.44	5.42	5.48	5.22	5.15	5.18
17212931	6.84	7.04	7.2	0.28	0.13	0.28	0.1741	0.3803	0.0415	0.1193	NM_028546; XR_373263; XR_373264; ENSMUST00000042734; ENSMUST00000185952; ENSMUST00000187255	1700066M21Rik	RIKEN cDNA 1700066M21 gene	chr1	+	57377620	57385423	NM_028546; XR_373263; XR_373264; ENSMUST00000042734; ENSMUST00000185952; ENSMUST00000187255; GENSCAN00000017416; OTTMUST00000121825; OTTMUST00000121826; OTTMUST00000121827; uc007bay.2	RefSeq; ENSEMBL; Havana transcript; UCSC Genes	Mus musculus RIKEN cDNA 1700066M21 gene (1700066M21Rik), mRNA.; PREDICTED: Mus musculus RIKEN cDNA 1700066M21 gene (1700066M21Rik), transcript variant X1, misc_RNA.; PREDICTED: Mus musculus RIKEN cDNA 1700066M21 gene (1700066M21Rik), transcript variant X2, misc_RNA.; RIKEN cDNA 1700066M21 gene [gene_biotype:protein_coding transcript_biotype:protein_coding]; RIKEN cDNA 1700066M21 gene [gene_biotyp…	chr1	100	100; 38; 33; 62	21; 8; 7; 13	21; 8; 7; 13	0	main	7.01	7.37	6.82	6.72	6.75	6.49	6.99	7.04	6.94	6.89	7.03	7.2	7.2	7.21	7.84	7.22	7.14	7.36	7.08
17212935	6.97	6.8	7.08	0.12	0.13	0.22	0.4119	0.6253	0.0426	0.1216	NM_001081181; ENSMUST00000027114; ENSMUST00000185709; BC024945; BC071241	9430016H08Rik	RIKEN cDNA 9430016H08 gene	chr1	+	57406328	57417953	NM_001081181; ENSMUST00000027114; ENSMUST00000185709; BC024945; BC071241; GENSCAN00000017423; OTTMUST00000073856; OTTMUST00000121828; uc007bbc.2	RefSeq; ENSEMBL; GenBank; Havana transcript; UCSC Genes	Mus musculus RIKEN cDNA 9430016H08 gene (9430016H08Rik), mRNA.; RIKEN cDNA 9430016H08 gene [gene_biotype:protein_coding transcript_biotype:protein_coding]; RIKEN cDNA 9430016H08 gene [gene_biotype:protein_coding transcript_biotype:retained_intron]; Mus musculus RIKEN cDNA 9430016H08 gene, mRNA (cDNA clone MGC:28199 IMAGE:3989472), complete cds.; Mus musculus RIKEN cDNA 9430016H08 gene, mRNA (cDNA…	chr1	100; 87	79; 100; 25; 63; 46	19; 24; 6; 13; 11	19; 24; 6; 15; 11	0	main	7	7.06	7.1	6.77	6.98	6.94	6.84	6.55	6.76	6.92	6.75	6.8	6.85	7.19	7.36	6.87	6.77	7.02	7.19
17212945	5.53	5.6	5.75	0.17	0.05	0.24	0.1128	0.2939	0.0834	0.1984	ENSMUST00000157728	Gm24014	predicted gene, 24014 [Source:MGI Symbol;Acc:MGI:5453791]	chr1	+	57467870	57468026	ENSMUST00000157728; NONMMUT001000	ENSEMBL; NONCODE	predicted gene, 24014 [gene_biotype:snRNA transcript_biotype:snRNA]; Non-coding transcript identified by NONCODE	chr1	100	100	19	19	0	main	5.21	5.52	5.43	5.55	5.58	5.76	5.5	5.51	5.54	5.61	5.64	5.63	5.6	5.82	5.89	6.16	5.64	5.7	5.45
17212947	6.65	7.5	7.32	0.55	0.22	0.43	0.1559	0.3567	0.0220	0.0749	NM_001164566; NM_144882; XM_006496210; XM_006496211; XM_006496212; XM_006496215; XM_006496216; XM_006496217; XM_006496218; XM_011238567; ENSMUST00000163239; ENSMUST00000163922; ENSMUST00000164302; ENSMUST00000164353; ENSMUST00000165235; ENSMUST00000167085; ENSMUST00000167971; ENSMUST00000168016; ENSMUST00000168895; ENSMUST00000168905; ENSMUST00000169772; ENSMUST00000170139; ENSMUST00000171699; EN…	Spats2l	spermatogenesis associated, serine-rich 2-like	chr1	+	57774162	57948397	NM_001164566; NM_144882; XM_006496210; XM_006496211; XM_006496212; XM_006496215; XM_006496216; XM_006496217; XM_006496218; XM_011238567; ENSMUST00000163239; ENSMUST00000163922; ENSMUST00000164302; ENSMUST00000164353; ENSMUST00000165235; ENSMUST00000167085; ENSMUST00000167971; ENSMUST00000168016; ENSMUST00000168895; ENSMUST00000168905; ENSMUST00000169772; ENSMUST00000170139; ENSMUST00000171699; EN…	RefSeq; ENSEMBL; GenBank; Havana transcript; NONCODE; UCSC Genes	Mus musculus spermatogenesis associated, serine-rich 2-like (Spats2l), transcript variant 2, mRNA.; Mus musculus spermatogenesis associated, serine-rich 2-like (Spats2l), transcript variant 1, mRNA.; PREDICTED: Mus musculus spermatogenesis associated, serine-rich 2-like (Spats2l), transcript variant X2, mRNA.; PREDICTED: Mus musculus spermatogenesis associated, serine-rich 2-like (Spats2l), trans…	chr1	100; 89	63; 77; 73; 83; 70; 67; 50; 60; 10; 53; 13; 30; 23; 7; 40; 37; 20; 3	19; 23; 22; 25; 21; 20; 15; 18; 3; 16; 4; 8; 7; 2; 12; 11; 6; 1	19; 23; 22; 25; 21; 20; 15; 18; 3; 16; 4; 9; 7; 2; 12; 11; 6; 1	0	main	6.64	7.9	6.98	6.53	6.16	6.57	6.75	7.5	7.4	7.2	7.78	7.75	7.44	6.83	8	7.72	7.21	7.08	7.32
17212970	6.48	5.4	6.1	0.32	0.29	0.29	0.0046	0.0374	0.0001	0.0017	NM_001177867; NM_199007; ENSMUST00000027202; ENSMUST00000190746; BC052742; BC065809; OTTMUST00000051809; OTTMUST00000121834	Sgol2a	shugoshin-like 2a (S. pombe)	chr1	+	57985340	58026277	NM_001177867; NM_199007; ENSMUST00000027202; ENSMUST00000190746; BC052742; BC065809; OTTMUST00000051809; OTTMUST00000121834; GENSCAN00000036066; NONMMUT001014; NONMMUT001015; uc007bbk.2; uc011wlj.1	RefSeq; ENSEMBL; GenBank; Havana transcript; NONCODE; UCSC Genes	Mus musculus shugoshin-like 2a (S. pombe) (Sgol2a), transcript variant 2, mRNA.; Mus musculus shugoshin-like 2a (S. pombe) (Sgol2a), transcript variant 1, mRNA.; shugoshin-like 2a (S. pombe) [gene_biotype:protein_coding transcript_biotype:protein_coding]; shugoshin-like 2a (S. pombe) [gene_biotype:protein_coding transcript_biotype:retained_intron]; Mus musculus shugoshin-like 2 (S. pombe), mRNA (…	chr1	100	69; 85; 62; 15; 54; 46	9; 11; 8; 2; 7; 6	9; 11; 8; 2; 7; 6	0	main	6.69	6.53	6.56	6.95	6.01	6.31	6.19	5.65	5.17	5.27	5.74	5.02	5.55	6.55	6.29	6.06	5.71	5.93	6.14
17212982	9.61	8.54	8.67	0.35	0.21	0.67	0.0117	0.0694	0.0006	0.0052	NM_009676; XM_006495630; ENSMUST00000001027; ENSMUST00000160168; AB017482; AF076216; BC026132; OTTMUST00000073919; OTTMUST00000073920	Aox1	aldehyde oxidase 1	chr1	+	58029931	58106413	NM_009676; XM_006495630; ENSMUST00000001027; ENSMUST00000160168; AB017482; AF076216; BC026132; OTTMUST00000073919; OTTMUST00000073920; GENSCAN00000036047; uc007bbl.1	RefSeq; ENSEMBL; GenBank; Havana transcript; UCSC Genes	Mus musculus aldehyde oxidase 1 (Aox1), mRNA.; PREDICTED: Mus musculus aldehyde oxidase 1 (Aox1), transcript variant X1, mRNA.; aldehyde oxidase 1 [gene_biotype:protein_coding transcript_biotype:protein_coding]; aldehyde oxidase 1 [gene_biotype:protein_coding transcript_biotype:retained_intron]; Mus musculus mRNA for retinal oxidase/aldehyde oxidase, complete cds.; Mus musculus aldehyde oxidase m…	chr1	100; 93; 96	97; 55; 100; 52; 93; 66	28; 16; 29; 15; 25; 26; 19	28; 16; 29; 15; 27; 19	0	main	10.1	9.34	9.98	9.17	9.72	9.62	9.35	8.6	8.74	8.75	8.22	8.49	8.37	9.58	9.07	8.3	8.31	7.74	9.01
17213021	11.23	10.27	7.61	0.4	0.12	0.91	0.0002	0.0046	9.16E-08	6.00E-06	NM_023617; XM_006496284; XM_006496285; ENSMUST00000040999; ENSMUST00000159014; ENSMUST00000160815; ENSMUST00000161549; ENSMUST00000162011; AF172276; AY347569; AY347570; BC138876; OTTMUST00000051933; OTTMUST00000051934; OTTMUST00000051935; OTTMUST00000064418; OTTMUST00000064419	Aox3	aldehyde oxidase 3	chr1	+	58113136	58200698	NM_023617; XM_006496284; XM_006496285; ENSMUST00000040999; ENSMUST00000159014; ENSMUST00000160815; ENSMUST00000161549; ENSMUST00000162011; AF172276; AY347569; AY347570; BC138876; OTTMUST00000051933; OTTMUST00000051934; OTTMUST00000051935; OTTMUST00000064418; OTTMUST00000064419; GENSCAN00000036047; GENSCAN00000036060; NONMMUT001017; NONMMUT001018; uc007bbm.1; uc007bbn.1	RefSeq; ENSEMBL; GenBank; Havana transcript; NONCODE; UCSC Genes	Mus musculus aldehyde oxidase 3 (Aox3), mRNA.; PREDICTED: Mus musculus aldehyde oxidase 3 (Aox3), transcript variant X1, mRNA.; PREDICTED: Mus musculus aldehyde oxidase 3 (Aox3), transcript variant X2, mRNA.; aldehyde oxidase 3 [gene_biotype:protein_coding transcript_biotype:protein_coding]; aldehyde oxidase 3 [gene_biotype:protein_coding transcript_biotype:retained_intron]; Mus musculus aldehyde…	chr1	100; 92; 91; 86; 96	100; 92; 13; 8; 21; 67; 88	24; 22; 3; 2; 5; 20; 19; 23; 16; 21	24; 22; 3; 2; 5; 16; 21	0	main	11.04	11.31	10.67	10.48	11.35	11.54	11.4	10.25	10.29	10.2	10	10.28	10.35	6.32	8.21	6.86	8.85	7.76	7.53
17213060	4.37	4.3	4.42	0.16	0.11	0.23	0.9321	0.9653	0.5950	0.7267	NM_023631; XM_006496286; XM_006496287; XM_006496288; ENSMUST00000040442; ENSMUST00000159240; ENSMUST00000161833; ENSMUST00000161926; ENSMUST00000189059; AF233581; BC117975; BC117976; OTTMUST00000064268; OTTMUST00000064269; OTTMUST00000064270; OTTMUST00000064353; OTTMUST00000122057	Aox4	aldehyde oxidase 4	chr1	+	58210397	58268597	NM_023631; XM_006496286; XM_006496287; XM_006496288; ENSMUST00000040442; ENSMUST00000159240; ENSMUST00000161833; ENSMUST00000161926; ENSMUST00000189059; AF233581; BC117975; BC117976; OTTMUST00000064268; OTTMUST00000064269; OTTMUST00000064270; OTTMUST00000064353; OTTMUST00000122057; GENSCAN00000036060; NONMMUT001021; NONMMUT001022; uc007bbo.1	RefSeq; ENSEMBL; GenBank; Havana transcript; NONCODE; UCSC Genes	Mus musculus aldehyde oxidase 4 (Aox4), mRNA.; PREDICTED: Mus musculus aldehyde oxidase 4 (Aox4), transcript variant X1, mRNA.; PREDICTED: Mus musculus aldehyde oxidase 4 (Aox4), transcript variant X2, mRNA.; PREDICTED: Mus musculus aldehyde oxidase 4 (Aox4), transcript variant X3, mRNA.; aldehyde oxidase 4 [gene_biotype:protein_coding transcript_biotype:protein_coding]; aldehyde oxidase 4 [gene_…	chr1	100; 92	93; 73; 7; 10; 3; 90; 87; 77	28; 22; 2; 3; 1; 27; 26; 24; 23	28; 22; 2; 3; 1; 27; 26; 23	0	main	4.38	4.08	4.62	4.39	4.33	4.43	4.29	4.34	4.18	4.3	4.44	4.14	4.33	4.11	4.71	4.55	4.4	4.5	4.17
17213101	5.49	5.46	5.66	0.14	0.14	0.16	0.4073	0.6220	0.0988	0.2233	NM_001008419; XM_006495829; ENSMUST00000114366; AY187018; AY665589; BC150826; OTTMUST00000122058	Aox2	aldehyde oxidase 2	chr1	+	58278326	58379264	NM_001008419; XM_006495829; ENSMUST00000114366; AY187018; AY665589; BC150826; OTTMUST00000122058; GENSCAN00000036055; uc007bbp.1	RefSeq; ENSEMBL; GenBank; Havana transcript; UCSC Genes	Mus musculus aldehyde oxidase 2 (Aox2), mRNA.; PREDICTED: Mus musculus aldehyde oxidase 2 (Aox2), transcript variant X1, mRNA.; aldehyde oxidase 2 [gene_biotype:protein_coding transcript_biotype:protein_coding]; Mus musculus aldehyde oxidase-like protein 3 mRNA, complete cds.; Mus musculus strain CD-1 aldehyde oxidase 3 (Aoh3) mRNA, complete cds.; Mus musculus aldehyde oxidase 3-like 1, mRNA (cDN…	chr1	100; 97; 96	100; 90; 97; 93; 83	29; 26; 28; 27; 24	29; 26; 28; 27; 24	0	main	5.41	5.39	5.71	5.66	5.48	5.51	5.35	5.66	5.37	5.54	5.56	5.29	5.38	5.77	5.71	5.6	5.53	5.93	5.52
17213139	10.3	9.99	10.46	0.2	0.12	0.43	0.0538	0.1854	0.0324	0.0997	NM_025824; XM_006496197; ENSMUST00000050552; ENSMUST00000186949; ENSMUST00000188630; ENSMUST00000188898; BC005466; BC028865; OTTMUST00000122060; OTTMUST00000122061; OTTMUST00000122062; OTTMUST00000122063	Bzw1	basic leucine zipper and W2 domains 1	chr1	+	58393136	58406549	NM_025824; XM_006496197; ENSMUST00000050552; ENSMUST00000186949; ENSMUST00000188630; ENSMUST00000188898; BC005466; BC028865; OTTMUST00000122060; OTTMUST00000122061; OTTMUST00000122062; OTTMUST00000122063; GENSCAN00000036055; NONMMUT001029; NONMMUT001030; uc007bbq.1; uc007bbr.1	RefSeq; ENSEMBL; GenBank; Havana transcript; NONCODE; UCSC Genes	Mus musculus basic leucine zipper and W2 domains 1 (Bzw1), mRNA.; PREDICTED: Mus musculus basic leucine zipper and W2 domains 1 (Bzw1), transcript variant X1, mRNA.; basic leucine zipper and W2 domains 1 [gene_biotype:protein_coding transcript_biotype:protein_coding]; basic leucine zipper and W2 domains 1 [gene_biotype:protein_coding transcript_biotype:nonsense_mediated_decay]; Mus musculus basic…	chr1	100	100; 94; 61; 47; 67; 33; 25	36; 34; 22; 17; 24; 12; 9	36; 34; 22; 17; 24; 12; 9	0	main	10.3	10.12	10.27	10.78	10.34	10.32	10.26	9.79	9.99	10.01	9.9	10.08	10.09	10.8	10.76	10.27	10.03	9.88	10.86
17213153	7.36	7.36	7.64	0.13	0.06	0.12	0.1617	0.3641	0.0107	0.0436	NM_022988; XM_006496185; XM_006496186; ENSMUST00000087521; ENSMUST00000114337; ENSMUST00000129759; ENSMUST00000140723; ENSMUST00000151272; ENSMUST00000171597; ENSMUST00000185578; ENSMUST00000188295; AF284439; BC065163; BC089475; OTTMUST00000052148; OTTMUST00000052149; OTTMUST00000052150; OTTMUST00000052151; OTTMUST00000052152; OTTMUST00000122069; OTTMUST00000122070	Nif3l1	Ngg1 interacting factor 3-like 1 (S. pombe)	chr1	+	58445151	58481816	NM_022988; XM_006496185; XM_006496186; ENSMUST00000087521; ENSMUST00000114337; ENSMUST00000129759; ENSMUST00000140723; ENSMUST00000151272; ENSMUST00000171597; ENSMUST00000185578; ENSMUST00000188295; AF284439; BC065163; BC089475; OTTMUST00000052148; OTTMUST00000052149; OTTMUST00000052150; OTTMUST00000052151; OTTMUST00000052152; OTTMUST00000122069; OTTMUST00000122070; GENSCAN00000036061; BC129866; …	RefSeq; ENSEMBL; GenBank; Havana transcript; UCSC Genes	Mus musculus Ngg1 interacting factor 3-like 1 (S. pombe) (Nif3l1), mRNA.; PREDICTED: Mus musculus Ngg1 interacting factor 3-like 1 (S. pombe) (Nif3l1), transcript variant X1, mRNA.; PREDICTED: Mus musculus Ngg1 interacting factor 3-like 1 (S. pombe) (Nif3l1), transcript variant X2, mRNA.; Ngg1 interacting factor 3-like 1 (S. pombe) [gene_biotype:protein_coding transcript_biotype:protein_coding]; …	chr1	100; 93	56; 63; 52; 67; 59; 7; 26; 22; 11; 19	15; 17; 14; 18; 16; 2; 7; 6; 3; 5; 13	15; 17; 14; 18; 16; 2; 7; 6; 3; 5	0	main	7.12	7.37	7.36	7.54	7.33	7.46	7.27	7.31	7.44	7.39	7.26	7.39	7.33	7.68	7.62	7.73	7.4	7.66	7.56
17213166	6.49	6.16	6.65	0.25	0.16	0.31	0.0743	0.2279	0.0232	0.0778	XR_865438; XR_865439; XR_865440; XR_865441; XR_865442; XR_865443; XR_865444; XR_865445; XR_885383; XR_885384; XR_885385; XR_885386; XR_885387; XR_885388; XR_885389; XR_885390	Gm15834	predicted gene 15834	chr1	+	58505148	58523230	XR_865438; XR_865439; XR_865440; XR_865441; XR_865442; XR_865443; XR_865444; XR_865445; XR_885383; XR_885384; XR_885385; XR_885386; XR_885387; XR_885388; XR_885389; XR_885390; ENSMUST00000129740; ENSMUST00000139825; ENSMUST00000160947; NONMMUT001041; NONMMUT001042; NONMMUT001043; NONMMUT001044; NONMMUT001045; uc007bcf.1; uc007bcg.1	RefSeq; ENSEMBL; NONCODE; UCSC Genes	PREDICTED: Mus musculus predicted gene 15834 (Gm15834), transcript variant X1, ncRNA.; PREDICTED: Mus musculus predicted gene 15834 (Gm15834), transcript variant X2, ncRNA.; PREDICTED: Mus musculus predicted gene 15834 (Gm15834), transcript variant X3, ncRNA.; PREDICTED: Mus musculus predicted gene 15834 (Gm15834), transcript variant X4, ncRNA.; PREDICTED: Mus musculus predicted gene 15834 (Gm158…	chr1	100; 95	68; 64; 50; 29; 57; 61; 71; 43; 11	19; 18; 14; 8; 16; 17; 12; 3	19; 18; 14; 8; 16; 17; 20; 12; 3	0	main	6.36	6.88	6.69	6.24	6.46	6.68	6.22	6.1	6.35	6.32	6.09	6.18	5.91	7.02	6.59	6.7	6.45	6.09	6.73
17213179	7.33	7.17	7.15	0.28	0.14	0.29	0.0378	0.1473	0.5561	0.6974	NM_025597; ENSMUST00000027193; BC036989; OTTMUST00000065876	Ndufb3	NADH dehydrogenase (ubiquinone) 1 beta subcomplex 3	chr1	+	58586384	58595964	NM_025597; ENSMUST00000027193; BC036989; OTTMUST00000065876; GENSCAN00000036062; uc007bck.1	RefSeq; ENSEMBL; GenBank; Havana transcript; UCSC Genes	Mus musculus NADH dehydrogenase (ubiquinone) 1 beta subcomplex 3 (Ndufb3), mRNA.; NADH dehydrogenase (ubiquinone) 1 beta subcomplex 3 [gene_biotype:protein_coding transcript_biotype:protein_coding]; Mus musculus NADH dehydrogenase (ubiquinone) 1 beta subcomplex 3, mRNA (cDNA clone MGC:46791 IMAGE:4989233), complete cds.; NADH dehydrogenase (ubiquinone) 1 beta subcomplex 3[gene_biotype:protein_cod…	chr1	100	100; 79; 36	14; 11; 5	14; 11; 5	0	main	7.28	7.51	7.25	6.69	7.38	7.49	7.17	7.18	7.04	7.29	6.94	7.27	7.19	7.06	7.25	6.9	6.99	7.71	7.33
17213185	9.28	8.82	9.31	0.26	0.09	0.24	0.0050	0.0395	0.0011	0.0076	ENSMUST00000081455	Cbx3-ps7	chromobox 3, pseudogene 7 [Source:MGI Symbol;Acc:MGI:3704187]	chr1	+	58646608	58648317	ENSMUST00000081455; GENSCAN00000036049; OTTMUST00000122079; NM_007624; ENSMUST00000031862; BC018354; BC059831; BC108370; OTTMUST00000041872; ENSMUST00000094623; ENSMUST00000114445; ENSMUST00000114446; BC110376; OTTMUST00000041871; OTTMUST00000041874; OTTMUST00000041875; ENSMUST00000153699; OTTMUST00000041876; ENSMUST00000181108; uc009bxr.1; GENSCAN00000027699; GENSCAN00000050230; OTTMUST000001121…	ENSEMBL; Havana transcript; RefSeq; GenBank; UCSC Genes; NONCODE	chromobox 3, pseudogene 7 [gene_biotype:processed_pseudogene transcript_biotype:processed_pseudogene]; cdna:genscan chromosome:GRCm38:1:58646688:58647239:1 transcript_biotype:protein_coding; chromobox 3 (Cbx3) pseudogene[gene_biotype:processed_pseudogene transcript_biotype:processed_pseudogene]; Mus musculus chromobox 3 (Cbx3), mRNA.; chromobox 3 [gene_biotype:protein_coding transcript_biotype:pr…	chr1	100; 56; 53; 32; 29; 35; 24	44; 56; 53; 32; 29; 35; 24	15; 19; 18; 11; 10; 12; 8	15; 34	0; 1	main	9.27	9.3	9.34	9.89	9.48	9.19	9.13	8.78	8.79	8.95	8.85	8.88	8.7	9.6	9.35	9.32	9.08	8.92	9.39
17213189	5.2	5.73	5.11	0.39	0.21	0.39	0.0489	0.1741	0.0043	0.0215	NR_045007	Gm20257	caspase 8 pseudogene	chr1	+	58652641	58655831	NR_045007; ENSMUST00000185352; KnowTID_00000069; NONMMUT001054; OTTMUST00000122086; uc007bcl.1	RefSeq; ENSEMBL; Luo lincRNA; NONCODE; Havana transcript; UCSC Genes	Mus musculus predicted gene, 20257 (Gm20257), non-coding RNA.; predicted gene, 20257 [gene_biotype:transcribed_unprocessed_pseudogene transcript_biotype:processed_transcript]; Non-coding transcript identified by Luo, et al.; Non-coding transcript identified by NONCODE: Linc; caspase 8 (Casp8) pseudogene[gene_biotype:transcribed_unprocessed_pseudogene transcript_biotype:processed_transcript]	chr1	100	100	10	10	0	main	4.58	5.42	4.96	4.85	5.33	5.72	5.37	5.82	5.56	5.67	6.1	5.52	5.82	4.2	5.21	5.05	5.06	5.04	5.24
17213192	8.62	9.24	8.77	0.19	0.1	0.37	0.0072	0.0498	0.0012	0.0084	NM_001289704; NM_001293804; NM_001293805; NM_009805; NM_207653; XM_006495635; XM_011238420; XM_011238421; XM_011238422; XM_011238423; ENSMUST00000069333; ENSMUST00000097722; ENSMUST00000097723; ENSMUST00000114309; ENSMUST00000114313; ENSMUST00000123032; ENSMUST00000123553; ENSMUST00000124567; ENSMUST00000140940; ENSMUST00000149874; ENSMUST00000156870; ENSMUST00000164900; ENSMUST00000189858; BC029…	Cflar	CASP8 and FADD-like apoptosis regulator	chr1	+	58711508	58758884	NM_001289704; NM_001293804; NM_001293805; NM_009805; NM_207653; XM_006495635; XM_011238420; XM_011238421; XM_011238422; XM_011238423; ENSMUST00000069333; ENSMUST00000097722; ENSMUST00000097723; ENSMUST00000114309; ENSMUST00000114313; ENSMUST00000123032; ENSMUST00000123553; ENSMUST00000124567; ENSMUST00000140940; ENSMUST00000149874; ENSMUST00000156870; ENSMUST00000164900; ENSMUST00000189858; BC029…	RefSeq; ENSEMBL; GenBank; Havana transcript; NONCODE; UCSC Genes	Mus musculus CASP8 and FADD-like apoptosis regulator (Cflar), transcript variant 3, mRNA.; Mus musculus CASP8 and FADD-like apoptosis regulator (Cflar), transcript variant 4, mRNA.; Mus musculus CASP8 and FADD-like apoptosis regulator (Cflar), transcript variant 5, mRNA.; Mus musculus CASP8 and FADD-like apoptosis regulator (Cflar), transcript variant 2, mRNA.; Mus musculus CASP8 and FADD-like ap…	chr1	100; 80; 39	58; 39; 42; 61; 55; 68; 65; 52; 16; 23; 13; 10; 19; 45; 6	18; 12; 13; 19; 17; 21; 20; 16; 5; 7; 4; 3; 6; 14; 2	18; 12; 13; 19; 17; 21; 20; 16; 5; 7; 4; 3; 6; 14; 2; 31	0; 1	main	8.89	8.42	8.51	8.45	8.58	8.73	8.84	9.22	9.21	9.09	9.23	9.36	9.36	8.79	8.81	8.42	8.25	8.98	9.29
17213213	9.73	9.83	9.73	0.21	0.09	0.21	0.1202	0.3051	0.5353	0.6810	NM_001080126; NM_001277926; NM_009812; XM_006495634; ENSMUST00000027189; ENSMUST00000165549; ENSMUST00000190213; ENSMUST00000191201; AF067834; BC006737; BC049955; CT010166; OTTMUST00000122091; OTTMUST00000122092; OTTMUST00000122093; OTTMUST00000122094	Casp8	caspase 8	chr1	+	58795374	58847503	NM_001080126; NM_001277926; NM_009812; XM_006495634; ENSMUST00000027189; ENSMUST00000165549; ENSMUST00000190213; ENSMUST00000191201; AF067834; BC006737; BC049955; CT010166; OTTMUST00000122091; OTTMUST00000122092; OTTMUST00000122093; OTTMUST00000122094; GENSCAN00000011229; GENSCAN00000036054; uc007bcs.1; uc007bct.1; uc033fjc.1	RefSeq; ENSEMBL; GenBank; Havana transcript; UCSC Genes	Mus musculus caspase 8 (Casp8), transcript variant 2, mRNA.; Mus musculus caspase 8 (Casp8), transcript variant 3, mRNA.; Mus musculus caspase 8 (Casp8), transcript variant 1, mRNA.; PREDICTED: Mus musculus caspase 8 (Casp8), transcript variant X1, mRNA.; caspase 8 [gene_biotype:protein_coding transcript_biotype:protein_coding]; Mus musculus caspase-8 mRNA, complete cds.; Mus musculus caspase 8, …	chr1	100; 95	90; 83; 77; 80; 63; 10	27; 25; 23; 24; 18; 3; 19	27; 25; 23; 24; 19; 3	0	main	10.05	9.84	9.69	9.95	9.58	9.44	9.68	9.85	9.92	9.74	9.91	9.82	9.68	9.89	9.72	9.7	9.72	9.77	10.25
17213226	6.93	6.92	6.79	0.25	0.13	0.36	0.0178	0.0908	0.7068	0.8083	NM_172656; XR_373251; ENSMUST00000027185; ENSMUST00000114296; ENSMUST00000123301; ENSMUST00000123965; ENSMUST00000147637; ENSMUST00000152318; ENSMUST00000153990; AB057666; AB057667; BC038492; BC055814; BC060956; OTTMUST00000049162; OTTMUST00000049163; OTTMUST00000049164; OTTMUST00000049165; OTTMUST00000049166; OTTMUST00000049167; OTTMUST00000049169	Stradb	STE20-related kinase adaptor beta	chr1	+	58973522	58995715	NM_172656; XR_373251; ENSMUST00000027185; ENSMUST00000114296; ENSMUST00000123301; ENSMUST00000123965; ENSMUST00000147637; ENSMUST00000152318; ENSMUST00000153990; AB057666; AB057667; BC038492; BC055814; BC060956; OTTMUST00000049162; OTTMUST00000049163; OTTMUST00000049164; OTTMUST00000049165; OTTMUST00000049166; OTTMUST00000049167; OTTMUST00000049169; GENSCAN00000011257; NONMMUT001071; NONMMUT00107…	RefSeq; ENSEMBL; GenBank; Havana transcript; NONCODE; UCSC Genes	Mus musculus STE20-related kinase adaptor beta (Stradb), mRNA.; PREDICTED: Mus musculus STE20-related kinase adaptor beta (Stradb), transcript variant X1, misc_RNA.; STE20-related kinase adaptor beta [gene_biotype:protein_coding transcript_biotype:protein_coding]; STE20-related kinase adaptor beta [gene_biotype:protein_coding transcript_biotype:nonsense_mediated_decay]; STE20-related kinase adapt…	chr1	100; 83; 95; 96	74; 71; 87; 61; 26; 32; 19; 81; 68; 39; 55; 16	23; 22; 27; 19; 8; 10; 5; 25; 21; 18; 6; 12; 17	23; 22; 27; 19; 8; 10; 6; 25; 21; 12; 17; 5	0	main	6.98	7.07	7.03	6.39	6.71	6.65	6.95	6.96	6.98	6.88	6.76	6.9	7.14	6.98	6.62	6.88	6.79	6.65	7.59
17213244	2.39	2.54	2.13	0.18	0.46	0.17	0.7747	0.8792	0.1493	0.2966	ENSMUST00000104428	Gm25502	predicted gene, 25502 [Source:MGI Symbol;Acc:MGI:5455279]	chr1	+	59070988	59071118	ENSMUST00000104428; NONMMUT001075	ENSEMBL; NONCODE	predicted gene, 25502 [gene_biotype:snoRNA transcript_biotype:snoRNA]; Non-coding transcript identified by NONCODE	chr1	100	100	8	8	0	main	2.43	2.51	2.22	2.4	2.36	2.78	2.3	2.27	2.88	2.64	2.16	2.37	3.39	2.47	2.04	2.05	2.09	2.33	2.16
17213246	5.87	5.78	6.21	0.22	0.13	0.43	0.0198	0.0974	0.0138	0.0529	NM_001033373; XM_006496048; XM_006496049; XM_006496050; XM_011238531; XR_373255; ENSMUST00000114248; ENSMUST00000160662; ENSMUST00000162906; BC147314; BC147315; BC147758; BC147763; BC172036; OTTMUST00000074023; OTTMUST00000074319; ENSMUST00000162487; OTTMUST00000074320	Cdk15	cyclin-dependent kinase 15	chr1	+	59256906	59352993	NM_001033373; XM_006496048; XM_006496049; XM_006496050; XM_011238531; XR_373255; ENSMUST00000114248; ENSMUST00000160662; ENSMUST00000162906; BC147314; BC147315; BC147758; BC147763; BC172036; OTTMUST00000074023; OTTMUST00000074319; ENSMUST00000162487; OTTMUST00000074320; GENSCAN00000011255; NONMMUT001080; uc007bdq.2; uc007bdr.2; uc007bds.2; NONMMUT001079	RefSeq; ENSEMBL; GenBank; Havana transcript; NONCODE; UCSC Genes	Mus musculus cyclin-dependent kinase 15 (Cdk15), mRNA.; PREDICTED: Mus musculus cyclin-dependent kinase 15 (Cdk15), transcript variant X1, mRNA.; PREDICTED: Mus musculus cyclin-dependent kinase 15 (Cdk15), transcript variant X2, mRNA.; PREDICTED: Mus musculus cyclin-dependent kinase 15 (Cdk15), transcript variant X3, mRNA.; PREDICTED: Mus musculus cyclin-dependent kinase 15 (Cdk15), transcript va…	chr1	100; 67	80; 52; 88; 32; 12; 60	20; 13; 22; 8; 2; 15	20; 13; 22; 8; 3; 15	0	main	5.71	5.48	5.91	5.98	5.71	6.09	6.02	5.91	5.79	5.66	6.02	5.75	5.75	6.09	6.27	6.61	5.84	7.02	6.05
17213265	8.81	7.98	8.03	0.72	0.17	0.98	0.0200	0.0979	0.2511	0.4203	NM_008057; ENSMUST00000114246; BC063077; OTTMUST00000049127; U43320	Fzd7	frizzled homolog 7 (Drosophila)	chr1	+	59482147	59486955	NM_008057; ENSMUST00000114246; BC063077; OTTMUST00000049127; U43320; GENSCAN00000011230; uc011wlq.1	RefSeq; ENSEMBL; GenBank; Havana transcript; UCSC Genes	Mus musculus frizzled homolog 7 (Drosophila) (Fzd7), mRNA.; frizzled homolog 7 (Drosophila) [gene_biotype:protein_coding transcript_biotype:protein_coding]; Mus musculus frizzled homolog 7 (Drosophila), mRNA (cDNA clone MGC:69633 IMAGE:6844727), complete cds.; frizzled homolog 7 (Drosophila)[gene_biotype:protein_coding transcript_biotype:protein_coding]; Mus musculus putative transmembrane recept…	chr1	100; 92	100; 83; 71; 54; 17	24; 20; 17; 12; 4	24; 20; 17; 13; 4	0	main	8.43	7.38	8.63	9.14	8.7	9.53	9.33	8	7.92	7.66	7.96	8.01	8.18	6.88	8.42	7.92	7.87	8.1	9.86
17213270	5.89	6.17	5.79	0.49	0.28	0.16	0.7170	0.8442	0.1893	0.3487	NM_001013771; XM_006496100; XM_006496107; XM_006496108; XM_006496109; XM_006496110; XM_011238548; XM_011238549; XM_011238550; ENSMUST00000114243; ENSMUST00000185291; ENSMUST00000185753; ENSMUST00000186310; ENSMUST00000186434; ENSMUST00000187454; ENSMUST00000187979; ENSMUST00000191051; BC072561; ENSMUST00000190490	Gm973	predicted gene 973	chr1	+	59516264	59634509	NM_001013771; XM_006496100; XM_006496107; XM_006496108; XM_006496109; XM_006496110; XM_011238548; XM_011238549; XM_011238550; ENSMUST00000114243; ENSMUST00000185291; ENSMUST00000185753; ENSMUST00000186310; ENSMUST00000186434; ENSMUST00000187454; ENSMUST00000187979; ENSMUST00000191051; BC072561; ENSMUST00000190490; GENSCAN00000011239; GENSCAN00000011241; GENSCAN00000011254; OTTMUST00000122129; OTT…	RefSeq; ENSEMBL; GenBank; Havana transcript; UCSC Genes	Mus musculus predicted gene 973 (Gm973), mRNA.; PREDICTED: Mus musculus predicted gene 973 (Gm973), transcript variant X1, mRNA.; PREDICTED: Mus musculus predicted gene 973 (Gm973), transcript variant X5, mRNA.; PREDICTED: Mus musculus predicted gene 973 (Gm973), transcript variant X6, mRNA.; PREDICTED: Mus musculus predicted gene 973 (Gm973), transcript variant X7, mRNA.; PREDICTED: Mus musculus…	chr1	100; 97; 95; 93; 88; 96; 75; 80; 67	100; 85; 59; 41; 24; 91; 68; 12; 15; 6; 9; 50	34; 28; 19; 13; 7; 30; 22; 3; 5; 8; 2; 4; 17	34; 29; 20; 14; 8; 31; 23; 4; 5; 2; 3; 17	0	main	5.88	7.1	5.73	5.99	5.67	5.91	6.2	6.15	6.15	5.83	6.39	6.02	6.64	5.86	5.76	5.85	5.69	5.68	6.1
17213295	8.85	8.1	9.1	0.2	0.19	1.03	0.0002	0.0047	0.0046	0.0226	NM_018868; XM_006496149; ENSMUST00000027174; ENSMUST00000185368; ENSMUST00000185772; ENSMUST00000186044; ENSMUST00000187491; ENSMUST00000187837; ENSMUST00000188390; ENSMUST00000189289; ENSMUST00000189327; ENSMUST00000189919; ENSMUST00000190231; ENSMUST00000190265; ENSMUST00000190759; ENSMUST00000191088; ENSMUST00000191142; AF053232; BC076604; BC085135; OTTMUST00000122176; OTTMUST00000122177; OTTM…	Nop58	NOP58 ribonucleoprotein	chr1	+	59685006	59712124	NM_018868; XM_006496149; ENSMUST00000027174; ENSMUST00000185368; ENSMUST00000185772; ENSMUST00000186044; ENSMUST00000187491; ENSMUST00000187837; ENSMUST00000188390; ENSMUST00000189289; ENSMUST00000189327; ENSMUST00000189919; ENSMUST00000190231; ENSMUST00000190265; ENSMUST00000190759; ENSMUST00000191088; ENSMUST00000191142; AF053232; BC076604; BC085135; OTTMUST00000122176; OTTMUST00000122177; OTTM…	RefSeq; ENSEMBL; GenBank; Havana transcript; UCSC Genes	Mus musculus NOP58 ribonucleoprotein (Nop58), mRNA.; PREDICTED: Mus musculus NOP58 ribonucleoprotein (Nop58), transcript variant X1, mRNA.; NOP58 ribonucleoprotein [gene_biotype:protein_coding transcript_biotype:protein_coding]; NOP58 ribonucleoprotein [gene_biotype:protein_coding transcript_biotype:retained_intron]; NOP58 ribonucleoprotein [gene_biotype:protein_coding transcript_biotype:nonsense…	chr1	100; 86; 96	96; 80; 32; 24; 20; 16; 28; 36; 100; 92	24; 20; 8; 6; 5; 4; 7; 9; 25; 22; 23	24; 20; 8; 6; 5; 4; 7; 9; 25; 23	0	main	8.68	8.91	8.68	9.16	8.87	9.03	8.63	7.85	8.06	8.26	8.13	8.38	7.96	9.52	9.62	8.86	8.55	8.57	11.27
17213313	9.49	9.15	9.73	0.36	0.2	0.63	0.1288	0.3179	0.0868	0.2041	NR_028554	Snord70	small nucleolar RNA, C/D box 70	chr1	+	59691934	59692020	NR_028554; ENSMUST00000104157; NONMMUT001101; NONMMUT001102; uc011wlr.1	RefSeq; ENSEMBL; NONCODE; UCSC Genes	Mus musculus small nucleolar RNA, C/D box 70 (Snord70), small nucleolar RNA.; small nucleolar RNA, C/D box 70 [gene_biotype:snoRNA transcript_biotype:snoRNA]; Non-coding transcript identified by NONCODE	chr1	100	100	10	10	0	main	9.4	8.85	9.68	9.48	10.01	9.61	9.26	9.09	9.24	9.27	9.3	8.81	8.95	9.21	9.54	10.1	8.82	10.02	10.5
17213315	8.18	7.68	8.42	0.27	0.22	0.8	0.0037	0.0324	0.0065	0.0299	ENSMUST00000185368; ENSMUST00000189289; ENSMUST00000189327; ENSMUST00000191088; OTTMUST00000122176; OTTMUST00000122179; OTTMUST00000122183; OTTMUST00000122185	Nop58	NOP58 ribonucleoprotein	chr1	+	59692509	59692592	ENSMUST00000185368; ENSMUST00000189289; ENSMUST00000189327; ENSMUST00000191088; OTTMUST00000122176; OTTMUST00000122179; OTTMUST00000122183; OTTMUST00000122185; ENSMUST00000104170; NONMMUT001103	ENSEMBL; Havana transcript; NONCODE	NOP58 ribonucleoprotein [gene_biotype:protein_coding transcript_biotype:retained_intron]; NOP58 ribonucleoprotein [gene_biotype:protein_coding transcript_biotype:nonsense_mediated_decay]; NOP58 ribonucleoprotein [gene_biotype:protein_coding transcript_biotype:processed_transcript]; NOP58 ribonucleoprotein[gene_biotype:protein_coding transcript_biotype:processed_transcript]; NOP58 ribonucleoprotei…	chr1	100	100; 9	22; 2	22; 2	0	main	8.2	7.93	8.17	8.51	8.66	8.06	7.99	7.47	7.83	7.85	7.8	7.32	7.6	8.37	8.45	8.83	7.63	8.37	10.03
17213317	8.76	8.2	8.93	0.24	0.2	0.66	0.0008	0.0124	0.0028	0.0155	ENSMUST00000158887	Gm26287	predicted gene, 26287 [Source:MGI Symbol;Acc:MGI:5456064]	chr1	+	59704258	59704338	ENSMUST00000158887; NONMMUT001104	ENSEMBL; NONCODE	predicted gene, 26287 [gene_biotype:snoRNA transcript_biotype:snoRNA]; Non-coding transcript identified by NONCODE	chr1	100	100	15	15	0	main	8.84	8.35	8.86	8.75	9.14	8.69	8.67	8	8.44	8.4	8.27	8.1	7.99	8.72	8.81	9.19	8.51	9.31	10.35
17213319	10.29	10.11	10.05	0.27	0.2	0.8	0.0002	0.0043	0.3167	0.4870	NR_028521	Snord11	small nucleolar RNA, C/D box 11	chr1	+	59704790	59704873	NR_028521; ENSMUST00000158468; NONMMUT001105; NONMMUT001106; uc011wls.1	RefSeq; ENSEMBL; NONCODE; UCSC Genes	Mus musculus small nucleolar RNA, C/D box 11 (Snord11), small nucleolar RNA.; small nucleolar RNA, C/D box 11 [gene_biotype:snoRNA transcript_biotype:snoRNA]; Non-coding transcript identified by NONCODE	chr1	100	100	17	17	0	main	9.94	10.04	10.27	10.37	10.76	10.31	10.43	9.75	10.25	10.3	10.11	9.98	10.11	9.91	9.97	10.23	10.01	10.86	11.95
17213321	11.69	13.19	11.8	0.13	0.07	0.6	3.23E-08	2.55E-05	3.81E-07	1.78E-05	NM_007561; XM_006495633; ENSMUST00000087435; ENSMUST00000186246; ENSMUST00000190659; AF003942; OTTMUST00000122191; OTTMUST00000122192; OTTMUST00000123804; U78048	Bmpr2	bone morphogenetic protein receptor, type II (serine/threonine kinase)	chr1	+	59764637	59870859	NM_007561; XM_006495633; ENSMUST00000087435; ENSMUST00000186246; ENSMUST00000190659; AF003942; OTTMUST00000122191; OTTMUST00000122192; OTTMUST00000123804; U78048; GENSCAN00000009641; GENSCAN00000011236; uc007bdz.2	RefSeq; ENSEMBL; GenBank; Havana transcript; UCSC Genes	Mus musculus bone morphogenetic protein receptor, type II (serine/threonine kinase) (Bmpr2), mRNA.; PREDICTED: Mus musculus bone morphogenetic protein receptor, type II (serine/threonine kinase) (Bmpr2), transcript variant X1, mRNA.; bone morphogenetic protein receptor, type II (serine/threonine kinase) [gene_biotype:protein_coding transcript_biotype:protein_coding]; bone morphogenetic protein re…	chr1	100; 91; 96	100; 8; 13; 92; 67; 21	24; 2; 3; 20; 23; 16; 5	24; 2; 3; 22; 16; 5	0	main	11.89	11.7	11.67	11.53	11.57	11.68	11.82	13.15	13.17	13.06	13.2	13.2	13.28	11.79	12.01	11.76	11.7	11.11	12.95
17213336	9.4	11.43	9.51	0.22	0.18	0.71	4.69E-08	3.30E-05	8.21E-08	5.55E-06	NM_007561; XM_006495633; ENSMUST00000087435; OTTMUST00000122191	Bmpr2	bone morphogenetic protein receptor, type II (serine/threonine kinase)	chr1	+	59876896	59877616	NM_007561; XM_006495633; ENSMUST00000087435; OTTMUST00000122191; KnowTID_00000072; NONMMUT001113; NONMMUT001114; uc007bdz.2	RefSeq; ENSEMBL; Havana transcript; Luo lincRNA; NONCODE; UCSC Genes	Mus musculus bone morphogenetic protein receptor, type II (serine/threonine kinase) (Bmpr2), mRNA.; PREDICTED: Mus musculus bone morphogenetic protein receptor, type II (serine/threonine kinase) (Bmpr2), transcript variant X1, mRNA.; bone morphogenetic protein receptor, type II (serine/threonine kinase) [gene_biotype:protein_coding transcript_biotype:protein_coding]; bone morphogenetic protein re…	chr1	100; 95	100; 59	22; 21; 13	22; 13	0	main	9.57	9.45	9.41	9	9.12	9.41	9.6	11.35	11.36	11.3	11.76	11.48	11.59	9.39	9.92	9.63	9.48	9.06	11.08
17213338	9.36	9.49	9.18	0.26	0.18	0.46	0.1707	0.3758	0.6415	0.7622	NM_001037725; ENSMUST00000036540; ENSMUST00000151630; OTTMUST00000049436; OTTMUST00000049437	Fam117b	family with sequence similarity 117, member B	chr1	+	59913006	59985346	NM_001037725; ENSMUST00000036540; ENSMUST00000151630; OTTMUST00000049436; OTTMUST00000049437; GENSCAN00000009654; NONMMUT001117; NONMMUT001118; uc011wlt.2	RefSeq; ENSEMBL; Havana transcript; NONCODE; UCSC Genes	Mus musculus family with sequence similarity 117, member B (Fam117b), mRNA.; family with sequence similarity 117, member B [gene_biotype:protein_coding transcript_biotype:protein_coding]; family with sequence similarity 117, member B [gene_biotype:protein_coding transcript_biotype:nonsense_mediated_decay]; family with sequence similarity 117, member B[gene_biotype:protein_coding transcript_biotyp…	chr1	100	100; 12; 69; 4	26; 3; 18; 1	26; 3; 18; 1	0	main	9.67	8.93	9.59	9.34	9.48	9.29	9.14	9.53	9.45	9.7	9.54	9.16	9.44	9.53	9.18	9.2	9.09	8.74	10.08
17213349	7.1	6.96	7.1	0.1	0.08	0.65	0.0013	0.0164	0.2597	0.4297	NM_001285463; NM_001285473; NM_139150; NR_104344; XM_006495974; XM_006495975; XM_006495977; XM_011238510; XM_011238511; XM_011238512; XM_011238513; XM_011238514; XM_011238515; XM_011238516; XM_011238517; XR_865245; XR_865246; ENSMUST00000027171; ENSMUST00000124986; ENSMUST00000130075; ENSMUST00000132949; ENSMUST00000150008; ENSMUST00000180952; ENSMUST00000186107; ENSMUST00000186779; ENSMUST000001…	Carf	calcium response factor	chr1	+	60098264	60151034	NM_001285463; NM_001285473; NM_139150; NR_104344; XM_006495974; XM_006495975; XM_006495977; XM_011238510; XM_011238511; XM_011238512; XM_011238513; XM_011238514; XM_011238515; XM_011238516; XM_011238517; XR_865245; XR_865246; ENSMUST00000027171; ENSMUST00000124986; ENSMUST00000130075; ENSMUST00000132949; ENSMUST00000150008; ENSMUST00000180952; ENSMUST00000186107; ENSMUST00000186779; ENSMUST000001…	RefSeq; ENSEMBL; GenBank; Havana transcript; NONCODE; UCSC Genes	Mus musculus calcium response factor (Carf), transcript variant 2, mRNA.; Mus musculus calcium response factor (Carf), transcript variant 3, mRNA.; Mus musculus calcium response factor (Carf), transcript variant 1, mRNA.; Mus musculus calcium response factor (Carf), transcript variant 4, non-coding RNA.; PREDICTED: Mus musculus calcium response factor (Carf), transcript variant X6, mRNA.; PREDICT…	chr1	100; 96; 80	93; 90; 100; 83; 87; 73; 17; 13; 80; 70; 97	28; 27; 30; 25; 26; 22; 4; 5; 23; 21; 29	28; 27; 30; 25; 26; 22; 5; 4; 24; 21; 29	0	main	7.24	7.12	6.99	6.98	7.11	7.06	7.21	6.91	7.13	6.93	6.97	6.97	6.99	7.6	7.09	7.12	7.09	6.68	8.55
17213369	9.16	9.68	8.91	0.25	0.08	0.71	0.0002	0.0047	0.0455	0.1274	NM_173444; XM_006496028; XM_006496029; XM_006496030; XM_006496031; XM_006496032; XM_006496033; XM_006496034; XM_006496035; XM_006496037; XM_006496038; XM_011238527; ENSMUST00000035569; ENSMUST00000159344; ENSMUST00000160834; ENSMUST00000160980; ENSMUST00000162291; ENSMUST00000185573; ENSMUST00000185984; ENSMUST00000187195; ENSMUST00000188450; BC060141; OTTMUST00000086714; OTTMUST00000086715; OTTM…	Nbeal1	neurobeachin like 1	chr1	+	60180599	60338328	NM_173444; XM_006496028; XM_006496029; XM_006496030; XM_006496031; XM_006496032; XM_006496033; XM_006496034; XM_006496035; XM_006496037; XM_006496038; XM_011238527; ENSMUST00000035569; ENSMUST00000159344; ENSMUST00000160834; ENSMUST00000160980; ENSMUST00000162291; ENSMUST00000185573; ENSMUST00000185984; ENSMUST00000187195; ENSMUST00000188450; BC060141; OTTMUST00000086714; OTTMUST00000086715; OTTM…	RefSeq; ENSEMBL; GenBank; Havana transcript; NONCODE; UCSC Genes	Mus musculus neurobeachin like 1 (Nbeal1), mRNA.; PREDICTED: Mus musculus neurobeachin like 1 (Nbeal1), transcript variant X3, mRNA.; PREDICTED: Mus musculus neurobeachin like 1 (Nbeal1), transcript variant X2, mRNA.; PREDICTED: Mus musculus neurobeachin like 1 (Nbeal1), transcript variant X5, mRNA.; PREDICTED: Mus musculus neurobeachin like 1 (Nbeal1), transcript variant X4, mRNA.; PREDICTED: Mu…	chr1	100	98; 96; 70; 32; 9; 13; 45; 2; 4; 51; 79; 53; 49	46; 45; 33; 15; 4; 6; 21; 1; 2; 24; 37; 25; 23	46; 45; 33; 15; 4; 6; 21; 1; 2; 24; 37; 25; 23	0	main	9.51	9.37	9.17	8.83	8.85	9.14	9.21	9.64	9.69	9.55	9.66	9.8	9.73	9.24	9.14	8.71	8.78	8.65	10.55
17213428	8.02	8.62	8.79	0.21	0.13	0.89	0.0004	0.0078	0.0135	0.0520	NM_001313721; NM_030013; XM_006496328; ENSMUST00000060608; ENSMUST00000114202; ENSMUST00000148443; BC049147; OTTMUST00000051028; OTTMUST00000051029; OTTMUST00000051030	Cyp20a1	cytochrome P450, family 20, subfamily a, polypeptide 1	chr1	+	60343323	60388060	NM_001313721; NM_030013; XM_006496328; ENSMUST00000060608; ENSMUST00000114202; ENSMUST00000148443; BC049147; OTTMUST00000051028; OTTMUST00000051029; OTTMUST00000051030; GENSCAN00000009663; uc007bem.1; uc007ben.1; uc007beo.1	RefSeq; ENSEMBL; GenBank; Havana transcript; UCSC Genes	Mus musculus cytochrome P450, family 20, subfamily a, polypeptide 1 (Cyp20a1), transcript variant 2, mRNA.; Mus musculus cytochrome P450, family 20, subfamily a, polypeptide 1 (Cyp20a1), transcript variant 1, mRNA.; PREDICTED: Mus musculus cytochrome P450, family 20, subfamily a, polypeptide 1 (Cyp20a1), transcript variant X1, mRNA.; cytochrome P450, family 20, subfamily a, polypeptide 1 [gene_bi…	chr1	100	82; 91; 86; 50; 77	18; 20; 19; 11; 17	18; 20; 19; 11; 17	0	main	8.17	8.51	8	7.94	7.97	7.9	8.13	8.38	8.59	8.55	8.75	8.66	8.64	9.22	8.97	8.82	8.31	8.17	10.65
17213446	7.75	7.9	7.98	0.33	0.12	0.73	0.0043	0.0360	0.2750	0.4462	NM_001198570; NM_001198571; NM_198127; XM_006496075; XM_006496076; XM_006496077; XM_006496078; XM_006496079; XM_006496080; XM_006496081; XM_006496084; XM_006496085; XM_011238539; ENSMUST00000052332; ENSMUST00000185788; ENSMUST00000186097; ENSMUST00000187400; ENSMUST00000187709; ENSMUST00000188594; ENSMUST00000188618; ENSMUST00000189082; ENSMUST00000189649; ENSMUST00000189980; ENSMUST00000190158; …	Abi2	abl-interactor 2	chr1	+	60409619	60481163	NM_001198570; NM_001198571; NM_198127; XM_006496075; XM_006496076; XM_006496077; XM_006496078; XM_006496079; XM_006496080; XM_006496081; XM_006496084; XM_006496085; XM_011238539; ENSMUST00000052332; ENSMUST00000185788; ENSMUST00000186097; ENSMUST00000187400; ENSMUST00000187709; ENSMUST00000188594; ENSMUST00000188618; ENSMUST00000189082; ENSMUST00000189649; ENSMUST00000189980; ENSMUST00000190158; …	RefSeq; ENSEMBL; GenBank; Havana transcript; UCSC Genes	Mus musculus abl-interactor 2 (Abi2), transcript variant 1, mRNA.; Mus musculus abl-interactor 2 (Abi2), transcript variant 2, mRNA.; Mus musculus abl-interactor 2 (Abi2), transcript variant 3, mRNA.; PREDICTED: Mus musculus abl-interactor 2 (Abi2), transcript variant X1, mRNA.; PREDICTED: Mus musculus abl-interactor 2 (Abi2), transcript variant X2, mRNA.; PREDICTED: Mus musculus abl-interactor 2…	chr1	100	90; 100; 95; 80; 75; 55; 85; 25; 5; 70	18; 20; 19; 16; 15; 11; 17; 5; 1; 14	18; 20; 19; 16; 15; 11; 17; 5; 1; 14	0	main	7.64	8.37	7.82	7.76	7.67	7.28	7.93	7.79	7.89	7.75	7.9	8.04	8.05	8.02	8.07	7.92	7.48	7.92	9.59
17213462	6.17	6.98	5.96	0.23	0.15	0.56	0.0002	0.0050	0.0009	0.0065	NM_007642; ENSMUST00000027165; ENSMUST00000132833; ENSMUST00000153207; ENSMUST00000192815; ENSMUST00000193720; BC064058; M34563; OTTMUST00000004499; OTTMUST00000004500; OTTMUST00000005226	Cd28	CD28 antigen	chr1	+	60716800	60773359	NM_007642; ENSMUST00000027165; ENSMUST00000132833; ENSMUST00000153207; ENSMUST00000192815; ENSMUST00000193720; BC064058; M34563; OTTMUST00000004499; OTTMUST00000004500; OTTMUST00000005226; GENSCAN00000009647; GENSCAN00000057291; NONMMUT001157; OTTMUST00000003101; OTTMUST00000003102; OTTMUST00000003103; OTTMUST00000036642; OTTMUST00000036643; OTTMUST00000036644; uc007bev.2; uc007bew.2	RefSeq; ENSEMBL; GenBank; Havana transcript; NONCODE; UCSC Genes	Mus musculus CD28 antigen (Cd28), mRNA.; CD28 antigen [gene_biotype:protein_coding transcript_biotype:protein_coding]; CD28 antigen [gene_biotype:protein_coding transcript_biotype:processed_transcript]; CD28 antigen [gene_biotype:protein_coding transcript_biotype:retained_intron]; Mus musculus CD28 antigen, mRNA (cDNA clone MGC:73611 IMAGE:3418931), complete cds.; Mouse glycoprotein CD28 mRNA, co…	chr1	100; 89	57; 38; 29; 43; 67; 33	12; 8; 6; 9; 14; 7	12; 8; 6; 9; 14; 7	0	main	6.22	6.24	6.34	5.96	5.98	5.91	6.54	6.91	7.13	6.7	6.97	7.04	6.95	5.51	5.62	5.95	6.03	7.06	6.27
17213473	4.3	4.42	4.47	0.23	0.13	0.28	0.0095	0.0600	0.0787	0.1902	XR_373437; XR_399349; XR_865459; XR_885407	2310016D23Rik	RIKEN cDNA 2310016D23 gene	chr1	+	60778843	60803790	XR_373437; XR_399349; XR_865459; XR_885407; ENSMUST00000130082; NONMMUT001161; uc007bey.1	RefSeq; ENSEMBL; NONCODE; UCSC Genes	PREDICTED: Mus musculus RIKEN cDNA 2310016D23 gene (2310016D23Rik), transcript variant X1, ncRNA.; PREDICTED: Mus musculus RIKEN cDNA 2310016D23 gene (2310016D23Rik), transcript variant X2, ncRNA.; RIKEN cDNA 2310016D23 gene [gene_biotype:lincRNA transcript_biotype:lincRNA]; Non-coding transcript identified by NONCODE: Linc	chr1	100; 94	100	16; 15	16	0	main	4.01	4.07	4.21	4.66	4.51	4.37	4.32	4.45	4.17	4.41	4.54	4.32	4.42	4.41	4.46	4.53	4.44	5.13	4.49
17213478	4.61	4.82	4.91	0.24	0.19	0.29	0.1115	0.2918	0.0546	0.1463	NM_001281976; NM_009843; XR_865460; XR_865466; XR_885408; XR_885414; ENSMUST00000027164; ENSMUST00000097720; ENSMUST00000124816; ENSMUST00000192488; ENSMUST00000202079; BC042741; BC052683; OTTMUST00000004524; OTTMUST00000004536; OTTMUST00000004540	Ctla4; Gm39650; Gm38137	cytotoxic T-lymphocyte-associated protein 4; predicted gene, 39650; predicted gene, 38137	chr1	+	60887000	60915832	NM_001281976; NM_009843; XR_865460; XR_865466; XR_885408; XR_885414; ENSMUST00000027164; ENSMUST00000097720; ENSMUST00000124816; ENSMUST00000192488; ENSMUST00000202079; BC042741; BC052683; OTTMUST00000004524; OTTMUST00000004536; OTTMUST00000004540; GENSCAN00000008049; GENSCAN00000057284; OTTMUST00000003095; OTTMUST00000003096; OTTMUST00000004537; OTTMUST00000005222; OTTMUST00000005223; OTTMUST000…	RefSeq; ENSEMBL; GenBank; Havana transcript; UCSC Genes	Mus musculus cytotoxic T-lymphocyte-associated protein 4 (Ctla4), transcript variant 2, mRNA.; Mus musculus cytotoxic T-lymphocyte-associated protein 4 (Ctla4), transcript variant 1, mRNA.; PREDICTED: Mus musculus uncharacterized LOC105243937 (LOC105243937), ncRNA.; PREDICTED: Mus musculus uncharacterized LOC105243938 (LOC105243938), transcript variant X6, ncRNA.; cytotoxic T-lymphocyte-associate…	chr1	100; 92	63; 73; 10; 7; 43; 67; 33	19; 22; 3; 2; 13; 12; 20; 10	19; 22; 3; 2; 13; 20; 10	0	main	4.7	4.88	4.32	4.52	4.31	4.9	4.62	4.86	4.61	4.72	5.03	5.08	4.72	4.81	5.04	4.81	5.09	5.56	4.79
17213490	6.73	7.01	6.82	0.23	0.24	0.39	0.1114	0.2914	0.0911	0.2113	NM_017480; XM_006496138; XM_006496139; XM_006496140; XM_006536905; XM_006536906; XM_011238556; XM_011251206; XM_011251529; XM_011251530; XM_011251531; ENSMUST00000027162; ENSMUST00000102827; ENSMUST00000194492; AB023132; AF257230; BC034852; OTTMUST00000004595; OTTMUST00000004596	Icos	inducible T cell co-stimulator	chr1	+	60977914	61000320	NM_017480; XM_006496138; XM_006496139; XM_006496140; XM_006536905; XM_006536906; XM_011238556; XM_011251206; XM_011251529; XM_011251530; XM_011251531; ENSMUST00000027162; ENSMUST00000102827; ENSMUST00000194492; AB023132; AF257230; BC034852; OTTMUST00000004595; OTTMUST00000004596; OTTMUST00000003100; OTTMUST00000003181; OTTMUST00000036638; OTTMUST00000036639; uc011wlz.2	RefSeq; ENSEMBL; GenBank; Havana transcript; UCSC Genes	Mus musculus inducible T cell co-stimulator (Icos), mRNA.; PREDICTED: Mus musculus inducible T cell co-stimulator (Icos), transcript variant X1, mRNA.; PREDICTED: Mus musculus inducible T cell co-stimulator (Icos), transcript variant X2, mRNA.; PREDICTED: Mus musculus inducible T cell co-stimulator (Icos), transcript variant X4, mRNA.; PREDICTED: Mus musculus inducible T cell co-stimulator (Icos)…	chr1	100; 89; 88; 90	83; 61; 87; 74; 70	19; 14; 17; 20; 15; 18	19; 14; 20; 17; 16	0	main	6.62	6.76	6.49	6.7	6.87	6.8	7.23	6.91	6.97	7.01	7.06	7.44	7.45	6.3	6.97	6.73	6.82	7.5	6.81
17213499	3.79	3.74	3.71	0.15	0.22	0.24	0.3854	0.6031	0.8799	0.9248	ENSMUST00000128274	Gm11587	predicted gene 11587 [Source:MGI Symbol;Acc:MGI:3652110]	chr1	+	61306636	61307746	ENSMUST00000128274; NONMMUT001179; NONMMUT001180	ENSEMBL; NONCODE	predicted gene 11587 [gene_biotype:lincRNA transcript_biotype:lincRNA]; Non-coding transcript identified by NONCODE: Linc	chr1	100	100	17	17	0	main	3.85	3.82	3.81	3.58	3.44	3.72	3.78	3.97	3.67	3.62	3.75	4.08	3.52	3.74	3.63	3.7	3.67	4.28	3.79
17213503	5.92	5.89	6.02	0.17	0.08	0.32	0.8097	0.8982	0.6513	0.7696	NR_040483	9530026F06Rik	RIKEN cDNA 9530026F06 gene	chr1	+	61378432	61395904	NR_040483; ENSMUST00000141000; NONMMUT001181; uc029qot.1	RefSeq; ENSEMBL; NONCODE; UCSC Genes	Mus musculus RIKEN cDNA 9530026F06 gene (9530026F06Rik), long non-coding RNA.; RIKEN cDNA 9530026F06 gene [gene_biotype:lincRNA transcript_biotype:lincRNA]; Non-coding transcript identified by NONCODE: Linc	chr1	100; 95	100	20; 19	20	0	main	5.91	5.67	6.16	6	5.79	6.09	5.88	5.98	5.92	5.86	5.86	6.05	5.87	6.13	5.85	6.46	5.71	6.33	5.75
17213509	3.81	3.86	3.91	0.11	0.09	0.2	0.1605	0.3625	0.1850	0.3437	ENSMUST00000141758	Gm11588	predicted gene 11588 [Source:MGI Symbol;Acc:MGI:3650951]	chr1	+	61440101	61469475	ENSMUST00000141758; GENSCAN00000008041; NONMMUT001182	ENSEMBL; NONCODE	predicted gene 11588 [gene_biotype:lincRNA transcript_biotype:lincRNA]; cdna:genscan chromosome:GRCm38:1:61441879:61459230:1 transcript_biotype:protein_coding; Non-coding transcript identified by NONCODE: Linc	chr1	100; 86	100; 33	21; 6	21; 7	0	main	3.77	3.93	3.94	3.98	3.74	3.77	3.69	3.78	3.84	3.89	3.9	3.71	3.95	3.89	3.84	3.93	4.07	4.38	3.87
17213513	3.95	3.98	3.97	0.24	0.31	0.26	0.7464	0.8615	0.6455	0.7649	ENSMUST00000158921	Gm25839	predicted gene, 25839 [Source:MGI Symbol;Acc:MGI:5455616]	chr1	+	61470441	61470543	ENSMUST00000158921; NONMMUT001183	ENSEMBL; NONCODE	predicted gene, 25839 [gene_biotype:snRNA transcript_biotype:snRNA]; Non-coding transcript identified by NONCODE	chr1	100	100	13	13	0	main	3.46	3.64	4.04	4.1	4.02	3.75	3.98	4.29	4.01	3.89	4.38	3.54	3.8	4	3.94	4.03	3.68	3.45	4.15
17213515	7.57	8.33	7.13	0.24	0.09	0.24	0.0002	0.0040	8.10E-08	5.49E-06	NM_001081050; XM_006496298; XM_006496299; XM_011238602; ENSMUST00000046673; ENSMUST00000075374; ENSMUST00000094906; ENSMUST00000129030; ENSMUST00000138768; ENSMUST00000188325; BC114605; OTTMUST00000004714; OTTMUST00000004897; OTTMUST00000004898; OTTMUST00000004899; OTTMUST00000004902; OTTMUST00000122554	Pard3b	par-3 family cell polarity regulator beta	chr1	+	61638824	62642284	NM_001081050; XM_006496298; XM_006496299; XM_011238602; ENSMUST00000046673; ENSMUST00000075374; ENSMUST00000094906; ENSMUST00000129030; ENSMUST00000138768; ENSMUST00000188325; BC114605; OTTMUST00000004714; OTTMUST00000004897; OTTMUST00000004898; OTTMUST00000004899; OTTMUST00000004902; OTTMUST00000122554; GENSCAN00000002750; GENSCAN00000002752; GENSCAN00000002765; GENSCAN00000002787; GENSCAN000000…	RefSeq; ENSEMBL; GenBank; Havana transcript; NONCODE; UCSC Genes	Mus musculus par-3 family cell polarity regulator beta (Pard3b), mRNA.; PREDICTED: Mus musculus par-3 family cell polarity regulator beta (Pard3b), transcript variant X1, mRNA.; PREDICTED: Mus musculus par-3 family cell polarity regulator beta (Pard3b), transcript variant X2, mRNA.; PREDICTED: Mus musculus par-3 family cell polarity regulator beta (Pard3b), transcript variant X3, mRNA.; par-3 fam…	chr1	100	88; 71; 67; 79; 21; 46; 13; 4; 38; 17; 75	21; 17; 16; 19; 5; 11; 3; 1; 9; 4; 18	21; 17; 16; 19; 5; 11; 3; 1; 9; 4; 18	0	main	7.26	7.88	7.68	7.25	7.47	7.58	7.7	8.21	8.38	8.24	8.3	8.42	8.38	6.6	7.24	7.2	6.9	7.08	7.16
17213548	8.42	9.72	10.12	0.39	0.29	0.8	0.0067	0.0477	0.0002	0.0024	NM_001077403; NM_001077404; NM_001077405; NM_001077406; NM_001077407; NM_010939; ENSMUST00000027112; ENSMUST00000063594; ENSMUST00000075144; ENSMUST00000102822; ENSMUST00000114155; ENSMUST00000114157; ENSMUST00000126344; AF483506; AF483507; OTTMUST00000004995; OTTMUST00000004997; OTTMUST00000004998; OTTMUST00000004999; OTTMUST00000005002; OTTMUST00000005003; OTTMUST00000005006	Nrp2	neuropilin 2	chr1	+	62703285	62818695	NM_001077403; NM_001077404; NM_001077405; NM_001077406; NM_001077407; NM_010939; ENSMUST00000027112; ENSMUST00000063594; ENSMUST00000075144; ENSMUST00000102822; ENSMUST00000114155; ENSMUST00000114157; ENSMUST00000126344; AF483506; AF483507; OTTMUST00000004995; OTTMUST00000004997; OTTMUST00000004998; OTTMUST00000004999; OTTMUST00000005002; OTTMUST00000005003; OTTMUST00000005006; GENSCAN00000002775…	RefSeq; ENSEMBL; GenBank; Havana transcript; UCSC Genes	Mus musculus neuropilin 2 (Nrp2), transcript variant 1, mRNA.; Mus musculus neuropilin 2 (Nrp2), transcript variant 2, mRNA.; Mus musculus neuropilin 2 (Nrp2), transcript variant 4, mRNA.; Mus musculus neuropilin 2 (Nrp2), transcript variant 5, mRNA.; Mus musculus neuropilin 2 (Nrp2), transcript variant 6, mRNA.; Mus musculus neuropilin 2 (Nrp2), transcript variant 3, mRNA.; neuropilin 2 [gene_bi…	chr1	100; 77	86; 91; 89; 83; 20; 77; 34	30; 32; 31; 29; 7; 27; 12	30; 32; 31; 29; 7; 27; 12; 35	0; 1	main	8.81	8.46	8.21	8.19	7.71	8.46	8.83	9.63	9.47	9.24	9.96	9.95	9.86	8.54	10.36	9.97	9.64	10.93	10.14
17213570	5.78	5.91	5.79	0.18	0.22	0.22	0.4881	0.6871	0.4124	0.5763	ENSMUST00000158328	Gm24942	predicted gene, 24942 [Source:MGI Symbol;Acc:MGI:5454719]	chr1	+	63032706	63032819	ENSMUST00000158328; NONMMUT001217	ENSEMBL; NONCODE	predicted gene, 24942 [gene_biotype:snoRNA transcript_biotype:snoRNA]; Non-coding transcript identified by NONCODE	chr1	100	100	14	14	0	main	5.54	5.73	5.63	5.76	5.88	5.9	6.08	6.04	5.69	5.79	6.3	5.89	5.94	5.67	5.81	6.1	5.71	6.02	5.5
17213572	6.86	6.17	5.9	0.38	0.14	0.48	0.0650	0.2087	0.0033	0.0177	NR_045914; NR_045915	Ino80dos	INO80 complex subunit D, opposite strand	chr1	+	63114471	63158295	NR_045914; NR_045915; ENSMUST00000138611; ENSMUST00000186436; ENSMUST00000186786; ENSMUST00000188602; NONMMUT001225; NONMMUT001226; NONMMUT001227; uc007bft.2; uc029qov.1	RefSeq; ENSEMBL; NONCODE; UCSC Genes	Mus musculus INO80 complex subunit D, opposite strand (Ino80dos), transcript variant 1, long non-coding RNA.; Mus musculus INO80 complex subunit D, opposite strand (Ino80dos), transcript variant 2, long non-coding RNA.; INO80 complex subunit D, opposite strand [gene_biotype:lincRNA transcript_biotype:lincRNA]; Non-coding transcript identified by NONCODE: Antisense	chr1	100; 94	81; 38; 62	17; 8; 13; 16	17; 8; 13	0	main	7.21	6.32	7.17	6.72	6.9	6.31	7.04	6.41	6.12	6.02	6.13	6.19	6.29	6.59	6.16	6.19	5.32	5.49	5.68
17213580	11.03	10.21	10.91	0.24	0.13	0.26	0.0013	0.0170	2.66E-05	0.0005	NM_018796; ENSMUST00000027108; ENSMUST00000126469; ENSMUST00000126795; ENSMUST00000129339; ENSMUST00000135877; ENSMUST00000142062; ENSMUST00000148553; ENSMUST00000174890; ENSMUST00000188524; AF029844; BC003899; BC023139; OTTMUST00000005070; OTTMUST00000005071; OTTMUST00000047129; OTTMUST00000047130; OTTMUST00000047131; OTTMUST00000047132; OTTMUST00000047133; OTTMUST00000095759; OTTMUST00000122592	Eef1b2	eukaryotic translation elongation factor 1 beta 2	chr1	+	63176825	63180486	NM_018796; ENSMUST00000027108; ENSMUST00000126469; ENSMUST00000126795; ENSMUST00000129339; ENSMUST00000135877; ENSMUST00000142062; ENSMUST00000148553; ENSMUST00000174890; ENSMUST00000188524; AF029844; BC003899; BC023139; OTTMUST00000005070; OTTMUST00000005071; OTTMUST00000047129; OTTMUST00000047130; OTTMUST00000047131; OTTMUST00000047132; OTTMUST00000047133; OTTMUST00000095759; OTTMUST00000122592…	RefSeq; ENSEMBL; GenBank; Havana transcript; NONCODE; UCSC Genes	Mus musculus eukaryotic translation elongation factor 1 beta 2 (Eef1b2), mRNA.; eukaryotic translation elongation factor 1 beta 2 [gene_biotype:protein_coding transcript_biotype:nonsense_mediated_decay]; eukaryotic translation elongation factor 1 beta 2 [gene_biotype:protein_coding transcript_biotype:processed_transcript]; eukaryotic translation elongation factor 1 beta 2 [gene_biotype:protein_co…	chr1	100; 80; 82	79; 71; 25; 46; 63; 38; 50; 58	19; 17; 6; 11; 12; 9; 14	19; 17; 6; 11; 15; 9; 12; 14	0	main	10.89	10.63	10.99	11.24	11.34	11.15	10.96	10.07	10.34	10.42	10.16	10.15	10.23	11.26	10.92	11	10.66	10.52	10.98
17213591	7.2	6.91	7.23	0.21	0.21	0.25	0.1112	0.2912	0.0786	0.1900	ENSMUST00000082678	Gm26457	predicted gene, 26457 [Source:MGI Symbol;Acc:MGI:5456234]	chr1	+	63178680	63178752	ENSMUST00000082678; NONMMUT001232; ENSMUST00000199062	ENSEMBL; NONCODE	predicted gene, 26457 [gene_biotype:snoRNA transcript_biotype:snoRNA]; Non-coding transcript identified by NONCODE; Small nucleolar RNA Z196/R39/R59 family [gene_biotype:snoRNA transcript_biotype:snoRNA]	chr1	100; 28	100; 82	22; 5	22; 18	0	main	7.2	7.19	7.34	6.83	7.47	7.01	7.22	6.63	7.15	7.1	6.96	6.69	6.88	7.31	7.17	7.09	6.8	7.55	7.28
17213593	6.79	6.72	6.95	0.25	0.14	0.49	0.0137	0.0770	0.3160	0.4863	NR_028558	Snora41	small nucleolar RNA, H/ACA box 41	chr1	+	63179004	63179135	NR_028558; ENSMUST00000082668; NONMMUT001233; uc011wme.1	RefSeq; ENSEMBL; NONCODE; UCSC Genes	Mus musculus small nucleolar RNA, H/ACA box 41 (Snora41), small nucleolar RNA.; small nucleolar RNA, H/ACA box 41 [gene_biotype:snoRNA transcript_biotype:snoRNA]; Non-coding transcript identified by NONCODE	chr1	100	100	15	15	0	main	6.64	6.97	6.91	6.32	6.81	6.62	7.02	6.69	6.7	6.73	7.01	6.64	6.85	6.88	7.06	7.21	6.6	7.93	6.64
17213595	5.38	5.42	5.43	0.15	0.19	0.12	0.6860	0.8248	0.5507	0.6931	NM_001285936; NM_001285937	Zdbf2	zinc finger, DBF-type containing 2	chr1	+	63200313	63207614	NM_001285936; NM_001285937; ENSMUST00000141027; ENSMUST00000189722; NONMMUT001234; uc033fje.1; uc033fjf.1	RefSeq; ENSEMBL; NONCODE; UCSC Genes	Mus musculus zinc finger, DBF-type containing 2 (Zdbf2), transcript variant 3, mRNA.; Mus musculus zinc finger, DBF-type containing 2 (Zdbf2), transcript variant 4, mRNA.; pluripotency associated transcript 12 [gene_biotype:processed_transcript transcript_biotype:antisense]; pluripotency associated transcript 12 [gene_biotype:processed_transcript transcript_biotype:lincRNA]; Non-coding transcript…	chr1	100	100; 45	20; 9	20; 9	0	main	5.32	5.29	5.39	5.35	5.44	5.74	5.51	5.38	5.4	5.34	5.49	5	5.51	5.52	5.4	5.7	5.45	5.42	5.38
17213598	5.47	5.39	5.26	0.23	0.17	0.22	0.5612	0.7410	0.7271	0.8223	NM_001267872; NM_001285936; NM_001285937; NM_028673; XM_011238606; XM_011238607; XM_011238608; XM_011238609; ENSMUST00000029025; ENSMUST00000114132; ENSMUST00000126932; OTTMUST00000005182; OTTMUST00000018784	Zdbf2	zinc finger, DBF-type containing 2	chr1	+	63273265	63314576	NM_001267872; NM_001285936; NM_001285937; NM_028673; XM_011238606; XM_011238607; XM_011238608; XM_011238609; ENSMUST00000029025; ENSMUST00000114132; ENSMUST00000126932; OTTMUST00000005182; OTTMUST00000018784; GENSCAN00000000892; NONMMUT001246; uc007bgb.2; uc007bgc.2; uc033fje.1; uc033fjf.1	RefSeq; ENSEMBL; Havana transcript; NONCODE; UCSC Genes	Mus musculus zinc finger, DBF-type containing 2 (Zdbf2), transcript variant 2, mRNA.; Mus musculus zinc finger, DBF-type containing 2 (Zdbf2), transcript variant 3, mRNA.; Mus musculus zinc finger, DBF-type containing 2 (Zdbf2), transcript variant 4, mRNA.; Mus musculus zinc finger, DBF-type containing 2 (Zdbf2), transcript variant 1, mRNA.; PREDICTED: Mus musculus zinc finger, DBF-type containin…	chr1	100; 92	82; 68; 100; 91; 73; 64; 55; 45; 9	18; 15; 22; 20; 16; 14; 12; 11; 10; 2	18; 15; 22; 20; 16; 14; 12; 10; 2	0	main	5.12	5.2	5.27	5.66	5.52	5.63	5.61	5.4	5.28	5.36	5.15	5.61	5.55	5.16	5	5.56	5.29	5.52	5.17
17213608	5.39	6.53	6.38	0.31	0.32	0.93	0.0656	0.2102	0.0041	0.0210	NM_011780; XM_006495969; XM_006495970; ENSMUST00000087374; ENSMUST00000097717; ENSMUST00000114101; ENSMUST00000114103; ENSMUST00000114107; ENSMUST00000134704; ENSMUST00000141545; ENSMUST00000146403; ENSMUST00000182642; ENSMUST00000187844; ENSMUST00000190658; AB009673; AY545641; OTTMUST00000004901; OTTMUST00000005207; OTTMUST00000005208; OTTMUST00000005209; OTTMUST00000005210; OTTMUST00000005211; …	Adam23	a disintegrin and metallopeptidase domain 23	chr1	+	63445891	63596515	NM_011780; XM_006495969; XM_006495970; ENSMUST00000087374; ENSMUST00000097717; ENSMUST00000114101; ENSMUST00000114103; ENSMUST00000114107; ENSMUST00000134704; ENSMUST00000141545; ENSMUST00000146403; ENSMUST00000182642; ENSMUST00000187844; ENSMUST00000190658; AB009673; AY545641; OTTMUST00000004901; OTTMUST00000005207; OTTMUST00000005208; OTTMUST00000005209; OTTMUST00000005210; OTTMUST00000005211; …	RefSeq; ENSEMBL; GenBank; Havana transcript; NONCODE; UCSC Genes	Mus musculus a disintegrin and metallopeptidase domain 23 (Adam23), mRNA.; PREDICTED: Mus musculus a disintegrin and metallopeptidase domain 23 (Adam23), transcript variant X1, mRNA.; PREDICTED: Mus musculus a disintegrin and metallopeptidase domain 23 (Adam23), transcript variant X2, mRNA.; a disintegrin and metallopeptidase domain 23 [gene_biotype:protein_coding transcript_biotype:protein_codin…	chr1	100; 83; 95; 94	81; 78; 70; 63; 19; 11; 22; 74; 4; 15; 41; 59	22; 21; 19; 17; 5; 3; 6; 20; 1; 4; 11; 18; 15; 16	22; 21; 19; 17; 5; 3; 6; 20; 1; 4; 11; 16	0	main	5.35	5.41	5.55	5.2	5.28	5.54	6.13	6.02	6.46	6.07	6.69	6.65	6.75	6.7	7.03	8.4	5.99	6.16	5.97
17213645	6.26	5.9	6.24	0.21	0.07	0.25	0.2876	0.5111	0.0420	0.1202	NM_172422; XM_006496313; ENSMUST00000027103; ENSMUST00000123945; ENSMUST00000128621; ENSMUST00000131478; ENSMUST00000134454; ENSMUST00000148758; AK129251; BC008271; BC057208; BC080813; OTTMUST00000033153; OTTMUST00000033154; OTTMUST00000033155; OTTMUST00000033156; OTTMUST00000033157; OTTMUST00000060877	Fastkd2	FAST kinase domains 2	chr1	+	63730614	63754655	NM_172422; XM_006496313; ENSMUST00000027103; ENSMUST00000123945; ENSMUST00000128621; ENSMUST00000131478; ENSMUST00000134454; ENSMUST00000148758; AK129251; BC008271; BC057208; BC080813; OTTMUST00000033153; OTTMUST00000033154; OTTMUST00000033155; OTTMUST00000033156; OTTMUST00000033157; OTTMUST00000060877; GENSCAN00000000911; NONMMUT001255; NONMMUT001256; uc007bgk.3; uc007bgl.2	RefSeq; ENSEMBL; GenBank; Havana transcript; NONCODE; UCSC Genes	Mus musculus FAST kinase domains 2 (Fastkd2), mRNA.; PREDICTED: Mus musculus FAST kinase domains 2 (Fastkd2), transcript variant X1, mRNA.; FAST kinase domains 2 [gene_biotype:protein_coding transcript_biotype:protein_coding]; FAST kinase domains 2 [gene_biotype:protein_coding transcript_biotype:retained_intron]; FAST kinase domains 2 [gene_biotype:protein_coding transcript_biotype:processed_tran…	chr1	100	85; 70; 93; 11; 81; 22; 15; 44; 74; 37	23; 19; 25; 3; 22; 6; 4; 12; 20; 10	23; 19; 25; 3; 22; 6; 4; 12; 20; 10	0	main	6.17	6.38	5.97	6.53	6.28	5.94	6.34	5.93	5.85	5.85	6.02	5.95	5.86	6.33	6.47	5.82	6.05	6.18	6.44
17213663	5.54	5.64	5.43	0.14	0.14	0.19	0.1457	0.3426	0.1200	0.2558	NR_027824	Gm13749	predicted gene 13749	chr1	+	63964727	63968999	NR_027824; ENSMUST00000133244; GENSCAN00000007575; NONMMUT001258; uc007bgm.1	RefSeq; ENSEMBL; NONCODE; UCSC Genes	Mus musculus predicted gene 13749 (Gm13749), long non-coding RNA.; predicted gene 13749 [gene_biotype:lincRNA transcript_biotype:lincRNA]; cdna:genscan chromosome:GRCm38:1:63963086:63971368:1 transcript_biotype:protein_coding; Non-coding transcript identified by NONCODE: Linc	chr1	100	100; 5	20; 1	20; 1	0	main	5.5	5.24	5.51	5.6	5.54	5.68	5.55	5.76	5.69	5.6	5.53	5.44	5.8	5.49	5.41	5.59	5.54	5.12	5.18
17213666	4.52	5.35	4.95	0.18	0.12	0.33	0.0044	0.0363	7.22E-05	0.0010	ENSMUST00000181595	Gm26649	predicted gene, 26649 [Source:MGI Symbol;Acc:MGI:5477143]	chr1	+	64029463	64032927	ENSMUST00000181595; NONMMUT001260	ENSEMBL; NONCODE	predicted gene, 26649 [gene_biotype:lincRNA transcript_biotype:lincRNA]; Non-coding transcript identified by NONCODE: Linc	chr1	100	100	22	22	0	main	4.73	4.49	4.37	4.37	4.73	4.34	4.67	5.21	5.4	5.29	5.49	5.45	5.23	5.4	4.96	5.01	4.63	4.47	5.08
17213669	4.49	5.08	4.5	0.17	0.26	0.32	0.4122	0.6256	0.0209	0.0720	XR_865484	Gm13748	predicted gene 13748	chr1	+	64078654	64090782	XR_865484; ENSMUST00000149820; NONMMUT001264	RefSeq; ENSEMBL; NONCODE	PREDICTED: Mus musculus predicted gene 13748 (Gm13748), ncRNA.; predicted gene 13748 [gene_biotype:antisense transcript_biotype:antisense]; Non-coding transcript identified by NONCODE: Antisense	chr1	100	77; 100	20; 26	20; 26	0	main	4.69	4.66	4.41	4.43	4.54	4.46	4.18	5	4.91	5.25	4.55	5.22	5.16	4.48	4.25	4.55	5.19	4.74	4.47
17213674	7.68	7.47	7.87	0.11	0.16	0.3	0.4279	0.6388	0.1160	0.2501	ENSMUST00000175487	Gm25748	predicted gene, 25748 [Source:MGI Symbol;Acc:MGI:5455525]	chr1	+	64396334	64396403	ENSMUST00000175487; NONMMUT001269	ENSEMBL; NONCODE	predicted gene, 25748 [gene_biotype:miRNA transcript_biotype:miRNA]; Non-coding transcript identified by NONCODE	chr1	100	100	9	9	0	main	7.67	7.7	7.58	7.68	7.68	7.84	7.9	7.68	7.44	7.44	7.84	7.43	7.53	8.2	7.77	7.82	7.46	7.82	8.27
17213676	8.81	9.02	8.63	0.16	0.15	0.21	0.1688	0.3731	0.0090	0.0384	NM_001037726; NM_009952; NM_133828; XM_006495650; XM_006495651; XM_006495652; XM_006495653; XM_006495654; XM_006495655; XM_011238424; XM_011238425; ENSMUST00000049932; ENSMUST00000087366; ENSMUST00000171164; ENSMUST00000185594; ENSMUST00000186335; ENSMUST00000187811; ENSMUST00000188855; ENSMUST00000190348; ENSMUST00000190876; AF448507; BC021649; M95106; OTTMUST00000122762; OTTMUST00000122763; OTT…	Creb1	cAMP responsive element binding protein 1	chr1	+	64532804	64604548	NM_001037726; NM_009952; NM_133828; XM_006495650; XM_006495651; XM_006495652; XM_006495653; XM_006495654; XM_006495655; XM_011238424; XM_011238425; ENSMUST00000049932; ENSMUST00000087366; ENSMUST00000171164; ENSMUST00000185594; ENSMUST00000186335; ENSMUST00000187811; ENSMUST00000188855; ENSMUST00000190348; ENSMUST00000190876; AF448507; BC021649; M95106; OTTMUST00000122762; OTTMUST00000122763; OTT…	RefSeq; ENSEMBL; GenBank; Havana transcript; UCSC Genes	Mus musculus cAMP responsive element binding protein 1 (Creb1), transcript variant C, mRNA.; Mus musculus cAMP responsive element binding protein 1 (Creb1), transcript variant B, mRNA.; Mus musculus cAMP responsive element binding protein 1 (Creb1), transcript variant A, mRNA.; PREDICTED: Mus musculus cAMP responsive element binding protein 1 (Creb1), transcript variant X1, mRNA.; PREDICTED: Mus …	chr1	100; 84; 85; 83	78; 87; 70; 74; 26; 57; 61; 17; 83	18; 20; 16; 17; 6; 13; 14; 4; 19; 11	18; 20; 16; 17; 6; 13; 14; 4; 19; 23	0; 1	main	8.71	8.86	8.45	8.82	8.75	8.8	8.95	8.98	9.01	8.93	8.84	9.21	9.22	8.58	8.8	8.29	8.58	8.88	8.63
17213687	6.85	7.08	7.22	0.1	0.14	0.35	0.4638	0.6685	0.0716	0.1778	NM_001097644; XM_006495953; XM_011238499; ENSMUST00000094898; ENSMUST00000114077; ENSMUST00000187170; ENSMUST00000187638; OTTMUST00000051077; OTTMUST00000122778; OTTMUST00000122779	Ccnyl1	cyclin Y-like 1	chr1	+	64690455	64725644	NM_001097644; XM_006495953; XM_011238499; ENSMUST00000094898; ENSMUST00000114077; ENSMUST00000187170; ENSMUST00000187638; OTTMUST00000051077; OTTMUST00000122778; OTTMUST00000122779; GENSCAN00000007573; NONMMUT001282; uc007bgx.1; ENSMUST00000117815; OTTMUST00000045980; GENSCAN00000038580	RefSeq; ENSEMBL; Havana transcript; NONCODE; UCSC Genes	Mus musculus cyclin Y-like 1 (Ccnyl1), mRNA.; PREDICTED: Mus musculus cyclin Y-like 1 (Ccnyl1), transcript variant X2, mRNA.; PREDICTED: Mus musculus cyclin Y-like 1 (Ccnyl1), transcript variant X1, mRNA.; cyclin Y-like 1 [gene_biotype:protein_coding transcript_biotype:protein_coding]; cyclin Y-like 1[gene_biotype:protein_coding transcript_biotype:protein_coding]; cdna:genscan chromosome:GRCm38:1…	chr1	100; 50; 45	65; 100; 75; 40; 50; 5; 45	13; 20; 15; 8; 10; 1; 9	13; 20; 15; 8; 10; 1	0; 1	main	6.96	6.85	6.97	6.72	6.74	6.9	6.78	6.97	6.89	7.03	7.13	7.19	7.27	7.18	7.69	7.28	6.71	6.93	7.46
17213702	8.07	8.34	8.48	0.15	0.08	0.28	0.0287	0.1228	0.0043	0.0217	NM_001310624; NM_011086; XM_006495776; XM_006495777; XM_006495779; XM_006495781; XM_006495782; XM_011238454; ENSMUST00000081154; ENSMUST00000097707; ENSMUST00000185317; ENSMUST00000186404; ENSMUST00000187579; ENSMUST00000188799; ENSMUST00000189925; ENSMUST00000190058; ENSMUST00000190847; AF102777; OTTMUST00000122896; OTTMUST00000122897; OTTMUST00000122898; OTTMUST00000122899; OTTMUST00000122900; …	Pikfyve	phosphoinositide kinase, FYVE finger containing	chr1	+	65186685	65278696	NM_001310624; NM_011086; XM_006495776; XM_006495777; XM_006495779; XM_006495781; XM_006495782; XM_011238454; ENSMUST00000081154; ENSMUST00000097707; ENSMUST00000185317; ENSMUST00000186404; ENSMUST00000187579; ENSMUST00000188799; ENSMUST00000189925; ENSMUST00000190058; ENSMUST00000190847; AF102777; OTTMUST00000122896; OTTMUST00000122897; OTTMUST00000122898; OTTMUST00000122899; OTTMUST00000122900; …	RefSeq; ENSEMBL; GenBank; Havana transcript; UCSC Genes	Mus musculus phosphoinositide kinase, FYVE finger containing (Pikfyve), transcript variant 1, mRNA.; Mus musculus phosphoinositide kinase, FYVE finger containing (Pikfyve), transcript variant 2, mRNA.; PREDICTED: Mus musculus phosphoinositide kinase, FYVE finger containing (Pikfyve), transcript variant X1, mRNA.; PREDICTED: Mus musculus phosphoinositide kinase, FYVE finger containing (Pikfyve), t…	chr1	100; 50	100; 97; 68; 95; 19; 32; 5; 30; 16; 49; 8; 84; 35	37; 36; 25; 35; 7; 12; 2; 11; 6; 18; 3; 1; 31; 13	37; 36; 25; 35; 7; 12; 2; 11; 6; 18; 3; 31; 13	0	main	8.04	8.2	7.79	8.19	8.02	8	8.21	8.3	8.41	8.3	8.37	8.51	8.32	8.5	8.66	8.18	8.45	8.98	8.32
17213747	5.07	5.04	5.24	0.28	0.15	0.14	0.1903	0.4016	0.6351	0.7576	NM_139270; XM_006495842; XM_006495843; XM_011238472; XM_011238473; XM_011238474; ENSMUST00000027083; ENSMUST00000140190; AF132083; AF332077; AF332078; OTTMUST00000053272; OTTMUST00000053273	Pth2r	parathyroid hormone 2 receptor	chr1	+	65282056	65389244	NM_139270; XM_006495842; XM_006495843; XM_011238472; XM_011238473; XM_011238474; ENSMUST00000027083; ENSMUST00000140190; AF132083; AF332077; AF332078; OTTMUST00000053272; OTTMUST00000053273; GENSCAN00000014009; uc007bhu.1	RefSeq; ENSEMBL; GenBank; Havana transcript; UCSC Genes	Mus musculus parathyroid hormone 2 receptor (Pth2r), mRNA.; PREDICTED: Mus musculus parathyroid hormone 2 receptor (Pth2r), transcript variant X4, mRNA.; PREDICTED: Mus musculus parathyroid hormone 2 receptor (Pth2r), transcript variant X5, mRNA.; PREDICTED: Mus musculus parathyroid hormone 2 receptor (Pth2r), transcript variant X1, mRNA.; PREDICTED: Mus musculus parathyroid hormone 2 receptor (P…	chr1	100; 88; 96	87; 74; 68; 39; 26; 61	27; 23; 21; 12; 7; 22; 19	27; 23; 21; 12; 8; 19	0	main	5.04	5.37	5	4.89	4.96	5.69	5.19	5.35	4.99	4.98	5.13	5.1	4.94	5.04	5.23	5.35	5.25	5.4	5.13
17213765	2.27	2.12	2.72	0.37	0.15	0.23	0.2061	0.4204	0.0132	0.0512	NM_027010; ENSMUST00000027082; ENSMUST00000114027; BC056453; OTTMUST00000061489; OTTMUST00000089671	Crygf	crystallin, gamma F	chr1	+	65926522	65928307	NM_027010; ENSMUST00000027082; ENSMUST00000114027; BC056453; OTTMUST00000061489; OTTMUST00000089671; OTTMUST00000080122; OTTMUST00000114196; uc007bhv.1	RefSeq; ENSEMBL; GenBank; Havana transcript; UCSC Genes	Mus musculus crystallin, gamma F (Crygf), mRNA.; crystallin, gamma F [gene_biotype:protein_coding transcript_biotype:protein_coding]; Mus musculus crystallin, gamma F, mRNA (cDNA clone MGC:67064 IMAGE:6824171), complete cds.; crystallin, gamma F[gene_biotype:protein_coding transcript_biotype:protein_coding]; otter:known chromosome:VEGA62:1-Idd5.3_DIL:362798:364582:1 gene:OTTMUSG00000032262 gene_b…	chr1	100	100	9	9	0	main	2.2	2.4	3.17	2.27	2.09	2.17	2.53	2.29	2.31	1.96	2.04	1.99	2.19	2.77	3.11	2.46	2.56	2.88	2.66
17213770	6.37	7.98	7.07	0.58	0.13	0.69	0.0005	0.0088	0.0009	0.0068	NM_001039934; NM_001310634; NM_008632; XM_006495746; XM_006495747; XM_006495748; XM_006495749; XM_006495750; XM_006495751; XM_006495752; XM_006495753; XM_006495754; XM_006495756; XM_006495757; XM_006495758; XM_006495759; XM_006495760; XM_006495761; XM_006495762; XM_006536909; XM_006536911; XM_006536912; XM_011238448; XM_011238449; XM_011238450; XM_011251209; XM_011251210; XM_011251211; XM_0112512…	Map2	microtubule-associated protein 2	chr1	+	66175273	66442583	NM_001039934; NM_001310634; NM_008632; XM_006495746; XM_006495747; XM_006495748; XM_006495749; XM_006495750; XM_006495751; XM_006495752; XM_006495753; XM_006495754; XM_006495756; XM_006495757; XM_006495758; XM_006495759; XM_006495760; XM_006495761; XM_006495762; XM_006536909; XM_006536911; XM_006536912; XM_011238448; XM_011238449; XM_011238450; XM_011251209; XM_011251210; XM_011251211; XM_0112512…	RefSeq; ENSEMBL; GenBank; Havana transcript; NONCODE; UCSC Genes	Mus musculus microtubule-associated protein 2 (Map2), transcript variant 1, mRNA.; Mus musculus microtubule-associated protein 2 (Map2), transcript variant 3, mRNA.; Mus musculus microtubule-associated protein 2 (Map2), transcript variant 2, mRNA.; PREDICTED: Mus musculus microtubule-associated protein 2 (Map2), transcript variant X13, mRNA.; PREDICTED: Mus musculus microtubule-associated protein…	chr1	100; 89; 87; 86; 75; 85; 88; 67; 73	56; 63; 52; 70; 67; 41; 48; 59; 15; 4; 7; 19; 11; 30; 22; 26; 33	15; 17; 14; 19; 18; 16; 13; 12; 11; 4; 3; 1; 2; 5; 8; 6; 7; 9	15; 17; 14; 19; 18; 11; 13; 16; 4; 1; 2; 5; 3; 8; 6; 7; 9	0	main	6.96	7.75	7.03	6.34	6.2	6.23	6.37	8.28	8.04	7.95	7.96	7.92	8.04	8.18	7.32	7.17	7.09	6.59	6.16
17213804	3.39	3.66	3.34	0.49	0.25	0.41	0.7363	0.8552	0.7603	0.8460	ENSMUST00000158225	Gm24729	predicted gene, 24729 [Source:MGI Symbol;Acc:MGI:5454506]	chr1	+	66305889	66306025	ENSMUST00000158225; NONMMUT001307	ENSEMBL; NONCODE	predicted gene, 24729 [gene_biotype:snoRNA transcript_biotype:snoRNA]; Non-coding transcript identified by NONCODE	chr1	100	100	18	18	0	main	3.18	4.32	3.89	2.92	3.52	3.12	3.4	3.99	3.56	3.75	3.73	3.56	3.23	4.28	3.37	3.37	3.15	3.57	3.21
17213806	2.86	3.27	3.14	0.32	0.14	0.25	0.1133	0.2947	0.0925	0.2132	ENSMUST00000083760	Gm25411	predicted gene, 25411 [Source:MGI Symbol;Acc:MGI:5455188]	chr1	+	66436082	66436232	ENSMUST00000083760; NONMMUT001316	ENSEMBL; NONCODE	predicted gene, 25411 [gene_biotype:snRNA transcript_biotype:snRNA]; Non-coding transcript identified by NONCODE	chr1	100	100	14	14	0	main	2.76	3.55	3.02	2.71	2.89	2.55	3.06	3.33	3.25	3.1	3.43	3.09	3.35	3.12	3.12	3.2	3.23	2.62	2.79
17213808	5.72	5.73	5.72	0.07	0.06	0.08	0.9966	0.9984	0.8071	0.8782	NM_175510; XM_006496086; XM_006496092; XM_006496093; XM_006536915; XM_006536916; XM_011238540; XM_011238541; XM_011238542; XM_011238543; XM_011238544; XM_011238545; XM_011238546; XM_011238547; ENSMUST00000061620; ENSMUST00000114008; ENSMUST00000136727; ENSMUST00000152844; ENSMUST00000187179; BC116430; FJ210934; OTTMUST00000064844; OTTMUST00000064845; OTTMUST00000064846; OTTMUST00000103888; OTTMUS…	Unc80	unc-80 homolog (C. elegans)	chr1	+	66468367	66699866	NM_175510; XM_006496086; XM_006496092; XM_006496093; XM_006536915; XM_006536916; XM_011238540; XM_011238541; XM_011238542; XM_011238543; XM_011238544; XM_011238545; XM_011238546; XM_011238547; ENSMUST00000061620; ENSMUST00000114008; ENSMUST00000136727; ENSMUST00000152844; ENSMUST00000187179; BC116430; FJ210934; OTTMUST00000064844; OTTMUST00000064845; OTTMUST00000064846; OTTMUST00000103888; OTTMUS…	RefSeq; ENSEMBL; GenBank; Havana transcript; NONCODE; UCSC Genes	Mus musculus unc-80 homolog (C. elegans) (Unc80), mRNA.; PREDICTED: Mus musculus unc-80 homolog (C. elegans) (Unc80), transcript variant X5, mRNA.; PREDICTED: Mus musculus unc-80 homolog (C. elegans) (Unc80), transcript variant X10, mRNA.; PREDICTED: Mus musculus unc-80 homolog (C. elegans) (Unc80), transcript variant X11, mRNA.; PREDICTED: Mus musculus unc-80 homolog (C. elegans) (Unc80), transc…	chr1	100; 98	95; 93; 92; 97; 11; 8; 7; 2; 77; 10; 13	58; 57; 56; 55; 59; 7; 5; 4; 1; 47; 6; 8	58; 57; 56; 59; 7; 5; 4; 1; 47; 6; 8	0	main	5.65	5.61	5.74	5.74	5.72	5.7	5.82	5.79	5.72	5.69	5.78	5.65	5.75	5.74	5.7	5.89	5.64	5.73	5.72
17213880	8.13	7.97	8.05	0.14	0.09	0.29	0.5047	0.6997	0.5945	0.7264	NM_001310642; NM_001310643; NM_001310644; NM_025683; XM_006496188; XM_006496190; XM_006496191; XM_006536918; XM_006536920; ENSMUST00000027157; ENSMUST00000113995; ENSMUST00000142920; ENSMUST00000151016; ENSMUST00000190404; BC006953; BC019126; OTTMUST00000051848; OTTMUST00000051849; OTTMUST00000051850; OTTMUST00000051851; OTTMUST00000121899; Z78161	Rpe	ribulose-5-phosphate-3-epimerase	chr1	+	66700831	66719805	NM_001310642; NM_001310643; NM_001310644; NM_025683; XM_006496188; XM_006496190; XM_006496191; XM_006536918; XM_006536920; ENSMUST00000027157; ENSMUST00000113995; ENSMUST00000142920; ENSMUST00000151016; ENSMUST00000190404; BC006953; BC019126; OTTMUST00000051848; OTTMUST00000051849; OTTMUST00000051850; OTTMUST00000051851; OTTMUST00000121899; Z78161; GENSCAN00000039477; OTTMUST00000080148; OTTMUST0…	RefSeq; ENSEMBL; GenBank; Havana transcript; UCSC Genes	Mus musculus ribulose-5-phosphate-3-epimerase (Rpe), transcript variant 1, mRNA.; Mus musculus ribulose-5-phosphate-3-epimerase (Rpe), transcript variant 3, mRNA.; Mus musculus ribulose-5-phosphate-3-epimerase (Rpe), transcript variant 4, mRNA.; Mus musculus ribulose-5-phosphate-3-epimerase (Rpe), transcript variant 2, mRNA.; PREDICTED: Mus musculus ribulose-5-phosphate-3-epimerase (Rpe), transcr…	chr1	100; 91; 92; 88; 95; 33	100; 91; 70; 57; 74; 83; 78; 52	23; 21; 16; 12; 15; 18; 4; 17; 13; 19	23; 21; 16; 13; 17; 19; 18; 12	0	main	8.07	8.17	7.83	8.12	7.96	8.22	8.17	7.99	8.02	7.86	7.79	8.02	7.96	7.97	7.98	7.47	8	8.3	8.21
17213892	3.98	4.23	4.28	0.25	0.25	0.37	0.7878	0.8860	0.1618	0.3141	ENSMUST00000104140	Gm25832	predicted gene, 25832 [Source:MGI Symbol;Acc:MGI:5455609]	chr1	+	66866797	66866926	ENSMUST00000104140; NONMMUT001339	ENSEMBL; NONCODE	predicted gene, 25832 [gene_biotype:snoRNA transcript_biotype:snoRNA]; Non-coding transcript identified by NONCODE	chr1	100	100	10	10	0	main	3.9	3.8	4.31	3.8	3.97	3.97	4.42	4.6	4.03	3.91	4.27	4.39	4.21	3.81	4.51	4.95	4.25	4.26	4.27
17213894	5.97	6.02	6.17	0.1	0.2	0.22	0.9669	0.9834	0.8670	0.9172	NM_001080809; XM_011238500; ENSMUST00000027144; BC126969; OTTMUST00000065667	Cps1	carbamoyl-phosphate synthetase 1	chr1	+	67123026	67231259	NM_001080809; XM_011238500; ENSMUST00000027144; BC126969; OTTMUST00000065667; GENSCAN00000001389; OTTMUST00000080166; uc007biy.2	RefSeq; ENSEMBL; GenBank; Havana transcript; UCSC Genes	Mus musculus carbamoyl-phosphate synthetase 1 (Cps1), mRNA.; PREDICTED: Mus musculus carbamoyl-phosphate synthetase 1 (Cps1), transcript variant X1, mRNA.; carbamoyl-phosphate synthetase 1 [gene_biotype:protein_coding transcript_biotype:protein_coding]; Mus musculus carbamoyl-phosphate synthetase 1, mRNA (cDNA clone MGC:144188 IMAGE:40098767), complete cds.; carbamoyl-phosphate synthetase 1[gene_…	chr1	97; 100; 91	100; 94; 79	32; 31; 33; 26; 30	33; 31; 26	0	main	5.97	5.89	6.01	5.9	6.19	6.02	5.97	6.26	5.8	6.18	5.99	5.78	6.08	6.27	5.71	6.18	6.13	6.22	5.91
17213937	4.23	4.15	4.14	0.3	0.25	0.16	0.5248	0.7145	0.6859	0.7937	ENSMUST00000140506	Gm15668	predicted gene 15668 [Source:MGI Symbol;Acc:MGI:3783110]	chr1	+	67249200	67323609	ENSMUST00000140506; BC108272; NONMMUT001354; NONMMUT001355; uc007bja.1	ENSEMBL; GenBank; NONCODE; UCSC Genes	predicted gene 15668 [gene_biotype:lincRNA transcript_biotype:lincRNA]; Mus musculus cDNA clone IMAGE:30050772.; Non-coding transcript identified by NONCODE: Linc	chr1	100	100; 65	23; 15	23; 15	0	main	4.03	4.34	3.79	4.13	4.24	4.74	4.41	4.37	3.93	4.06	4.4	4.29	3.8	4.14	3.86	4.17	4.3	3.95	4.19
17213943	2.24	2.34	2.4	0.11	0.21	0.22	0.6300	0.7874	0.2665	0.4370	ENSMUST00000104557	Gm26342	predicted gene, 26342 [Source:MGI Symbol;Acc:MGI:5456119]	chr1	+	67257224	67257352	ENSMUST00000104557; NONMMUT001356	ENSEMBL; NONCODE	predicted gene, 26342 [gene_biotype:snoRNA transcript_biotype:snoRNA]; Non-coding transcript identified by NONCODE	chr1	100	100	11	11	0	main	2.16	2.11	2.24	2.22	2.44	2.29	2.31	2.23	2.18	2.43	2.12	2.48	2.67	2.37	2.3	2.79	2.4	2.69	2.23
17213945	3.74	3.6	3.65	0.25	0.29	0.16	0.7837	0.8836	0.4672	0.6246	XR_865495; XR_885443	Gm15669	predicted gene 15669	chr1	+	67792481	67805324	XR_865495; XR_885443; ENSMUST00000147834; GENSCAN00000001374; NONMMUT001359	RefSeq; ENSEMBL; NONCODE	PREDICTED: Mus musculus uncharacterized LOC105243951 (LOC105243951), ncRNA.; predicted gene 15669 [gene_biotype:lincRNA transcript_biotype:lincRNA]; cdna:genscan chromosome:GRCm38:1:67702511:67805127:1 transcript_biotype:protein_coding; Non-coding transcript identified by NONCODE: Linc	chr1	100	72; 100; 22	13; 18; 4	13; 18; 4	0	main	3.71	3.59	4.15	3.74	3.53	4.14	3.73	4.09	3.44	3.5	3.31	3.86	3.64	3.58	3.75	3.86	3.51	3.73	3.44
17213948	3.16	3.17	3.12	0.21	0.18	0.22	0.7980	0.8917	0.8278	0.8923	ENSMUST00000124160	Gm15671	predicted gene 15671 [Source:MGI Symbol;Acc:MGI:3783113]	chr1	+	68005086	68025896	ENSMUST00000124160; GENSCAN00000044906; NONMMUT001362; NONMMUT001363	ENSEMBL; NONCODE	predicted gene 15671 [gene_biotype:lincRNA transcript_biotype:lincRNA]; cdna:genscan chromosome:GRCm38:1:67995360:68025432:1 transcript_biotype:protein_coding; Non-coding transcript identified by NONCODE: Linc	chr1	100	90; 5; 100; 95	19; 1; 21; 20	19; 1; 21; 20	0	main	2.96	3.02	3.22	3.08	3.35	3.16	3.55	3.17	3.07	3.17	3.18	3.56	3.33	3.14	3.6	3.22	2.96	3.13	3.09
17213953	5.22	6.49	5.28	0.45	0.25	0.62	0.0028	0.0269	0.0005	0.0046	NM_001271533; NM_025728; NM_029160; XM_006496194; XM_006496195; XM_011238565; ENSMUST00000065425; ENSMUST00000113940; ENSMUST00000161131; ENSMUST00000161310; ENSMUST00000187159; ENSMUST00000190833; ENSMUST00000191569; AF490391; BC120668; BC145006; OTTMUST00000086830; OTTMUST00000086831; OTTMUST00000086832; OTTMUST00000086833; OTTMUST00000123808; OTTMUST00000123809; OTTMUST00000123810	Spag16	sperm associated antigen 16	chr1	+	69826988	70725132	NM_001271533; NM_025728; NM_029160; XM_006496194; XM_006496195; XM_011238565; ENSMUST00000065425; ENSMUST00000113940; ENSMUST00000161131; ENSMUST00000161310; ENSMUST00000187159; ENSMUST00000190833; ENSMUST00000191569; AF490391; BC120668; BC145006; OTTMUST00000086830; OTTMUST00000086831; OTTMUST00000086832; OTTMUST00000086833; OTTMUST00000123808; OTTMUST00000123809; OTTMUST00000123810; GENSCAN0000…	RefSeq; ENSEMBL; GenBank; Havana transcript; UCSC Genes	Mus musculus sperm associated antigen 16 (Spag16), transcript variant 3, mRNA.; Mus musculus sperm associated antigen 16 (Spag16), transcript variant 2, mRNA.; Mus musculus sperm associated antigen 16 (Spag16), transcript variant 1, mRNA.; PREDICTED: Mus musculus sperm associated antigen 16 (Spag16), transcript variant X2, mRNA.; PREDICTED: Mus musculus sperm associated antigen 16 (Spag16), trans…	chr1	100; 92; 50	54; 38; 76; 43; 49; 19; 32; 5	20; 14; 28; 16; 18; 7; 11; 2; 1	20; 14; 28; 16; 18; 7; 12; 2	0	main	5.04	6.12	5.17	5.24	5.31	4.96	5.92	6.19	6.65	6.17	6.54	6.52	6.78	5.18	5.63	5.27	5.38	4.94	6.68
17213976	6.74	7.15	6.29	0.55	0.22	0.41	0.0240	0.1099	0.0748	0.1834	ENSMUST00000102000	Gm23422	predicted gene, 23422 [Source:MGI Symbol;Acc:MGI:5453199]	chr1	+	70596815	70596921	ENSMUST00000102000; NONMMUT001414	ENSEMBL; NONCODE	predicted gene, 23422 [gene_biotype:snRNA transcript_biotype:snRNA]; Non-coding transcript identified by NONCODE	chr1	100	100	10	10	0	main	6.79	6.67	6.06	7.8	7.33	6.71	6.78	7.16	6.73	7.08	7.18	7.21	6.74	6.57	6	6.04	6.49	7.02	6.01
17213978	4.67	4.7	4.64	0.29	0.15	0.08	0.1200	0.3049	0.4215	0.5846	NM_001310658; NM_177164; XM_006496063; XM_006496064; XR_373257; ENSMUST00000053922; ENSMUST00000159205; ENSMUST00000161937; ENSMUST00000162182; AB374230; BC094541; EF552208; EF552209; EF552210; OTTMUST00000065892; OTTMUST00000065893; OTTMUST00000065894; OTTMUST00000065895	Vwc2l	von Willebrand factor C domain-containing protein 2-like	chr1	+	70725715	70885397	NM_001310658; NM_177164; XM_006496063; XM_006496064; XR_373257; ENSMUST00000053922; ENSMUST00000159205; ENSMUST00000161937; ENSMUST00000162182; AB374230; BC094541; EF552208; EF552209; EF552210; OTTMUST00000065892; OTTMUST00000065893; OTTMUST00000065894; OTTMUST00000065895; GENSCAN00000013494; GENSCAN00000016807; uc007bjj.1; uc007bjk.1; uc011wmn.1; uc011wmo.1; uc011wmp.1	RefSeq; ENSEMBL; GenBank; Havana transcript; UCSC Genes	Mus musculus von Willebrand factor C domain-containing protein 2-like (Vwc2l), transcript variant 2, mRNA.; Mus musculus von Willebrand factor C domain-containing protein 2-like (Vwc2l), transcript variant 1, mRNA.; PREDICTED: Mus musculus von Willebrand factor C domain-containing protein 2-like (Vwc2l), transcript variant X1, mRNA.; PREDICTED: Mus musculus von Willebrand factor C domain-containi…	chr1	100; 96	93; 100; 74; 85; 67; 89; 52; 59; 33; 22; 30; 15; 78; 56	25; 27; 20; 22; 18; 24; 14; 16; 9; 6; 8; 4; 21; 15	25; 27; 20; 23; 18; 24; 14; 16; 9; 6; 8; 4; 21; 15	0	main	4.83	4.6	4.83	4.54	4.47	5.33	4.67	4.94	4.74	4.6	4.71	4.48	4.71	4.55	4.53	4.64	4.71	4.71	4.66
17213990	8.12	7.73	8.6	0.11	0.1	0.36	0.0056	0.0424	2.86E-05	0.0005	NM_026195; ENSMUST00000027384; ENSMUST00000136443; ENSMUST00000148077; ENSMUST00000154855; ENSMUST00000155769; ENSMUST00000187982; BC039925; OTTMUST00000084659; OTTMUST00000084660; OTTMUST00000084661; OTTMUST00000084662; OTTMUST00000084663; OTTMUST00000124851	Atic	5-aminoimidazole-4-carboxamide ribonucleotide formyltransferase/IMP cyclohydrolase	chr1	+	71557150	71579631	NM_026195; ENSMUST00000027384; ENSMUST00000136443; ENSMUST00000148077; ENSMUST00000154855; ENSMUST00000155769; ENSMUST00000187982; BC039925; OTTMUST00000084659; OTTMUST00000084660; OTTMUST00000084661; OTTMUST00000084662; OTTMUST00000084663; OTTMUST00000124851; GENSCAN00000016796; NONMMUT001420; NONMMUT001421; NONMMUT001422; NONMMUT001423; uc007bjr.2; uc007bjs.2; uc007bjt.2	RefSeq; ENSEMBL; GenBank; Havana transcript; NONCODE; UCSC Genes	Mus musculus 5-aminoimidazole-4-carboxamide ribonucleotide formyltransferase/IMP cyclohydrolase (Atic), mRNA.; 5-aminoimidazole-4-carboxamide ribonucleotide formyltransferase/IMP cyclohydrolase [gene_biotype:protein_coding transcript_biotype:protein_coding]; 5-aminoimidazole-4-carboxamide ribonucleotide formyltransferase/IMP cyclohydrolase [gene_biotype:protein_coding transcript_biotype:retained_…	chr1	100; 96	93; 100; 25; 18; 14; 64; 86; 7	26; 28; 7; 5; 4; 18; 25; 24; 2	26; 28; 7; 5; 4; 18; 24; 2	0	main	8	8.05	8.13	8.32	8.2	8.06	8.16	7.6	7.77	7.77	7.7	7.81	7.56	8.99	8.99	8.45	8.2	8.24	8.76
17214009	5.01	4.49	4.95	0.32	0.17	0.21	0.0179	0.0913	0.0056	0.0267	NR_040308	Apol7d	apolipoprotein L 7d	chr1	+	71652837	71662843	NR_040308; ENSMUST00000097699; ENSMUST00000125934; ENSMUST00000126516; ENSMUST00000127218; NONMMUT001425; uc007bke.1; uc007bkf.1	RefSeq; ENSEMBL; NONCODE; UCSC Genes	Mus musculus apolipoprotein L 7d (Apol7d), long non-coding RNA.; apolipoprotein L 7d [gene_biotype:antisense transcript_biotype:antisense]; Non-coding transcript identified by NONCODE: Linc	chr1	100; 83	54; 31; 23; 65	14; 8; 6; 5; 17	14; 8; 6; 17	0	main	5.27	5.4	5.34	4.64	4.65	4.91	4.95	4.45	4.72	4.32	4.72	4.42	4.5	5	4.9	4.94	4.49	5.09	4.88
17214018	7.16	7.15	7.35	0.09	0.12	0.14	0.5913	0.7618	0.0856	0.2020	NR_027658; NR_027659	Gm8883	predicted gene 8883	chr1	+	71888112	71891204	NR_027658; NR_027659; ENSMUST00000187594; ENSMUST00000188258; ENSMUST00000188676; ENSMUST00000189680; KnowTID_00000080; KnowTID_00000081; NONMMUT001428; NONMMUT001429; NONMMUT001430; uc011wmr.1; uc011wms.1	RefSeq; ENSEMBL; Luo lincRNA; NONCODE; UCSC Genes	Mus musculus predicted gene 8883 (Gm8883), long non-coding RNA.; predicted gene 8883 [gene_biotype:lincRNA transcript_biotype:lincRNA]; Non-coding transcript identified by Luo, et al.; Non-coding transcript identified by NONCODE: Linc	chr1	100; 94; 95	100; 74; 35; 78; 26; 91	23; 17; 8; 6; 20	23; 17; 8; 18; 6; 21	0	main	7.09	7.04	7.23	7.27	7.12	7.24	7.13	7.16	7.03	7.14	7.32	7	7.23	7.38	7.55	7.42	7.17	7.35	7.23
17214023	8.5	7.81	7.66	0.36	0.24	0.18	0.0730	0.2253	0.0017	0.0106	ENSMUST00000076314	Gm5528	predicted gene 5528 [Source:MGI Symbol;Acc:MGI:3643453]	chr1	+	72004288	72004770	ENSMUST00000076314; GENSCAN00000052824; OTTMUST00000125318	ENSEMBL; Havana transcript	predicted gene 5528 [gene_biotype:processed_pseudogene transcript_biotype:processed_pseudogene]; cdna:genscan chromosome:GRCm38:1:72004288:72004770:1 transcript_biotype:protein_coding; 60S ribosomal protein L21 (Rpl21) pseudogene[gene_biotype:processed_pseudogene transcript_biotype:processed_pseudogene]	chr1	100	100	9	9	0	main	8.42	7.59	8.57	8.48	8.63	8.52	8.25	7.89	7.66	7.89	7.86	7.74	7.26	7.66	7.71	7.94	7.51	7.42	7.7
17214025	11.58	11.82	11.97	0.31	0.32	0.38	0.2908	0.5140	0.3078	0.4778	ENSMUST00000178786	Gm25360	predicted gene, 25360 [Source:MGI Symbol;Acc:MGI:5455137]	chr1	+	72226240	72226430	ENSMUST00000178786; NONMMUT001441	ENSEMBL; NONCODE	predicted gene, 25360 [gene_biotype:snRNA transcript_biotype:snRNA]; Non-coding transcript identified by NONCODE	chr1	100	100	5	5	0	main	11.5	11.42	12.03	11.1	11.77	11.84	11.48	11.84	11.79	11.84	12	11.14	11.49	11.77	12.16	12.2	11.64	12.56	11.59
17214027	6.45	6.25	6.44	0.16	0.15	0.24	0.7939	0.8895	0.1655	0.3189	XR_373499; XR_399397; XR_865509; XR_865510; XR_865511; XR_865512; XR_865513; XR_865514; XR_865515; XR_865516; XR_865517; XR_865518; XR_865519; XR_865520; XR_865521; XR_865522; XR_865523; XR_865524; XR_885457; XR_885458; XR_885459; XR_885460; XR_885461; XR_885462; XR_885463; XR_885464; XR_885465; XR_885466; XR_885467; XR_885468; XR_885469; XR_885470; XR_885471; XR_885472; XR_885473; XR_885474; XR_…	D230017M19Rik	RIKEN cDNA D230017M19 gene	chr1	+	72236465	72274869	XR_373499; XR_399397; XR_865509; XR_865510; XR_865511; XR_865512; XR_865513; XR_865514; XR_865515; XR_865516; XR_865517; XR_865518; XR_865519; XR_865520; XR_865521; XR_865522; XR_865523; XR_865524; XR_885457; XR_885458; XR_885459; XR_885460; XR_885461; XR_885462; XR_885463; XR_885464; XR_885465; XR_885466; XR_885467; XR_885468; XR_885469; XR_885470; XR_885471; XR_885472; XR_885473; XR_885474; XR_…	RefSeq; ENSEMBL; NONCODE; UCSC Genes	PREDICTED: Mus musculus RIKEN cDNA D230017M19 gene (D230017M19Rik), transcript variant X23, ncRNA.; PREDICTED: Mus musculus RIKEN cDNA D230017M19 gene (D230017M19Rik), transcript variant X18, ncRNA.; PREDICTED: Mus musculus RIKEN cDNA D230017M19 gene (D230017M19Rik), transcript variant X1, ncRNA.; PREDICTED: Mus musculus RIKEN cDNA D230017M19 gene (D230017M19Rik), transcript variant X21, ncRNA.; …	chr1	94; 100; 93; 85; 84	57; 39; 46; 64; 50; 11; 29; 68; 32	15; 11; 13; 18; 3; 8; 16; 9	16; 11; 13; 18; 14; 3; 8; 19; 9	0	main	6.5	6.67	6.21	6.3	6.54	6.54	6.35	6.14	6.17	6.45	6.38	6.08	6.32	6.88	6.44	6.24	6.25	6.6	6.43
17214039	11.62	11.85	12.06	0.28	0.28	0.38	0.2877	0.5111	0.2242	0.3904	ENSMUST00000082922; ENSMUST00000101806	Gm23444; Gm23472	predicted gene, 23444 [Source:MGI Symbol;Acc:MGI:5453221]; predicted gene, 23472 [Source:MGI Symbol;Acc:MGI:5453249]	chr1	+	72236946	72237136	ENSMUST00000082922; ENSMUST00000101806; NONMMUT001443; NONMMUT011109; ENSMUST00000177868; ENSMUST00000179876; NONMMUT001445; NONMMUT001446	ENSEMBL; NONCODE	predicted gene, 23444 [gene_biotype:snRNA transcript_biotype:snRNA]; predicted gene, 23472 [gene_biotype:snRNA transcript_biotype:snRNA]; Non-coding transcript identified by NONCODE; predicted gene, 24497 [gene_biotype:snRNA transcript_biotype:snRNA]; predicted gene, 25939 [gene_biotype:snRNA transcript_biotype:snRNA]	chr1	100	100	6	6	0; 1	main	11.54	11.42	12.06	11.24	11.8	11.87	11.56	11.98	11.86	11.9	12.09	11.43	11.43	11.9	12.21	12.36	11.69	12.6	11.67
17214041	11.62	11.85	12.06	0.28	0.28	0.38	0.2877	0.5111	0.2242	0.3904	ENSMUST00000177868	Gm24497	predicted gene, 24497 [Source:MGI Symbol;Acc:MGI:5454274]	chr1	+	72244213	72244403	ENSMUST00000177868; NONMMUT001445; ENSMUST00000082922; ENSMUST00000101806; ENSMUST00000179876; NONMMUT001443; NONMMUT001446; NONMMUT011109	ENSEMBL; NONCODE	predicted gene, 24497 [gene_biotype:snRNA transcript_biotype:snRNA]; Non-coding transcript identified by NONCODE; predicted gene, 23444 [gene_biotype:snRNA transcript_biotype:snRNA]; predicted gene, 23472 [gene_biotype:snRNA transcript_biotype:snRNA]; predicted gene, 25939 [gene_biotype:snRNA transcript_biotype:snRNA]	chr1	100	100	6	6	0; 1	main	11.54	11.42	12.06	11.24	11.8	11.87	11.56	11.98	11.86	11.9	12.09	11.43	11.43	11.9	12.21	12.36	11.69	12.6	11.67
17214043	11.62	11.85	12.06	0.28	0.28	0.38	0.2877	0.5111	0.2242	0.3904	ENSMUST00000179876	Gm25939	predicted gene, 25939 [Source:MGI Symbol;Acc:MGI:5455716]	chr1	+	72255008	72255198	ENSMUST00000179876; NONMMUT001446; ENSMUST00000082922; ENSMUST00000101806; ENSMUST00000177868; NONMMUT001443; NONMMUT001445; NONMMUT011109	ENSEMBL; NONCODE	predicted gene, 25939 [gene_biotype:snRNA transcript_biotype:snRNA]; Non-coding transcript identified by NONCODE; predicted gene, 23444 [gene_biotype:snRNA transcript_biotype:snRNA]; predicted gene, 23472 [gene_biotype:snRNA transcript_biotype:snRNA]; predicted gene, 24497 [gene_biotype:snRNA transcript_biotype:snRNA]	chr1	100	100	6	6	0; 1	main	11.54	11.42	12.06	11.24	11.8	11.87	11.56	11.98	11.86	11.9	12.09	11.43	11.43	11.9	12.21	12.36	11.69	12.6	11.67
17214045	5.78	5.46	5.74	0.27	0.13	0.32	0.6506	0.8006	0.1988	0.3602	NM_175564; XM_006496051; XM_006496052; XM_006496053; ENSMUST00000027380; ENSMUST00000141783; BC116730; BC117087; OTTMUST00000065965; OTTMUST00000065966	Tmem169	transmembrane protein 169	chr1	+	72284369	72303104	NM_175564; XM_006496051; XM_006496052; XM_006496053; ENSMUST00000027380; ENSMUST00000141783; BC116730; BC117087; OTTMUST00000065965; OTTMUST00000065966; GENSCAN00000052790; uc007bkk.1	RefSeq; ENSEMBL; GenBank; Havana transcript; UCSC Genes	Mus musculus transmembrane protein 169 (Tmem169), mRNA.; PREDICTED: Mus musculus transmembrane protein 169 (Tmem169), transcript variant X1, mRNA.; PREDICTED: Mus musculus transmembrane protein 169 (Tmem169), transcript variant X3, mRNA.; PREDICTED: Mus musculus transmembrane protein 169 (Tmem169), transcript variant X2, mRNA.; transmembrane protein 169 [gene_biotype:protein_coding transcript_bio…	chr1	100; 86	81; 100; 88; 63; 75; 44	13; 16; 14; 10; 12; 6	13; 16; 14; 10; 12; 7	0	main	5.19	5.74	5.91	6.03	5.65	5.68	5.85	5.37	5.35	5.34	5.53	5.59	5.64	5.25	6.04	5.93	5.51	6.04	5.59
17214053	8.33	7.4	7.84	0.2	0.2	0.66	0.0475	0.1707	0.0041	0.0210	NM_009533; XM_006495892; XM_006495893; XM_006495894; ENSMUST00000027379; AF166486; BC029218; BC051660; X66323	Xrcc5	X-ray repair complementing defective repair in Chinese hamster cells 5	chr1	+	72307421	72394953	NM_009533; XM_006495892; XM_006495893; XM_006495894; ENSMUST00000027379; AF166486; BC029218; BC051660; X66323; GENSCAN00000052790; GENSCAN00000052792; GENSCAN00000052800; NONMMUT001451; uc007bkl.2	RefSeq; ENSEMBL; GenBank; NONCODE; UCSC Genes	Mus musculus X-ray repair complementing defective repair in Chinese hamster cells 5 (Xrcc5), mRNA.; PREDICTED: Mus musculus X-ray repair complementing defective repair in Chinese hamster cells 5 (Xrcc5), transcript variant X1, mRNA.; PREDICTED: Mus musculus X-ray repair complementing defective repair in Chinese hamster cells 5 (Xrcc5), transcript variant X2, mRNA.; PREDICTED: Mus musculus X-ray r…	chr1	100; 88; 82	100; 97; 74; 91; 11; 9; 60; 3	35; 34; 26; 28; 4; 3; 21; 1	35; 34; 26; 32; 4; 3; 21; 1	0	main	8.1	8.56	8.12	8.34	8.59	8.38	8.2	7.34	7.62	7.64	7.2	7.42	7.2	9.05	7.76	7.61	7.85	7.15	8.38
17214075	7.92	8.01	7.92	0.11	0.08	0.15	0.6824	0.8225	0.1344	0.2766	NM_018817; XM_006496141; XM_006496142; XM_006496143; XM_006496144; XM_006496145; XM_011238557; ENSMUST00000047615; ENSMUST00000126832; ENSMUST00000133123; ENSMUST00000136498; ENSMUST00000145868; ENSMUST00000150725; ENSMUST00000152225; ENSMUST00000152814; ENSMUST00000156797; AF088884; BC029078; OTTMUST00000050950; OTTMUST00000050951; OTTMUST00000050952; OTTMUST00000050953; OTTMUST00000050954; OTTM…	Smarcal1	SWI/SNF related matrix associated, actin dependent regulator of chromatin, subfamily a-like 1	chr1	+	72583251	72636790	NM_018817; XM_006496141; XM_006496142; XM_006496143; XM_006496144; XM_006496145; XM_011238557; ENSMUST00000047615; ENSMUST00000126832; ENSMUST00000133123; ENSMUST00000136498; ENSMUST00000145868; ENSMUST00000150725; ENSMUST00000152225; ENSMUST00000152814; ENSMUST00000156797; AF088884; BC029078; OTTMUST00000050950; OTTMUST00000050951; OTTMUST00000050952; OTTMUST00000050953; OTTMUST00000050954; OTTM…	RefSeq; ENSEMBL; GenBank; Havana transcript; NONCODE; UCSC Genes	Mus musculus SWI/SNF related matrix associated, actin dependent regulator of chromatin, subfamily a-like 1 (Smarcal1), mRNA.; PREDICTED: Mus musculus SWI/SNF related matrix associated, actin dependent regulator of chromatin, subfamily a-like 1 (Smarcal1), transcript variant X1, mRNA.; PREDICTED: Mus musculus SWI/SNF related matrix associated, actin dependent regulator of chromatin, subfamily a-li…	chr1	100; 96	82; 76; 56; 71; 18; 29; 68; 74; 38; 47; 65; 3; 35	28; 26; 19; 24; 6; 10; 23; 25; 13; 16; 22; 1; 12	28; 26; 19; 24; 6; 10; 23; 25; 13; 16; 22; 1; 12	0	main	7.89	8.21	7.9	7.96	7.91	8.02	7.92	8.01	8.01	8.01	7.88	8.14	8	7.64	7.9	7.63	7.94	7.9	7.94
17214100	6.33	5.99	6.13	0.17	0.11	0.15	0.0980	0.2697	0.0298	0.0938	NM_009084; ENSMUST00000059980	Rpl37a	ribosomal protein L37a	chr1	+	72711260	72713813	NM_009084; ENSMUST00000059980; GENSCAN00000052813; uc007bkv.2	RefSeq; ENSEMBL; UCSC Genes	Mus musculus ribosomal protein L37a (Rpl37a), mRNA.; ribosomal protein L37a [gene_biotype:protein_coding transcript_biotype:protein_coding]; cdna:genscan chromosome:GRCm38:1:72705268:72712314:1 transcript_biotype:protein_coding	chr1	100	100; 57	14; 8	14; 8	0	main	6.37	6.11	6.34	6.3	6.49	6.03	6.44	5.9	6.03	5.97	6.09	5.85	6.11	6.07	6.17	6.06	5.88	6.28	6.23
17214106	6.76	9.52	7.36	0.18	0.16	0.24	9.85E-09	1.98E-05	2.53E-13	1.10E-09	NM_001310659; NM_008342; ENSMUST00000047328; ENSMUST00000120564; ENSMUST00000155703; BC012724; BC054473; OTTMUST00000073338; OTTMUST00000073339; OTTMUST00000073340	Igfbp2	insulin-like growth factor binding protein 2	chr1	+	72824480	72852474	NM_001310659; NM_008342; ENSMUST00000047328; ENSMUST00000120564; ENSMUST00000155703; BC012724; BC054473; OTTMUST00000073338; OTTMUST00000073339; OTTMUST00000073340; GENSCAN00000011155; GENSCAN00000011170; uc007bkw.2	RefSeq; ENSEMBL; GenBank; Havana transcript; UCSC Genes	Mus musculus insulin-like growth factor binding protein 2 (Igfbp2), transcript variant 2, mRNA.; Mus musculus insulin-like growth factor binding protein 2 (Igfbp2), transcript variant 1, mRNA.; insulin-like growth factor binding protein 2 [gene_biotype:protein_coding transcript_biotype:protein_coding]; insulin-like growth factor binding protein 2 [gene_biotype:protein_coding transcript_biotype:re…	chr1	100; 89; 94	64; 86; 77; 68; 41; 14; 36	14; 19; 17; 15; 8; 16; 3	14; 19; 17; 15; 9; 3; 8	0	main	6.62	6.81	6.93	6.77	6.53	7.03	6.61	9.86	9.6	9.63	9.45	9.44	9.45	7.02	7.43	7.48	7.7	7.33	7.17
17214115	4.78	4.83	4.88	0.2	0.12	0.22	0.2654	0.4888	0.4466	0.6068	NR_038001; NR_038002	1700027A15Rik	RIKEN cDNA 1700027A15 gene	chr1	+	73016036	73025508	NR_038001; NR_038002; ENSMUST00000185768; ENSMUST00000188349; ENSMUST00000190525; ENSMUST00000191122; NONMMUT001483; NONMMUT001486; uc007bla.2; uc029qpb.1; BC100504	RefSeq; ENSEMBL; NONCODE; UCSC Genes; GenBank	Mus musculus RIKEN cDNA 1700027A15 gene (1700027A15Rik), transcript variant 2, long non-coding RNA.; Mus musculus RIKEN cDNA 1700027A15 gene (1700027A15Rik), transcript variant 1, long non-coding RNA.; RIKEN cDNA 1700027A15 gene [gene_biotype:antisense transcript_biotype:antisense]; Non-coding transcript identified by NONCODE: Linc; Mus musculus cDNA clone IMAGE:30917487.	chr1	100; 86; 60	70; 65; 35; 60	14; 13; 7; 12	14; 13; 7; 20	0; 1	main	4.95	4.63	4.84	4.61	4.78	5.17	4.66	4.83	4.82	4.87	4.8	4.85	4.55	4.89	4.68	5.09	4.87	5.33	4.86
17214120	6.25	6.19	6.32	0.24	0.09	0.19	0.3279	0.5507	0.1795	0.3370	NR_040605	D530049I02Rik	RIKEN cDNA D530049I02 gene	chr1	+	73398968	73430779	NR_040605; ENSMUST00000186582; KnowTID_00000085; NONMMUT001496; uc029qpc.1	RefSeq; ENSEMBL; Luo lincRNA; NONCODE; UCSC Genes	Mus musculus RIKEN cDNA D530049I02 gene (D530049I02Rik), long non-coding RNA.; RIKEN cDNA D530049I02 gene [gene_biotype:lincRNA transcript_biotype:lincRNA]; Non-coding transcript identified by Luo, et al.; Non-coding transcript identified by NONCODE: Linc	chr1	100	100	20	20	0	main	6.17	5.92	6.25	6.72	6.31	6.35	6.24	6.18	6.22	6.2	6.18	6.16	5.97	6.57	6.13	6.58	6.27	6.31	6.23
17214124	2.4	2.39	2.22	0.09	0.16	0.14	0.7853	0.8847	0.3511	0.5206	ENSMUST00000158041	Gm25329	predicted gene, 25329 [Source:MGI Symbol;Acc:MGI:5455106]	chr1	+	73763710	73763835	ENSMUST00000158041; NONMMUT001502	ENSEMBL; NONCODE	predicted gene, 25329 [gene_biotype:rRNA transcript_biotype:rRNA]; Non-coding transcript identified by NONCODE	chr1	100	100	18	18	0	main	2.25	2.52	2.42	2.38	2.4	2.45	2.31	2.29	2.74	2.44	2.33	2.44	2.41	2.22	2.21	2.26	2.41	2.54	2.19
17214126	6.68	6.52	6.8	0.14	0.14	0.1	0.2661	0.4896	0.0172	0.0624	NM_001034060; NM_001170641; XM_006496129; XM_006496130; XM_006496131; XM_006496132; XM_006496133; XM_006496134; ENSMUST00000080167; ENSMUST00000127134; BC150907; BC150910; OTTMUST00000065972; OTTMUST00000089392	Rufy4	RUN and FYVE domain containing 4	chr1	+	74125541	74148230	NM_001034060; NM_001170641; XM_006496129; XM_006496130; XM_006496131; XM_006496132; XM_006496133; XM_006496134; ENSMUST00000080167; ENSMUST00000127134; BC150907; BC150910; OTTMUST00000065972; OTTMUST00000089392; GENSCAN00000037373; uc007blk.2; uc011wmy.1	RefSeq; ENSEMBL; GenBank; Havana transcript; UCSC Genes	Mus musculus RUN and FYVE domain containing 4 (Rufy4), transcript variant 2, mRNA.; Mus musculus RUN and FYVE domain containing 4 (Rufy4), transcript variant 1, mRNA.; PREDICTED: Mus musculus RUN and FYVE domain containing 4 (Rufy4), transcript variant X1, mRNA.; PREDICTED: Mus musculus RUN and FYVE domain containing 4 (Rufy4), transcript variant X2, mRNA.; PREDICTED: Mus musculus RUN and FYVE do…	chr1	100; 81	100; 92; 67; 88; 71	24; 22; 16; 21; 17	24; 22; 16; 21; 17	0	main	6.72	6.41	6.59	6.83	6.73	6.6	6.78	6.6	6.34	6.49	6.65	6.31	6.59	6.85	6.68	6.87	6.65	6.89	6.78
17214142	7.74	8.06	7.9	0.7	0.28	0.8	0.1464	0.3433	0.3562	0.5252	NM_009909; XM_006495638; ENSMUST00000027372; ENSMUST00000106899; BC051677; OTTMUST00000122843; D17630	Cxcr2	chemokine (C-X-C motif) receptor 2	chr1	+	74153989	74161246	NM_009909; XM_006495638; ENSMUST00000027372; ENSMUST00000106899; BC051677; OTTMUST00000122843; D17630; GENSCAN00000037365; OTTMUST00000122842; uc007bll.1; uc033fjk.1	RefSeq; ENSEMBL; GenBank; Havana transcript; UCSC Genes	Mus musculus chemokine (C-X-C motif) receptor 2 (Cxcr2), mRNA.; PREDICTED: Mus musculus chemokine (C-X-C motif) receptor 2 (Cxcr2), transcript variant X1, mRNA.; chemokine (C-X-C motif) receptor 2 [gene_biotype:protein_coding transcript_biotype:protein_coding]; Mus musculus interleukin 8 receptor, beta, mRNA (cDNA clone MGC:60615 IMAGE:30023687), complete cds.; chemokine (C-X-C motif) receptor 2[…	chr1	100; 93; 69	100; 65; 88; 76; 29	17; 11; 14; 9; 5	17; 11; 15; 13; 5	0	main	7.89	8.29	8.08	8.37	6.85	6.65	7.24	8.04	8.58	8	7.75	8.1	8.22	6.99	7.85	6.53	8.65	8.1	8.21
17214147	2.34	2.49	2.21	0.24	0.23	0.26	0.0588	0.1959	0.0809	0.1938	ENSMUST00000101821	Gm25524	predicted gene, 25524 [Source:MGI Symbol;Acc:MGI:5455301]	chr1	+	74212813	74212919	ENSMUST00000101821; NONMMUT001517	ENSEMBL; NONCODE	predicted gene, 25524 [gene_biotype:snRNA transcript_biotype:snRNA]; Non-coding transcript identified by NONCODE	chr1	100	100	7	7	0	main	2.12	2.44	2.31	2.42	2.4	1.75	2.31	2.4	2.29	2.53	2.62	2.51	2.96	2.18	2.53	2.21	2.4	1.79	2.09
17214149	11.84	11.6	11.88	0.15	0.05	0.12	0.3254	0.5481	0.0120	0.0477	NM_029711; XM_006496317; ENSMUST00000006467; ENSMUST00000113819; ENSMUST00000113820; ENSMUST00000185733; BC115750; OTTMUST00000039637; OTTMUST00000041972; OTTMUST00000041973; OTTMUST00000122845	Arpc2	actin related protein 2/3 complex, subunit 2	chr1	+	74236497	74268213	NM_029711; XM_006496317; ENSMUST00000006467; ENSMUST00000113819; ENSMUST00000113820; ENSMUST00000185733; BC115750; OTTMUST00000039637; OTTMUST00000041972; OTTMUST00000041973; OTTMUST00000122845; GENSCAN00000037370; NONMMUT001519; uc007bln.1; uc007blo.1; uc007blp.1	RefSeq; ENSEMBL; GenBank; Havana transcript; NONCODE; UCSC Genes	Mus musculus actin related protein 2/3 complex, subunit 2 (Arpc2), mRNA.; PREDICTED: Mus musculus actin related protein 2/3 complex, subunit 2 (Arpc2), transcript variant X1, mRNA.; actin related protein 2/3 complex, subunit 2 [gene_biotype:protein_coding transcript_biotype:protein_coding]; Mus musculus actin related protein 2/3 complex, subunit 2, mRNA (cDNA clone MGC:141099 IMAGE:40051600), com…	chr1	100; 96	90; 81; 6; 74; 16; 84	28; 25; 2; 22; 23; 5; 26	28; 25; 2; 23; 5; 26	0	main	12.05	11.57	11.88	11.88	11.84	11.75	11.82	11.61	11.59	11.65	11.53	11.56	11.65	12.12	11.88	11.77	11.89	11.89	11.85
17214162	5.93	5.9	5.88	0.14	0.09	0.1	0.5827	0.7560	0.5339	0.6801	NM_174985; ENSMUST00000077985; AB086171; AB089308; BC116914; BC119327; OTTMUST00000122846	Gpbar1	G protein-coupled bile acid receptor 1	chr1	+	74278550	74279624	NM_174985; ENSMUST00000077985; AB086171; AB089308; BC116914; BC119327; OTTMUST00000122846; GENSCAN00000037370; uc007blq.1	RefSeq; ENSEMBL; GenBank; Havana transcript; UCSC Genes	Mus musculus G protein-coupled bile acid receptor 1 (Gpbar1), mRNA.; G protein-coupled bile acid receptor 1 [gene_biotype:protein_coding transcript_biotype:protein_coding]; Mus musculus mRNA for membrane bile acid receptor, complete cds.; Mus musculus TGR5 mRNA for G protein-coupled receptor, complete cds.; Mus musculus G protein-coupled bile acid receptor 1, mRNA (cDNA clone MGC:151291 IMAGE:401…	chr1	100; 93	52; 100; 71	11; 21; 14	11; 21; 15	0	main	6.04	5.92	5.91	5.62	6.01	5.94	5.89	5.87	5.86	6.02	6.09	5.88	5.94	5.86	5.69	5.92	5.84	5.87	5.99
17214166	8.15	8.89	7.95	0.31	0.17	0.25	0.0006	0.0096	2.23E-05	0.0004	NM_001039509; NM_019999; NM_025580; XM_006496167; ENSMUST00000027370; ENSMUST00000087225; ENSMUST00000087226; ENSMUST00000113805; ENSMUST00000129219; ENSMUST00000138620; ENSMUST00000152492; AB041609; AY039041; AY299972; BC008274; BC058945; BC116236; BC116237; OTTMUST00000051553; OTTMUST00000051554; OTTMUST00000051555; OTTMUST00000051563; OTTMUST00000051564; OTTMUST00000051565; OTTMUST00000051566	Pnkd	paroxysmal nonkinesiogenic dyskinesia	chr1	+	74284930	74353694	NM_001039509; NM_019999; NM_025580; XM_006496167; ENSMUST00000027370; ENSMUST00000087225; ENSMUST00000087226; ENSMUST00000113805; ENSMUST00000129219; ENSMUST00000138620; ENSMUST00000152492; AB041609; AY039041; AY299972; BC008274; BC058945; BC116236; BC116237; OTTMUST00000051553; OTTMUST00000051554; OTTMUST00000051555; OTTMUST00000051563; OTTMUST00000051564; OTTMUST00000051565; OTTMUST00000051566;…	RefSeq; ENSEMBL; GenBank; Havana transcript; NONCODE; UCSC Genes; Luo lincRNA	Mus musculus paroxysmal nonkinesiogenic dyskinesia (Pnkd), transcript variant 3, mRNA.; Mus musculus paroxysmal nonkinesiogenic dyskinesia (Pnkd), transcript variant 1, mRNA.; Mus musculus paroxysmal nonkinesiogenic dyskinesia (Pnkd), transcript variant 2, mRNA.; PREDICTED: Mus musculus paroxysmal nonkinesiogenic dyskinesia (Pnkd), transcript variant X1, mRNA.; paroxysmal nonkinesiogenic dyskines…	chr1	100; 33	68; 56; 32; 64; 76; 40; 12; 20; 28; 52; 4	17; 14; 8; 16; 19; 10; 3; 5; 7; 13; 1	17; 14; 8; 16; 19; 10; 3; 5; 7; 13; 1	0	main	7.89	8.49	8.17	7.96	8.2	8.59	7.76	8.92	8.82	9.06	9.01	8.83	8.58	8.09	8.12	8.2	7.89	7.67	7.61
17214184	5.88	6.24	6.13	0.12	0.13	0.11	0.1522	0.3516	0.0031	0.0168	NM_001033345; XM_006495984; XM_006495986; XM_011238520; XM_011238521; XM_011238522; XM_011238523; ENSMUST00000097697; ENSMUST00000128445; ENSMUST00000186688; ENSMUST00000191010; BC150857; OTTMUST00000066048; OTTMUST00000066049; OTTMUST00000122859; OTTMUST00000122860	Catip	ciliogenesis associated TTC17 interacting protein	chr1	+	74362108	74369321	NM_001033345; XM_006495984; XM_006495986; XM_011238520; XM_011238521; XM_011238522; XM_011238523; ENSMUST00000097697; ENSMUST00000128445; ENSMUST00000186688; ENSMUST00000191010; BC150857; OTTMUST00000066048; OTTMUST00000066049; OTTMUST00000122859; OTTMUST00000122860; GENSCAN00000037368; uc007blx.1; uc011wna.1	RefSeq; ENSEMBL; GenBank; Havana transcript; UCSC Genes	Mus musculus ciliogenesis associated TTC17 interacting protein (Catip), mRNA.; PREDICTED: Mus musculus ciliogenesis associated TTC17 interacting protein (Catip), transcript variant X3, mRNA.; PREDICTED: Mus musculus ciliogenesis associated TTC17 interacting protein (Catip), transcript variant X4, mRNA.; PREDICTED: Mus musculus ciliogenesis associated TTC17 interacting protein (Catip), transcript …	chr1	100	100; 93; 89; 67; 44; 15; 85; 78	27; 25; 24; 18; 12; 4; 23; 21	27; 25; 24; 18; 12; 4; 23; 21	0	main	5.85	6.12	5.89	5.89	5.88	5.76	6.03	6.15	6.33	6.1	6.26	6.22	6.48	6.01	6.18	6.24	5.95	6.12	6.17
17214197	7.72	7.12	8.23	0.37	0.22	0.79	0.0083	0.0553	0.0042	0.0212	NM_013612; XM_006495773; XM_006495774; ENSMUST00000027368; ENSMUST00000127487; ENSMUST00000131511; ENSMUST00000133896; ENSMUST00000134189; ENSMUST00000135137; ENSMUST00000136786; ENSMUST00000147233; ENSMUST00000149166; ENSMUST00000155865; ENSMUST00000187516; BC109137; BC109138; L13732; OTTMUST00000040229; OTTMUST00000040230; OTTMUST00000040231; OTTMUST00000040232; OTTMUST00000040233; OTTMUST00000…	Slc11a1	solute carrier family 11 (proton-coupled divalent metal ion transporters), member 1	chr1	+	74375203	74386062	NM_013612; XM_006495773; XM_006495774; ENSMUST00000027368; ENSMUST00000127487; ENSMUST00000131511; ENSMUST00000133896; ENSMUST00000134189; ENSMUST00000135137; ENSMUST00000136786; ENSMUST00000147233; ENSMUST00000149166; ENSMUST00000155865; ENSMUST00000187516; BC109137; BC109138; L13732; OTTMUST00000040229; OTTMUST00000040230; OTTMUST00000040231; OTTMUST00000040232; OTTMUST00000040233; OTTMUST00000…	RefSeq; ENSEMBL; GenBank; Havana transcript; NONCODE; UCSC Genes	Mus musculus solute carrier family 11 (proton-coupled divalent metal ion transporters), member 1 (Slc11a1), mRNA.; PREDICTED: Mus musculus solute carrier family 11 (proton-coupled divalent metal ion transporters), member 1 (Slc11a1), transcript variant X1, mRNA.; PREDICTED: Mus musculus solute carrier family 11 (proton-coupled divalent metal ion transporters), member 1 (Slc11a1), transcript varia…	chr1	100; 80; 83; 96	82; 79; 15; 70; 21; 18; 42; 73	27; 26; 5; 23; 7; 6; 4; 14; 24; 25	27; 26; 5; 23; 7; 6; 14; 24	0	main	7.67	7.46	7.73	8.32	8.26	7.7	7.35	6.99	7.16	7.57	7.09	6.97	7.24	7.29	8.49	7.62	8.56	9.54	8.09
17214220	9.63	9.87	9.31	0.18	0.07	0.11	0.0015	0.0183	3.87E-05	0.0006	NM_153088; ENSMUST00000027367; ENSMUST00000141175; ENSMUST00000152659; AY028804; BC049184; BC058085; BC065158; BC079638; OTTMUST00000051577; OTTMUST00000051578; OTTMUST00000051579	Ctdsp1	CTD (carboxy-terminal domain, RNA polymerase II, polypeptide A) small phosphatase 1	chr1	+	74391509	74397285	NM_153088; ENSMUST00000027367; ENSMUST00000141175; ENSMUST00000152659; AY028804; BC049184; BC058085; BC065158; BC079638; OTTMUST00000051577; OTTMUST00000051578; OTTMUST00000051579; uc007blz.2; GENSCAN00000037363	RefSeq; ENSEMBL; GenBank; Havana transcript; UCSC Genes	Mus musculus CTD (carboxy-terminal domain, RNA polymerase II, polypeptide A) small phosphatase 1 (Ctdsp1), mRNA.; CTD (carboxy-terminal domain, RNA polymerase II, polypeptide A) small phosphatase 1 [gene_biotype:protein_coding transcript_biotype:protein_coding]; CTD (carboxy-terminal domain, RNA polymerase II, polypeptide A) small phosphatase 1 [gene_biotype:protein_coding transcript_biotype:reta…	chr1	100; 67	75; 88; 56; 13; 38	12; 14; 9; 2; 4	12; 14; 9; 2; 6	0	main	9.4	9.61	9.6	9.17	9.67	9.64	9.67	9.89	9.88	9.83	9.86	9.97	9.75	9.24	9.4	9.37	9.15	9.26	9.42
17214232	5.11	5.24	4.69	0.16	0.46	0.32	0.8510	0.9210	0.2044	0.3671	NR_029743	Mir26b	microRNA 26b	chr1	+	74394310	74394394	NR_029743; ENSMUST00000083534; mmu-mir-26b; NONMMUT001530; uc007bma.2	RefSeq; ENSEMBL; miRBase Micro RNA Database; NONCODE; UCSC Genes	Mus musculus microRNA 26b (Mir26b), microRNA.; microRNA 26b [gene_biotype:miRNA transcript_biotype:miRNA]; MI0000575 Mus musculus miR-26b stem-loop; Non-coding transcript identified by NONCODE	chr1	100	100	15	15	0	main	4.97	5.28	4.84	5.05	5.27	5.22	5.12	5.34	4.16	5.09	5.15	5.43	5.25	4.37	5.21	4.53	4.9	4.82	4.46
17214234	7.35	5.14	5.56	0.94	0.38	0.53	0.0321	0.1322	0.0003	0.0029	NM_009509; XM_011238478; ENSMUST00000027366; ENSMUST00000159749; ENSMUST00000161087; ENSMUST00000163018; BC015267; BC117875; BC145671; M98454; OTTMUST00000051580; OTTMUST00000051581; OTTMUST00000051582; OTTMUST00000051583	Vil1	villin 1	chr1	+	74409376	74435560	NM_009509; XM_011238478; ENSMUST00000027366; ENSMUST00000159749; ENSMUST00000161087; ENSMUST00000163018; BC015267; BC117875; BC145671; M98454; OTTMUST00000051580; OTTMUST00000051581; OTTMUST00000051582; OTTMUST00000051583; GENSCAN00000037363; NONMMUT001531; uc007bmb.2	RefSeq; ENSEMBL; GenBank; Havana transcript; NONCODE; UCSC Genes	Mus musculus villin 1 (Vil1), mRNA.; PREDICTED: Mus musculus villin 1 (Vil1), transcript variant X1, mRNA.; villin 1 [gene_biotype:protein_coding transcript_biotype:protein_coding]; villin 1 [gene_biotype:protein_coding transcript_biotype:retained_intron]; Mus musculus villin 1, mRNA (cDNA clone MGC:18506 IMAGE:4236751), complete cds.; Mus musculus villin 1, mRNA (cDNA clone MGC:143974 IMAGE:4009…	chr1	100; 96	96; 33; 22; 15; 93; 89; 85	26; 9; 6; 4; 25; 24; 23	26; 9; 6; 4; 25; 24; 23	0	main	7.64	5.7	7.64	7.92	8.35	6.75	6.44	5.15	5.17	5.9	5.31	5.06	4.74	6.55	5.45	5.69	4.94	5.76	5.45
17214257	8.63	8.31	8.9	0.36	0.17	0.18	0.0090	0.0581	0.0015	0.0097	NM_021383; XM_006496171; ENSMUST00000087215; ENSMUST00000137100; ENSMUST00000147810; AF221849; BC034663; BC050898; BC051948; OTTMUST00000051585; OTTMUST00000051586; OTTMUST00000051587	Rqcd1	rcd1 (required for cell differentiation) homolog 1 (S. pombe)	chr1	+	74506058	74530844	NM_021383; XM_006496171; ENSMUST00000087215; ENSMUST00000137100; ENSMUST00000147810; AF221849; BC034663; BC050898; BC051948; OTTMUST00000051585; OTTMUST00000051586; OTTMUST00000051587; GENSCAN00000037369; NONMMUT001536; uc007bmf.2	RefSeq; ENSEMBL; GenBank; Havana transcript; NONCODE; UCSC Genes	Mus musculus rcd1 (required for cell differentiation) homolog 1 (S. pombe) (Rqcd1), mRNA.; PREDICTED: Mus musculus rcd1 (required for cell differentiation) homolog 1 (S. pombe) (Rqcd1), transcript variant X1, mRNA.; rcd1 (required for cell differentiation) homolog 1 (S. pombe) [gene_biotype:protein_coding transcript_biotype:protein_coding]; rcd1 (required for cell differentiation) homolog 1 (S. p…	chr1	100; 80	90; 83; 66; 28; 17; 76; 79	26; 24; 19; 8; 4; 22; 23	26; 24; 19; 8; 5; 22; 23	0	main	8.77	9.28	8.69	8.74	8.46	8.21	8.32	8.13	8.34	8.33	7.98	8.31	8.47	9.1	9.27	8.91	8.87	8.78	8.9
17214269	5.01	5.23	5.14	0.32	0.14	0.15	0.0650	0.2087	0.4555	0.6144	NM_001081456; NM_148937; XM_006495783; XM_006495784; XM_006495785; XM_006495786; XM_006495787; XM_006495788; XM_006495789; XM_006495790; XR_373244; XR_865222; XR_865223; ENSMUST00000027362; ENSMUST00000067916; ENSMUST00000113745; ENSMUST00000113747; ENSMUST00000113749; ENSMUST00000113750; ENSMUST00000135111; ENSMUST00000141412; ENSMUST00000152707; ENSMUST00000185411; ENSMUST00000189956; AY033991;…	Plcd4	phospholipase C, delta 4	chr1	+	74542888	74567794	NM_001081456; NM_148937; XM_006495783; XM_006495784; XM_006495785; XM_006495786; XM_006495787; XM_006495788; XM_006495789; XM_006495790; XR_373244; XR_865222; XR_865223; ENSMUST00000027362; ENSMUST00000067916; ENSMUST00000113745; ENSMUST00000113747; ENSMUST00000113749; ENSMUST00000113750; ENSMUST00000135111; ENSMUST00000141412; ENSMUST00000152707; ENSMUST00000185411; ENSMUST00000189956; AY033991;…	RefSeq; ENSEMBL; GenBank; Havana transcript; NONCODE; UCSC Genes	Mus musculus phospholipase C, delta 4 (Plcd4), transcript variant 1, mRNA.; Mus musculus phospholipase C, delta 4 (Plcd4), transcript variant 2, mRNA.; PREDICTED: Mus musculus phospholipase C, delta 4 (Plcd4), transcript variant X1, mRNA.; PREDICTED: Mus musculus phospholipase C, delta 4 (Plcd4), transcript variant X2, mRNA.; PREDICTED: Mus musculus phospholipase C, delta 4 (Plcd4), transcript va…	chr1	100; 95; 86; 96	78; 84; 51; 54; 46; 89; 73; 16; 5; 68; 30; 57	29; 31; 19; 17; 33; 27; 6; 2; 25; 26; 11; 21	29; 31; 19; 20; 17; 33; 27; 6; 2; 25; 11; 21	0	main	4.88	4.69	5.02	5.12	5.5	4.96	5.54	5.38	5.15	5.21	5.22	5.08	5.45	5.25	5.18	5.31	5.06	5.09	4.9
17214293	7.33	7.2	7.21	0.11	0.15	0.2	0.9649	0.9824	0.5549	0.6964	NM_001305652; NM_025784; ENSMUST00000027358; ENSMUST00000113732; ENSMUST00000113733; ENSMUST00000147464; BC019781; OTTMUST00000051600; OTTMUST00000051601; OTTMUST00000051602; OTTMUST00000051603	Bcs1l	BCS1-like (yeast)	chr1	+	74588289	74592443	NM_001305652; NM_025784; ENSMUST00000027358; ENSMUST00000113732; ENSMUST00000113733; ENSMUST00000147464; BC019781; OTTMUST00000051600; OTTMUST00000051601; OTTMUST00000051602; OTTMUST00000051603; GENSCAN00000037352; NONMMUT001543; uc007bmq.1; uc007bmr.1	RefSeq; ENSEMBL; GenBank; Havana transcript; NONCODE; UCSC Genes	Mus musculus BCS1-like (yeast) (Bcs1l), transcript variant 2, mRNA.; Mus musculus BCS1-like (yeast) (Bcs1l), transcript variant 1, mRNA.; BCS1-like (yeast) [gene_biotype:protein_coding transcript_biotype:protein_coding]; BCS1-like (yeast) [gene_biotype:protein_coding transcript_biotype:retained_intron]; Mus musculus BCS1-like (yeast), mRNA (cDNA clone MGC:25440 IMAGE:4036047), complete cds.; BCS1…	chr1	100; 94; 93	86; 90; 81; 14; 67; 52	18; 19; 17; 3; 13; 11; 14	18; 19; 17; 3; 14; 11	0	main	7.23	7.36	7.15	7.4	7.24	7.39	7.46	7.3	7.29	6.99	7.03	7.15	7.32	7.51	7.41	6.95	7.12	7.17	7.2
17214307	6.63	6.83	6.74	0.51	0.17	0.13	0.8283	0.9090	0.7899	0.8662	NM_175031; XM_006496039; XM_006496040; XM_011238528; ENSMUST00000087183; ENSMUST00000087186; ENSMUST00000113694; ENSMUST00000123154; ENSMUST00000145673; ENSMUST00000148456; ENSMUST00000155473; ENSMUST00000157007; ENSMUST00000189830; AK173142; BC043103; BC058698; OTTMUST00000051614; OTTMUST00000051615; OTTMUST00000051616; OTTMUST00000051619; OTTMUST00000051620; OTTMUST00000051621; OTTMUST000000516…	Stk36	serine/threonine kinase 36	chr1	+	74601445	74636894	NM_175031; XM_006496039; XM_006496040; XM_011238528; ENSMUST00000087183; ENSMUST00000087186; ENSMUST00000113694; ENSMUST00000123154; ENSMUST00000145673; ENSMUST00000148456; ENSMUST00000155473; ENSMUST00000157007; ENSMUST00000189830; AK173142; BC043103; BC058698; OTTMUST00000051614; OTTMUST00000051615; OTTMUST00000051616; OTTMUST00000051619; OTTMUST00000051620; OTTMUST00000051621; OTTMUST000000516…	RefSeq; ENSEMBL; GenBank; Havana transcript; UCSC Genes	Mus musculus serine/threonine kinase 36 (Stk36), mRNA.; PREDICTED: Mus musculus serine/threonine kinase 36 (Stk36), transcript variant X1, mRNA.; PREDICTED: Mus musculus serine/threonine kinase 36 (Stk36), transcript variant X2, mRNA.; PREDICTED: Mus musculus serine/threonine kinase 36 (Stk36), transcript variant X3, mRNA.; serine/threonine kinase 36 [gene_biotype:protein_coding transcript_biotyp…	chr1	100; 91	89; 85; 59; 78; 11; 52; 74; 56; 4; 15; 81	24; 23; 16; 21; 3; 14; 20; 15; 1; 4; 22	24; 23; 16; 21; 3; 14; 20; 15; 1; 4; 22	0	main	6.71	7.87	6.55	6.36	6.38	6.79	6.81	6.63	6.95	6.59	6.82	6.98	6.89	6.88	6.8	6.68	6.65	6.55	6.86
17214341	8.09	8.12	7.99	0.35	0.13	0.43	0.9578	0.9784	0.9436	0.9655	NM_001014974; XM_006496224; XM_006496225; ENSMUST00000042125; ENSMUST00000113678; ENSMUST00000128891; ENSMUST00000129890; ENSMUST00000140591; ENSMUST00000141119; ENSMUST00000143790; ENSMUST00000143925; ENSMUST00000145132; ENSMUST00000153636; ENSMUST00000155753; AK129075; BC049820; BC085151; OTTMUST00000051630; OTTMUST00000051631; OTTMUST00000051632; OTTMUST00000051633; OTTMUST00000051634; OTTMUST…	Ttll4	tubulin tyrosine ligase-like family, member 4	chr1	+	74661745	74701832	NM_001014974; XM_006496224; XM_006496225; ENSMUST00000042125; ENSMUST00000113678; ENSMUST00000128891; ENSMUST00000129890; ENSMUST00000140591; ENSMUST00000141119; ENSMUST00000143790; ENSMUST00000143925; ENSMUST00000145132; ENSMUST00000153636; ENSMUST00000155753; AK129075; BC049820; BC085151; OTTMUST00000051630; OTTMUST00000051631; OTTMUST00000051632; OTTMUST00000051633; OTTMUST00000051634; OTTMUST…	RefSeq; ENSEMBL; GenBank; Havana transcript; NONCODE; UCSC Genes	Mus musculus tubulin tyrosine ligase-like family, member 4 (Ttll4), mRNA.; PREDICTED: Mus musculus tubulin tyrosine ligase-like family, member 4 (Ttll4), transcript variant X1, mRNA.; PREDICTED: Mus musculus tubulin tyrosine ligase-like family, member 4 (Ttll4), transcript variant X2, mRNA.; tubulin tyrosine ligase-like family, member 4 [gene_biotype:protein_coding transcript_biotype:protein_codi…	chr1	100	91; 95; 77; 27; 14; 23; 18; 36; 5; 82; 73	20; 21; 17; 6; 3; 5; 4; 8; 1; 18; 16	20; 21; 17; 6; 3; 5; 4; 8; 1; 18; 16	0	main	8.13	8.92	7.84	8.31	8.13	7.94	8.09	7.92	8.16	8.14	8.01	8.12	8.31	8.97	8.13	7.93	7.93	7.77	8.12
17214368	6.3	8.18	7.33	0.26	0.1	0.47	7.95E-06	0.0006	5.40E-08	4.15E-06	NM_024264; XM_006495607; ENSMUST00000027356; ENSMUST00000189083; ENSMUST00000190781; BC002183; BC055028; OTTMUST00000123850; OTTMUST00000123851; OTTMUST00000123852	Cyp27a1	cytochrome P450, family 27, subfamily a, polypeptide 1	chr1	+	74713574	74737890	NM_024264; XM_006495607; ENSMUST00000027356; ENSMUST00000189083; ENSMUST00000190781; BC002183; BC055028; OTTMUST00000123850; OTTMUST00000123851; OTTMUST00000123852; GENSCAN00000037358; GENSCAN00000037362; uc007bna.1	RefSeq; ENSEMBL; GenBank; Havana transcript; UCSC Genes	Mus musculus cytochrome P450, family 27, subfamily a, polypeptide 1 (Cyp27a1), mRNA.; PREDICTED: Mus musculus cytochrome P450, family 27, subfamily a, polypeptide 1 (Cyp27a1), transcript variant X1, mRNA.; cytochrome P450, family 27, subfamily a, polypeptide 1 [gene_biotype:protein_coding transcript_biotype:protein_coding]; cytochrome P450, family 27, subfamily a, polypeptide 1 [gene_biotype:prot…	chr1	100; 83	100; 91; 35; 26; 83; 96; 4; 74	23; 21; 8; 5; 19; 22; 1; 17	23; 21; 8; 6; 19; 22; 1; 17	0	main	6.31	6.49	5.99	6.03	6.23	6.36	6.75	8.13	8.29	8.02	8.27	8.19	8.14	7.63	7.37	7.07	6.76	8.14	7.3
17214380	5.75	5.7	5.81	0.2	0.15	0.18	0.5065	0.7010	0.3490	0.5187	NM_009526; XM_006495887; XM_006495888; XM_006495889; ENSMUST00000006716; ENSMUST00000189544; BC048700; M89800; OTTMUST00000123853; OTTMUST00000123854	Wnt6	wingless-type MMTV integration site family, member 6	chr1	+	74771892	74785319	NM_009526; XM_006495887; XM_006495888; XM_006495889; ENSMUST00000006716; ENSMUST00000189544; BC048700; M89800; OTTMUST00000123853; OTTMUST00000123854; GENSCAN00000037356; GENSCAN00000037359; uc007bne.1	RefSeq; ENSEMBL; GenBank; Havana transcript; UCSC Genes	Mus musculus wingless-type MMTV integration site family, member 6 (Wnt6), mRNA.; PREDICTED: Mus musculus wingless-type MMTV integration site family, member 6 (Wnt6), transcript variant X1, mRNA.; PREDICTED: Mus musculus wingless-type MMTV integration site family, member 6 (Wnt6), transcript variant X2, mRNA.; PREDICTED: Mus musculus wingless-type MMTV integration site family, member 6 (Wnt6), tra…	chr1	100; 93	100; 95; 40; 80; 70; 55; 5	20; 19; 8; 16; 13; 11; 1	20; 19; 8; 16; 14; 11; 1	0	main	5.77	5.29	5.75	5.89	5.73	5.73	5.54	5.97	5.71	5.78	5.56	5.62	5.7	5.83	5.64	5.8	5.81	6.18	5.81
17214387	6.5	6.55	7.35	0.18	0.15	0.6	0.0050	0.0395	0.0010	0.0072	NM_009518; ENSMUST00000006718; ENSMUST00000187238; BC014737; OTTMUST00000049359; OTTMUST00000123856; U61969	Wnt10a	wingless-type MMTV integration site family, member 10A	chr1	+	74791516	74804179	NM_009518; ENSMUST00000006718; ENSMUST00000187238; BC014737; OTTMUST00000049359; OTTMUST00000123856; U61969; GENSCAN00000037350; GENSCAN00000054698; uc007bnf.2	RefSeq; ENSEMBL; GenBank; Havana transcript; UCSC Genes	Mus musculus wingless-type MMTV integration site family, member 10A (Wnt10a), mRNA.; wingless-type MMTV integration site family, member 10A [gene_biotype:protein_coding transcript_biotype:protein_coding]; Mus musculus wingless related MMTV integration site 10a, mRNA (cDNA clone MGC:25311 IMAGE:4921327), complete cds.; wingless related MMTV integration site 10a[gene_biotype:protein_coding transcri…	chr1	100	82; 100; 18; 29	14; 17; 3; 5	14; 17; 3; 5	0	main	6.73	6.54	6.47	6.74	6.39	6.25	6.49	6.63	6.3	6.47	6.46	6.67	6.68	6.79	7.04	7.76	7.69	6.71	8.19
17214395	4.67	4.81	4.88	0.18	0.24	0.16	0.6399	0.7934	0.2100	0.3739	XR_373534; XR_399431	Gm16582	predicted gene 16582	chr1	+	74850895	74879953	XR_373534; XR_399431; ENSMUST00000159627; NONMMUT001557	RefSeq; ENSEMBL; NONCODE	PREDICTED: Mus musculus predicted gene 16582 (Gm16582), ncRNA.; predicted gene 16582 [gene_biotype:processed_transcript transcript_biotype:processed_transcript]; Non-coding transcript identified by NONCODE: Sense No Exonic	chr1	100	100	22	22	0	main	4.7	4.42	4.67	4.82	4.64	4.78	4.34	4.9	4.43	4.95	5.06	4.56	4.77	4.74	4.95	4.92	4.61	5.06	4.86
17214400	6.38	6.24	6.47	0.19	0.13	0.16	0.2757	0.4993	0.0624	0.1610	NM_009872; ENSMUST00000160379; OTTMUST00000088334	Cdk5r2	cyclin-dependent kinase 5, regulatory subunit 2 (p39)	chr1	+	74854934	74857732	NM_009872; ENSMUST00000160379; OTTMUST00000088334; GENSCAN00000054714; OTTMUST00000123857; OTTMUST00000123858; OTTMUST00000123859; OTTMUST00000123860; uc007bng.2; NONMMUT001558	RefSeq; ENSEMBL; Havana transcript; UCSC Genes; NONCODE	Mus musculus cyclin-dependent kinase 5, regulatory subunit 2 (p39) (Cdk5r2), mRNA.; cyclin-dependent kinase 5, regulatory subunit 2 (p39) [gene_biotype:protein_coding transcript_biotype:protein_coding]; cyclin-dependent kinase 5, regulatory subunit 2 (p39)[gene_biotype:protein_coding transcript_biotype:protein_coding]; cdna:genscan chromosome:GRCm38:1:74855098:74856207:1 transcript_biotype:protei…	chr1	100; 83; 60	100; 67; 52; 62; 57; 24	21; 14; 11; 13; 10; 3	21; 14; 11; 13; 12; 5	0	main	6.39	5.98	6.35	6.56	6.34	6.52	6.26	6.37	6.19	6.28	6.24	5.97	6.21	6.64	6.36	6.52	6.37	6.67	6.28
17214405	5.92	6.49	6.04	0.77	0.31	0.14	0.4467	0.6542	0.2860	0.4571	ENSMUST00000160540	Gm15841	predicted gene 15841 [Source:MGI Symbol;Acc:MGI:3801860]	chr1	+	74902371	74907653	ENSMUST00000160540; NONMMUT001564	ENSEMBL; NONCODE	predicted gene 15841 [gene_biotype:antisense transcript_biotype:antisense]; Non-coding transcript identified by NONCODE: Antisense	chr1	100	100	23	23	0	main	6.06	7.78	6.15	5.59	5.71	5.58	6.36	6.18	6.84	6.13	6.69	6.75	6.3	6.01	5.94	6.06	6.06	6.03	6.35
17214409	9.46	9.27	9.35	0.13	0.06	0.06	0.5141	0.7070	0.2661	0.4366	NM_001305231; NM_001305232; NM_170755; ENSMUST00000097694; ENSMUST00000186037; ENSMUST00000187901; ENSMUST00000188873; ENSMUST00000188977; ENSMUST00000189650; ENSMUST00000190240; BC038286; BC070406; OTTMUST00000124184; OTTMUST00000124185; OTTMUST00000124186; OTTMUST00000124190; OTTMUST00000124191; OTTMUST00000124192; OTTMUST00000124193; ENSMUST00000189345; OTTMUST00000124194	Fam134a	family with sequence similarity 134, member A	chr1	+	75142786	75147909	NM_001305231; NM_001305232; NM_170755; ENSMUST00000097694; ENSMUST00000186037; ENSMUST00000187901; ENSMUST00000188873; ENSMUST00000188977; ENSMUST00000189650; ENSMUST00000190240; BC038286; BC070406; OTTMUST00000124184; OTTMUST00000124185; OTTMUST00000124186; OTTMUST00000124190; OTTMUST00000124191; OTTMUST00000124192; OTTMUST00000124193; ENSMUST00000189345; OTTMUST00000124194; GENSCAN00000054715; …	RefSeq; ENSEMBL; GenBank; Havana transcript; UCSC Genes	Mus musculus family with sequence similarity 134, member A (Fam134a), transcript variant 2, mRNA.; Mus musculus family with sequence similarity 134, member A (Fam134a), transcript variant 3, mRNA.; Mus musculus family with sequence similarity 134, member A (Fam134a), transcript variant 1, mRNA.; family with sequence similarity 134, member A [gene_biotype:protein_coding transcript_biotype:protein_…	chr1	100; 80; 88; 50	89; 100; 19; 93; 7; 30; 44; 85	24; 27; 4; 25; 2; 7; 12; 1; 23	24; 27; 5; 25; 2; 8; 12; 23	0	main	9.42	9.62	9.46	9.47	9.4	9.18	9.49	9.29	9.3	9.25	9.25	9.24	9.41	9.35	9.26	9.4	9.39	9.3	9.36
17214421	8.47	8.36	8.4	0.18	0.06	0.06	0.3552	0.5762	0.8134	0.8824	NM_001159905; NM_001159906; NM_026846; ENSMUST00000027394; ENSMUST00000160033; ENSMUST00000160282; ENSMUST00000160439; ENSMUST00000160903; ENSMUST00000161106; ENSMUST00000161657; ENSMUST00000162768; ENSMUST00000186227; BC011495; OTTMUST00000088510; OTTMUST00000088511; OTTMUST00000088512; OTTMUST00000088513; OTTMUST00000088515; OTTMUST00000088516; OTTMUST00000088517; OTTMUST00000088518; OTTMUST000…	Zfand2b	zinc finger, AN1 type domain 2B	chr1	+	75168646	75171629	NM_001159905; NM_001159906; NM_026846; ENSMUST00000027394; ENSMUST00000160033; ENSMUST00000160282; ENSMUST00000160439; ENSMUST00000160903; ENSMUST00000161106; ENSMUST00000161657; ENSMUST00000162768; ENSMUST00000186227; BC011495; OTTMUST00000088510; OTTMUST00000088511; OTTMUST00000088512; OTTMUST00000088513; OTTMUST00000088515; OTTMUST00000088516; OTTMUST00000088517; OTTMUST00000088518; OTTMUST000…	RefSeq; ENSEMBL; GenBank; Havana transcript; NONCODE; UCSC Genes	Mus musculus zinc finger, AN1 type domain 2B (Zfand2b), transcript variant 2, mRNA.; Mus musculus zinc finger, AN1 type domain 2B (Zfand2b), transcript variant 3, mRNA.; Mus musculus zinc finger, AN1 type domain 2B (Zfand2b), transcript variant 1, mRNA.; zinc finger, AN1 type domain 2B [gene_biotype:protein_coding transcript_biotype:protein_coding]; zinc finger, AN1 type domain 2B [gene_biotype:p…	chr1	100; 93	87; 100; 57; 70; 35; 61; 65	20; 23; 13; 16; 8; 15; 14	20; 23; 13; 16; 8; 14; 15	0	main	8.59	8.5	8.56	8.07	8.33	8.36	8.49	8.38	8.49	8.34	8.42	8.35	8.35	8.39	8.37	8.43	8.41	8.3	8.47
17214433	7.24	7.07	6.96	0.07	0.12	0.19	0.1611	0.3632	0.0442	0.1246	NM_001267620; NM_026187; NR_051998; NR_051999; XM_006496507; XM_006496508; XM_011238696; XM_011238697; ENSMUST00000127625; ENSMUST00000127860; ENSMUST00000131788; ENSMUST00000134233; ENSMUST00000134378; ENSMUST00000145459; ENSMUST00000151887; ENSMUST00000152233; BC051449; BC057896; BC150879; OTTMUST00000051179; OTTMUST00000051180; OTTMUST00000051181; OTTMUST00000051183; OTTMUST00000051184; OTTMUS…	Ankzf1	ankyrin repeat and zinc finger domain containing 1	chr1	+	75192135	75199387	NM_001267620; NM_026187; NR_051998; NR_051999; XM_006496507; XM_006496508; XM_011238696; XM_011238697; ENSMUST00000127625; ENSMUST00000127860; ENSMUST00000131788; ENSMUST00000134233; ENSMUST00000134378; ENSMUST00000145459; ENSMUST00000151887; ENSMUST00000152233; BC051449; BC057896; BC150879; OTTMUST00000051179; OTTMUST00000051180; OTTMUST00000051181; OTTMUST00000051183; OTTMUST00000051184; OTTMUS…	RefSeq; ENSEMBL; GenBank; Havana transcript; NONCODE; UCSC Genes	Mus musculus ankyrin repeat and zinc finger domain containing 1 (Ankzf1), transcript variant 2, mRNA.; Mus musculus ankyrin repeat and zinc finger domain containing 1 (Ankzf1), transcript variant 1, mRNA.; Mus musculus ankyrin repeat and zinc finger domain containing 1 (Ankzf1), transcript variant 3, non-coding RNA.; Mus musculus ankyrin repeat and zinc finger domain containing 1 (Ankzf1), transc…	chr1	100; 86	30; 83; 91; 52; 96; 74; 22; 100; 13; 43; 65; 61	7; 19; 21; 12; 22; 17; 6; 5; 23; 3; 10; 15; 14	7; 19; 21; 12; 22; 17; 5; 23; 3; 10; 15; 14	0	main	7.23	7.27	7.25	7.23	7.27	7.06	7.2	6.9	7.21	7.09	6.93	7.07	7.15	7.11	7	6.77	6.96	7.2	6.7
17214449	7.83	7.83	7.67	0.16	0.06	0.18	0.9648	0.9824	0.5342	0.6804	NM_001277992; NM_011494; NR_102731; XM_006496461; XM_006496462; ENSMUST00000027401; ENSMUST00000123825; ENSMUST00000126328; ENSMUST00000131738; ENSMUST00000135484; ENSMUST00000139627; ENSMUST00000142052; ENSMUST00000144355; ENSMUST00000145144; ENSMUST00000156012; ENSMUST00000186350; ENSMUST00000186492; ENSMUST00000188460; ENSMUST00000189242; ENSMUST00000189698; ENSMUST00000191108; AB017197; AB022…	Stk16	serine/threonine kinase 16	chr1	+	75210829	75215606	NM_001277992; NM_011494; NR_102731; XM_006496461; XM_006496462; ENSMUST00000027401; ENSMUST00000123825; ENSMUST00000126328; ENSMUST00000131738; ENSMUST00000135484; ENSMUST00000139627; ENSMUST00000142052; ENSMUST00000144355; ENSMUST00000145144; ENSMUST00000156012; ENSMUST00000186350; ENSMUST00000186492; ENSMUST00000188460; ENSMUST00000189242; ENSMUST00000189698; ENSMUST00000191108; AB017197; AB022…	RefSeq; ENSEMBL; GenBank; Havana transcript; NONCODE; UCSC Genes	Mus musculus serine/threonine kinase 16 (Stk16), transcript variant 2, mRNA.; Mus musculus serine/threonine kinase 16 (Stk16), transcript variant 1, mRNA.; Mus musculus serine/threonine kinase 16 (Stk16), transcript variant 3, non-coding RNA.; PREDICTED: Mus musculus serine/threonine kinase 16 (Stk16), transcript variant X1, mRNA.; PREDICTED: Mus musculus serine/threonine kinase 16 (Stk16), trans…	chr1	100; 86; 80; 92; 84; 85	81; 70; 63; 41; 26; 30; 48; 19; 33; 22; 7; 52	22; 19; 17; 11; 6; 8; 13; 4; 9; 2; 14; 12; 16	22; 19; 17; 11; 7; 8; 13; 5; 9; 6; 2; 14	0	main	7.56	8	7.69	7.84	7.78	7.93	7.96	7.78	7.85	7.73	7.81	7.88	7.86	7.8	8	7.55	7.52	7.65	7.68
17214462	6.75	6.96	6.47	0.34	0.13	0.23	0.0081	0.0542	0.0032	0.0174	NM_001159883; NM_001159884; NM_001159885; NM_020266; NM_178055; XM_006496511; XM_011238698; ENSMUST00000055223; ENSMUST00000082158; ENSMUST00000185403; ENSMUST00000185654; ENSMUST00000186600; ENSMUST00000187058; ENSMUST00000188290; ENSMUST00000188346; ENSMUST00000188931; ENSMUST00000190379; ENSMUST00000190445; AB028858; BC011090; OTTMUST00000124478; OTTMUST00000124480; OTTMUST00000124481; OTTMUST…	Dnajb2	DnaJ (Hsp40) homolog, subfamily B, member 2	chr1	+	75236423	75245692	NM_001159883; NM_001159884; NM_001159885; NM_020266; NM_178055; XM_006496511; XM_011238698; ENSMUST00000055223; ENSMUST00000082158; ENSMUST00000185403; ENSMUST00000185654; ENSMUST00000186600; ENSMUST00000187058; ENSMUST00000188290; ENSMUST00000188346; ENSMUST00000188931; ENSMUST00000190379; ENSMUST00000190445; AB028858; BC011090; OTTMUST00000124478; OTTMUST00000124480; OTTMUST00000124481; OTTMUST…	RefSeq; ENSEMBL; GenBank; Havana transcript; NONCODE; UCSC Genes	Mus musculus DnaJ (Hsp40) homolog, subfamily B, member 2 (Dnajb2), transcript variant 3, mRNA.; Mus musculus DnaJ (Hsp40) homolog, subfamily B, member 2 (Dnajb2), transcript variant 4, mRNA.; Mus musculus DnaJ (Hsp40) homolog, subfamily B, member 2 (Dnajb2), transcript variant 5, mRNA.; Mus musculus DnaJ (Hsp40) homolog, subfamily B, member 2 (Dnajb2), transcript variant 1, mRNA.; Mus musculus Dn…	chr1	100; 92; 93	82; 73; 64; 68; 77; 59; 41; 14; 55; 18; 50	18; 16; 14; 15; 17; 12; 9; 3; 4; 11	18; 16; 14; 15; 17; 13; 9; 3; 12; 4; 11	0	main	6.79	7.37	7.1	6.58	6.44	6.48	6.74	6.88	7.03	6.78	7.06	6.87	7.09	6.43	6.54	6.51	6.19	6.02	6.62
17214476	7.18	9.43	7.47	0.47	0.33	0.81	0.0002	0.0053	1.28E-05	0.0003	NM_010043; ENSMUST00000027409; ENSMUST00000125948; ENSMUST00000144894; BC031760; OTTMUST00000046346; OTTMUST00000046347; OTTMUST00000046348	Des	desmin	chr1	+	75360329	75368579	NM_010043; ENSMUST00000027409; ENSMUST00000125948; ENSMUST00000144894; BC031760; OTTMUST00000046346; OTTMUST00000046347; OTTMUST00000046348; GENSCAN00000054699; NONMMUT001583; uc007box.2	RefSeq; ENSEMBL; GenBank; Havana transcript; NONCODE; UCSC Genes	Mus musculus desmin (Des), mRNA.; desmin [gene_biotype:protein_coding transcript_biotype:protein_coding]; desmin [gene_biotype:protein_coding transcript_biotype:retained_intron]; Mus musculus desmin, mRNA (cDNA clone MGC:25641 IMAGE:4219280), complete cds.; desmin[gene_biotype:protein_coding transcript_biotype:protein_coding]; desmin[gene_biotype:protein_coding transcript_biotype:retained_intron]…	chr1	100	100; 48; 24; 90; 76	21; 10; 5; 19; 16	21; 10; 5; 19; 16	0	main	7.55	7.47	6.85	6.68	6.74	7.18	7.91	8.77	9.31	8.83	9.52	9.46	9.44	6.23	7.56	7.15	7.24	8.54	8.14
17214487	6.13	6.37	6.71	0.14	0.12	0.52	0.0055	0.0421	0.0088	0.0377	NM_001085370; NM_001085371; NM_001173477; NM_007463; XM_006496400; XM_006496401; XM_006496402; XM_006496403; XM_006496404; XM_011238643; XM_011238644; XM_011238645; XM_011238646; XM_011238647; XM_011238648; XM_011238649; XM_011238650; XM_011238651; ENSMUST00000087122; ENSMUST00000113587; ENSMUST00000113588; ENSMUST00000113589; ENSMUST00000113590; ENSMUST00000122266; ENSMUST00000125118; ENSMUST000…	Speg	SPEG complex locus	chr1	+	75375297	75432320	NM_001085370; NM_001085371; NM_001173477; NM_007463; XM_006496400; XM_006496401; XM_006496402; XM_006496403; XM_006496404; XM_011238643; XM_011238644; XM_011238645; XM_011238646; XM_011238647; XM_011238648; XM_011238649; XM_011238650; XM_011238651; ENSMUST00000087122; ENSMUST00000113587; ENSMUST00000113588; ENSMUST00000113589; ENSMUST00000113590; ENSMUST00000122266; ENSMUST00000125118; ENSMUST000…	RefSeq; ENSEMBL; GenBank; Havana transcript; NONCODE; UCSC Genes	Mus musculus SPEG complex locus (Speg), transcript variant 2, mRNA.; Mus musculus SPEG complex locus (Speg), transcript variant 3, mRNA.; Mus musculus SPEG complex locus (Speg), transcript variant 4, mRNA.; Mus musculus SPEG complex locus (Speg), transcript variant 1, mRNA.; PREDICTED: Mus musculus SPEG complex locus (Speg), transcript variant X10, mRNA.; PREDICTED: Mus musculus SPEG complex locu…	chr1	100; 97; 88; 98	69; 45; 27; 84; 71; 59; 65; 86; 82; 80; 47; 22; 10; 12; 4; 16; 2; 29	35; 23; 14; 43; 36; 30; 33; 44; 42; 41; 24; 11; 5; 6; 2; 7; 1; 15	35; 23; 14; 43; 36; 30; 33; 44; 42; 41; 24; 11; 5; 6; 2; 8; 1; 15	0	main	6.2	6.04	6.12	6.09	6.03	6.41	6.26	6.26	6.29	6.25	6.51	6.44	6.48	6.52	6.99	7.01	6.25	7.7	6.52
17214543	8.86	8.58	8.9	0.17	0.07	0.18	0.0535	0.1845	0.0051	0.0246	NM_133708; XM_006496530; XM_006496531; XM_006496532; XM_006496533; XM_006496534; XM_006496535; XM_006496536; XM_006496537; XM_006496538; XM_006496539; XM_011238708; ENSMUST00000037796; ENSMUST00000113584; ENSMUST00000124539; ENSMUST00000131545; ENSMUST00000132291; ENSMUST00000133418; ENSMUST00000135453; ENSMUST00000140287; ENSMUST00000141124; ENSMUST00000143730; ENSMUST00000144874; ENSMUST0000014…	Gmppa	GDP-mannose pyrophosphorylase A	chr1	+	75435930	75443176	NM_133708; XM_006496530; XM_006496531; XM_006496532; XM_006496533; XM_006496534; XM_006496535; XM_006496536; XM_006496537; XM_006496538; XM_006496539; XM_011238708; ENSMUST00000037796; ENSMUST00000113584; ENSMUST00000124539; ENSMUST00000131545; ENSMUST00000132291; ENSMUST00000133418; ENSMUST00000135453; ENSMUST00000140287; ENSMUST00000141124; ENSMUST00000143730; ENSMUST00000144874; ENSMUST0000014…	RefSeq; ENSEMBL; GenBank; Havana transcript; NONCODE; UCSC Genes	Mus musculus GDP-mannose pyrophosphorylase A (Gmppa), mRNA.; PREDICTED: Mus musculus GDP-mannose pyrophosphorylase A (Gmppa), transcript variant X2, mRNA.; PREDICTED: Mus musculus GDP-mannose pyrophosphorylase A (Gmppa), transcript variant X3, mRNA.; PREDICTED: Mus musculus GDP-mannose pyrophosphorylase A (Gmppa), transcript variant X4, mRNA.; PREDICTED: Mus musculus GDP-mannose pyrophosphorylase…	chr1	100; 92; 89; 93	75; 84; 97; 69; 81; 22; 41; 28; 47; 44; 31; 38; 66; 78	24; 27; 31; 22; 26; 7; 12; 8; 14; 9; 10; 21; 25	24; 27; 31; 22; 26; 7; 13; 9; 15; 14; 10; 12; 21; 25	0	main	8.88	9.19	8.86	8.92	8.82	9.16	8.72	8.52	8.62	8.62	8.66	8.54	8.47	9.07	9.07	8.93	8.7	8.66	8.9
17214564	6.48	6.51	6.66	0.2	0.12	0.23	0.0823	0.2423	0.0424	0.1210	NM_183022; ENSMUST00000037708; ENSMUST00000113577; BC055772; OTTMUST00000046351; OTTMUST00000056788	Asic4	acid-sensing (proton-gated) ion channel family member 4	chr1	+	75450436	75474343	NM_183022; ENSMUST00000037708; ENSMUST00000113577; BC055772; OTTMUST00000046351; OTTMUST00000056788; GENSCAN00000054720; uc007bpg.1	RefSeq; ENSEMBL; GenBank; Havana transcript; UCSC Genes	Mus musculus acid-sensing (proton-gated) ion channel family member 4 (Asic4), mRNA.; acid-sensing (proton-gated) ion channel family member 4 [gene_biotype:protein_coding transcript_biotype:protein_coding]; Mus musculus amiloride-sensitive cation channel 4, pituitary, mRNA (cDNA clone MGC:67351 IMAGE:6808924), complete cds.; acid-sensing (proton-gated) ion channel family member 4[gene_biotype:prot…	chr1	100; 95	96; 92; 80	24; 23; 19	24; 23; 20	0	main	6.52	6.35	6.03	6.5	6.64	6.49	6.43	6.55	6.38	6.67	6.61	6.39	6.49	6.85	6.56	6.64	6.68	7.15	6.52
17214578	5.39	5.34	5.52	0.11	0.03	0.17	0.3075	0.5300	0.0991	0.2237	NM_177056; XM_011238691; ENSMUST00000050899; ENSMUST00000113575; ENSMUST00000148980; ENSMUST00000187411; BC059868; OTTMUST00000046320; OTTMUST00000046321; OTTMUST00000046322; OTTMUST00000125217	Tmem198	transmembrane protein 198	chr1	+	75479532	75485705	NM_177056; XM_011238691; ENSMUST00000050899; ENSMUST00000113575; ENSMUST00000148980; ENSMUST00000187411; BC059868; OTTMUST00000046320; OTTMUST00000046321; OTTMUST00000046322; OTTMUST00000125217; GENSCAN00000054693; OTTMUST00000056783; uc007bpl.2; uc007bpm.2	RefSeq; ENSEMBL; GenBank; Havana transcript; UCSC Genes	Mus musculus transmembrane protein 198 (Tmem198), mRNA.; PREDICTED: Mus musculus transmembrane protein 198 (Tmem198), transcript variant X1, mRNA.; transmembrane protein 198 [gene_biotype:protein_coding transcript_biotype:protein_coding]; Mus musculus transmembrane protein 198, mRNA (cDNA clone MGC:69730 IMAGE:6809137), complete cds.; transmembrane protein 198[gene_biotype:protein_coding transcri…	chr1	100; 83; 95	86; 68; 95; 27; 32; 82; 59	19; 15; 21; 5; 7; 18; 13	19; 15; 21; 6; 7; 18; 13	0	main	5.37	5.18	5.26	5.4	5.4	5.5	5.39	5.29	5.34	5.34	5.36	5.32	5.36	5.61	5.42	5.61	5.3	5.74	5.41
17214588	6.44	6.65	6.86	0.42	0.13	0.26	0.0051	0.0399	0.5703	0.7083	NM_010564; XM_011238675; ENSMUST00000037330; BC056627; OTTMUST00000046355	Inha	inhibin alpha	chr1	+	75507077	75510366	NM_010564; XM_011238675; ENSMUST00000037330; BC056627; OTTMUST00000046355; GENSCAN00000054711; uc007bps.1	RefSeq; ENSEMBL; GenBank; Havana transcript; UCSC Genes	Mus musculus inhibin alpha (Inha), mRNA.; PREDICTED: Mus musculus inhibin alpha (Inha), transcript variant X1, mRNA.; inhibin alpha [gene_biotype:protein_coding transcript_biotype:protein_coding]; Mus musculus inhibin alpha, mRNA (cDNA clone MGC:68170 IMAGE:5009577), complete cds.; inhibin alpha[gene_biotype:protein_coding transcript_biotype:protein_coding]; cdna:genscan chromosome:GRCm38:1:75507…	chr1	100; 95	100; 53; 37	19; 10; 18; 7	19; 10; 7	0	main	6.37	6.3	6.14	6.43	7.24	6.63	7.1	6.64	6.5	6.76	6.64	6.56	6.85	6.97	6.57	6.94	6.9	6.32	6.8
17214593	6.68	6.75	6.71	0.17	0.1	0.17	0.9424	0.9704	0.7856	0.8631	NM_027886; XM_011238712; ENSMUST00000027414; ENSMUST00000113553; ENSMUST00000129652; ENSMUST00000129794; ENSMUST00000140963; ENSMUST00000146575; ENSMUST00000150560; ENSMUST00000156838; BC061635; OTTMUST00000046356; OTTMUST00000046357; OTTMUST00000046358; OTTMUST00000046359; OTTMUST00000046360; OTTMUST00000046362; OTTMUST00000046363; OTTMUST00000078147; ENSMUST00000154303; OTTMUST00000046361	Stk11ip	serine/threonine kinase 11 interacting protein	chr1	+	75521529	75537335	NM_027886; XM_011238712; ENSMUST00000027414; ENSMUST00000113553; ENSMUST00000129652; ENSMUST00000129794; ENSMUST00000140963; ENSMUST00000146575; ENSMUST00000150560; ENSMUST00000156838; BC061635; OTTMUST00000046356; OTTMUST00000046357; OTTMUST00000046358; OTTMUST00000046359; OTTMUST00000046360; OTTMUST00000046362; OTTMUST00000046363; OTTMUST00000078147; ENSMUST00000154303; OTTMUST00000046361; GENS…	RefSeq; ENSEMBL; GenBank; Havana transcript; NONCODE; UCSC Genes	Mus musculus serine/threonine kinase 11 interacting protein (Stk11ip), mRNA.; PREDICTED: Mus musculus serine/threonine kinase 11 interacting protein (Stk11ip), transcript variant X1, mRNA.; serine/threonine kinase 11 interacting protein [gene_biotype:protein_coding transcript_biotype:protein_coding]; serine/threonine kinase 11 interacting protein [gene_biotype:protein_coding transcript_biotype:re…	chr1	100; 67	92; 83; 96; 13; 8; 88; 46; 79	22; 20; 23; 3; 2; 21; 11; 19	22; 20; 23; 3; 2; 21; 11; 19	0	main	6.51	6.95	6.54	6.82	6.63	6.62	6.83	6.78	6.83	6.62	6.89	6.68	6.72	6.95	6.77	6.58	6.6	6.92	6.6
17214622	7.44	7.35	7.25	0.24	0.08	0.19	0.0665	0.2120	0.5280	0.6747	NM_009208; XM_006496449; XM_006496450; XM_006496451; XM_006496452; XM_006496453; XM_006496454; XM_006496455; XM_006496456; XM_006496457; XM_006496458; XM_011238679; ENSMUST00000027415; ENSMUST00000124341; ENSMUST00000129703; ENSMUST00000132110; ENSMUST00000132612; ENSMUST00000138814; ENSMUST00000142257; ENSMUST00000145258; ENSMUST00000145516; ENSMUST00000150142; ENSMUST00000154101; ENSMUST0000018…	Slc4a3	solute carrier family 4 (anion exchanger), member 3	chr1	+	75546266	75562172	NM_009208; XM_006496449; XM_006496450; XM_006496451; XM_006496452; XM_006496453; XM_006496454; XM_006496455; XM_006496456; XM_006496457; XM_006496458; XM_011238679; ENSMUST00000027415; ENSMUST00000124341; ENSMUST00000129703; ENSMUST00000132110; ENSMUST00000132612; ENSMUST00000138814; ENSMUST00000142257; ENSMUST00000145258; ENSMUST00000145516; ENSMUST00000150142; ENSMUST00000154101; ENSMUST0000018…	RefSeq; ENSEMBL; GenBank; Havana transcript; NONCODE; UCSC Genes	Mus musculus solute carrier family 4 (anion exchanger), member 3 (Slc4a3), mRNA.; PREDICTED: Mus musculus solute carrier family 4 (anion exchanger), member 3 (Slc4a3), transcript variant X1, mRNA.; PREDICTED: Mus musculus solute carrier family 4 (anion exchanger), member 3 (Slc4a3), transcript variant X2, mRNA.; PREDICTED: Mus musculus solute carrier family 4 (anion exchanger), member 3 (Slc4a3),…	chr1	100; 75; 94	86; 71; 67; 81; 90; 14; 10; 38; 19; 76	18; 15; 14; 17; 19; 3; 2; 8; 4; 16	18; 15; 14; 17; 19; 3; 2; 8; 4; 16	0	main	7.28	7.11	7.19	7.5	7.53	7.65	7.72	7.31	7.43	7.23	7.28	7.42	7.42	7.05	7.28	7.27	7.03	7.3	7.55
17214650	2.9	2.98	2.92	0.25	0.49	0.28	0.9919	0.9962	0.7955	0.8702	ENSMUST00000120832	Gm15182	predicted gene 15182 [Source:MGI Symbol;Acc:MGI:3705533]	chr1	+	75624855	75625950	ENSMUST00000120832; NONMMUT001606; OTTMUST00000046354	ENSEMBL; NONCODE; Havana transcript	predicted gene 15182 [gene_biotype:processed_pseudogene transcript_biotype:processed_pseudogene]; Non-coding transcript identified by NONCODE: Linc; novel zinc finger protein (Znf) pseudogene[gene_biotype:processed_pseudogene transcript_biotype:processed_pseudogene]	chr1	100	100	9	9	0	main	2.62	3.2	2.93	2.98	2.81	3.16	2.55	2.95	3.15	3.14	2.59	2.5	3.85	2.97	3.2	2.4	3	2.91	2.69
17214656	4.64	4.66	4.55	0.12	0.08	0.08	0.5408	0.7260	0.2406	0.4091	NR_038012; NR_038013	Gm17751	predicted gene, 17751	chr1	+	76489133	76502028	NR_038012; NR_038013; ENSMUST00000189132; ENSMUST00000190362; KnowTID_00000088; KnowTID_00000089; NONMMUT001611; NONMMUT001612; uc007bpy.1; uc011wns.1	RefSeq; ENSEMBL; Luo lincRNA; NONCODE; UCSC Genes	Mus musculus predicted gene, 17751 (Gm17751), transcript variant 1, long non-coding RNA.; Mus musculus predicted gene, 17751 (Gm17751), transcript variant 2, long non-coding RNA.; predicted gene, 17751 [gene_biotype:lincRNA transcript_biotype:lincRNA]; Non-coding transcript identified by Luo, et al.; Non-coding transcript identified by NONCODE: Linc	chr1	100	100; 81; 89	27; 22; 24	27; 22; 24	0	main	4.57	4.51	4.64	4.58	4.68	4.84	4.76	4.76	4.67	4.62	4.73	4.54	4.61	4.59	4.4	4.51	4.53	4.62	4.54
17214663	6.37	6.27	6.54	0.27	0.32	0.36	0.2081	0.4228	0.4683	0.6255	ENSMUST00000158701	Gm25974	predicted gene, 25974 [Source:MGI Symbol;Acc:MGI:5455751]	chr1	+	77144753	77144846	ENSMUST00000158701; NONMMUT001615	ENSEMBL; NONCODE	predicted gene, 25974 [gene_biotype:rRNA transcript_biotype:rRNA]; Non-coding transcript identified by NONCODE	chr1	100	100	9	9	0	main	6.33	5.94	6.24	6.25	6.51	6.67	6.69	6.44	5.99	6.28	6.27	5.99	6.83	6.47	6.52	6.83	6.42	5.97	7
17214665	9.5	9.12	6.48	0.75	0.23	0.48	3.14E-06	0.0003	3.39E-08	2.87E-06	NM_001004173; XM_006496505; XM_006496506; XM_011238695; XR_373543; XR_373544; ENSMUST00000036172; BC049995; BC147843; BC147850; OTTMUST00000123025	Sgpp2	sphingosine-1-phosphate phosphotase 2	chr1	+	78310346	78420286	NM_001004173; XM_006496505; XM_006496506; XM_011238695; XR_373543; XR_373544; ENSMUST00000036172; BC049995; BC147843; BC147850; OTTMUST00000123025; GENSCAN00000011448; GENSCAN00000011450; GENSCAN00000011466; uc007bqe.1	RefSeq; ENSEMBL; GenBank; Havana transcript; UCSC Genes	Mus musculus sphingosine-1-phosphate phosphotase 2 (Sgpp2), mRNA.; PREDICTED: Mus musculus sphingosine-1-phosphate phosphotase 2 (Sgpp2), transcript variant X1, mRNA.; PREDICTED: Mus musculus sphingosine-1-phosphate phosphotase 2 (Sgpp2), transcript variant X2, mRNA.; PREDICTED: Mus musculus sphingosine-1-phosphate phosphotase 2 (Sgpp2), transcript variant X3, mRNA.; PREDICTED: Mus musculus sphin…	chr1	100	100; 81; 69; 65; 15; 31	26; 21; 18; 17; 4; 8	26; 21; 18; 17; 4; 8	0	main	9.39	8.4	9.62	8.73	10.43	10.31	9.54	9.25	9.15	9.66	9.03	9.14	9.04	6.01	6.88	6.4	7.07	6.62	5.86
17214672	6.11	5.5	5.47	0.23	0.21	0.1	0.0428	0.1597	0.0002	0.0023	NM_026713; XM_006497303; XM_006497305; XM_006497306; XM_011238707; XR_373930; ENSMUST00000012331; ENSMUST00000113524; ENSMUST00000125458; ENSMUST00000134947; ENSMUST00000149732; ENSMUST00000152111; AF384162; BC106135; OTTMUST00000053006; OTTMUST00000053007; OTTMUST00000053008; OTTMUST00000053009; OTTMUST00000053010	Mogat1	monoacylglycerol O-acyltransferase 1	chr1	+	78510991	78538173	NM_026713; XM_006497303; XM_006497305; XM_006497306; XM_011238707; XR_373930; ENSMUST00000012331; ENSMUST00000113524; ENSMUST00000125458; ENSMUST00000134947; ENSMUST00000149732; ENSMUST00000152111; AF384162; BC106135; OTTMUST00000053006; OTTMUST00000053007; OTTMUST00000053008; OTTMUST00000053009; OTTMUST00000053010; GENSCAN00000011459; NONMMUT001634; uc007bqk.1; uc007bql.2; uc007bqm.2	RefSeq; ENSEMBL; GenBank; Havana transcript; NONCODE; UCSC Genes	Mus musculus monoacylglycerol O-acyltransferase 1 (Mogat1), mRNA.; PREDICTED: Mus musculus monoacylglycerol O-acyltransferase 1 (Mogat1), transcript variant X1, mRNA.; PREDICTED: Mus musculus monoacylglycerol O-acyltransferase 1 (Mogat1), transcript variant X3, mRNA.; PREDICTED: Mus musculus monoacylglycerol O-acyltransferase 1 (Mogat1), transcript variant X4, mRNA.; PREDICTED: Mus musculus monoa…	chr1	100; 93; 89	79; 70; 58; 42; 61; 73; 21; 27; 52; 67; 30; 18	26; 23; 19; 14; 20; 24; 7; 13; 8; 17; 22; 10; 6	26; 23; 19; 14; 20; 24; 7; 9; 17; 22; 10; 6	0	main	6.54	5.79	6.24	6.06	6.12	6.13	6.02	5.78	5.4	5.56	5.39	5.44	5.89	5.69	5.48	5.52	5.43	5.4	5.5
17214685	8.36	7.13	7.23	0.42	0.14	0.4	9.44E-05	0.0029	7.56E-06	0.0002	NM_001001981; NM_001033606; NM_001136222; NM_001136226; NM_028817; ENSMUST00000035779; ENSMUST00000053760; ENSMUST00000132997; ENSMUST00000134566; ENSMUST00000135642; ENSMUST00000142704; ENSMUST00000148608; ENSMUST00000151622; ENSMUST00000154777; AY316161; AY316162; BC031529; BC141102; OTTMUST00000082782; OTTMUST00000082783; OTTMUST00000082784; OTTMUST00000082785; OTTMUST00000082786; OTTMUST00000…	Utp14b; Acsl3	UTP14, U3 small nucleolar ribonucleoprotein, homolog B (yeast); acyl-CoA synthetase long-chain family member 3	chr1	+	78657825	78707743	NM_001001981; NM_001033606; NM_001136222; NM_001136226; NM_028817; ENSMUST00000035779; ENSMUST00000053760; ENSMUST00000132997; ENSMUST00000134566; ENSMUST00000135642; ENSMUST00000142704; ENSMUST00000148608; ENSMUST00000151622; ENSMUST00000154777; AY316161; AY316162; BC031529; BC141102; OTTMUST00000082782; OTTMUST00000082783; OTTMUST00000082784; OTTMUST00000082785; OTTMUST00000082786; OTTMUST00000…	RefSeq; ENSEMBL; GenBank; Havana transcript; UCSC Genes	Mus musculus UTP14, U3 small nucleolar ribonucleoprotein, homolog B (yeast) (Utp14b), transcript variant 2, mRNA.; Mus musculus acyl-CoA synthetase long-chain family member 3 (Acsl3), transcript variant 2, mRNA.; Mus musculus acyl-CoA synthetase long-chain family member 3 (Acsl3), transcript variant 3, mRNA.; Mus musculus UTP14, U3 small nucleolar ribonucleoprotein, homolog B (yeast) (Utp14b), tr…	chr1	100; 90; 86	39; 52; 48; 45; 61; 35; 10; 6; 42; 16; 32; 13; 23	12; 16; 15; 14; 19; 11; 3; 2; 13; 5; 9; 4; 6	12; 16; 15; 14; 19; 11; 3; 2; 13; 5; 10; 4; 7	0	main	8.09	7.93	8.58	9.05	8.85	8.14	8.32	6.96	7.24	7.34	6.99	7.16	7.09	7.68	7.31	7.01	7.1	6.62	7.61
17214711	6.33	6.29	6.44	0.31	0.09	0.32	0.1861	0.3964	0.7079	0.8091	NM_021342; ENSMUST00000057262; ENSMUST00000187432; AF076533; BC032920; BC034849; OTTMUST00000123125; OTTMUST00000123126	Kcne4	potassium voltage-gated channel, Isk-related subfamily, gene 4	chr1	+	78816927	78820025	NM_021342; ENSMUST00000057262; ENSMUST00000187432; AF076533; BC032920; BC034849; OTTMUST00000123125; OTTMUST00000123126; GENSCAN00000044767; uc007bqq.1; uc033fju.1	RefSeq; ENSEMBL; GenBank; Havana transcript; UCSC Genes	Mus musculus potassium voltage-gated channel, Isk-related subfamily, gene 4 (Kcne4), mRNA.; potassium voltage-gated channel, Isk-related subfamily, gene 4 [gene_biotype:protein_coding transcript_biotype:protein_coding]; Mus musculus minK-related peptide 3 mRNA, complete cds.; Mus musculus potassium voltage-gated channel, Isk-related subfamily, gene 4, mRNA (cDNA clone MGC:41085 IMAGE:3472318), co…	chr1	100	100; 70; 61; 35	23; 16; 14; 8	23; 16; 14; 8	0	main	6.79	6.19	6.39	6	6.42	5.86	6.44	6.27	6.44	6.38	6.28	6.26	6.17	6.84	6.43	6.32	6.4	5.93	6.68
17214722	7.05	6.85	6.95	0.13	0.15	0.11	0.2656	0.4890	0.0301	0.0945	NM_001081210; ENSMUST00000027464; ENSMUST00000189176; OTTMUST00000123171; OTTMUST00000123172; BC019727	Mrpl44	mitochondrial ribosomal protein L44	chr1	+	79776018	79781445	NM_001081210; ENSMUST00000027464; ENSMUST00000189176; OTTMUST00000123171; OTTMUST00000123172; BC019727; GENSCAN00000044782; uc007bqx.1; uc007bqy.1	RefSeq; ENSEMBL; Havana transcript; GenBank; UCSC Genes	Mus musculus mitochondrial ribosomal protein L44 (Mrpl44), mRNA.; mitochondrial ribosomal protein L44 [gene_biotype:protein_coding transcript_biotype:protein_coding]; mitochondrial ribosomal protein L44 [gene_biotype:protein_coding transcript_biotype:retained_intron]; mitochondrial ribosomal protein L44[gene_biotype:protein_coding transcript_biotype:protein_coding]; mitochondrial ribosomal protei…	chr1	100; 64	100; 35; 48; 87; 52	23; 8; 7; 20; 12	23; 8; 11; 20; 12	0	main	6.95	6.99	7.06	7.06	7.3	7.16	6.96	6.84	6.85	6.97	6.54	6.74	6.88	7.04	6.91	6.9	6.97	7.2	6.94
17214731	5.27	5.42	5.55	0.32	0.27	0.18	0.5098	0.7035	0.5696	0.7077	NR_040460	1700016L21Rik	RIKEN cDNA 1700016L21 gene	chr1	+	80445932	80475660	NR_040460; ENSMUST00000187497; ENSMUST00000189139; KnowTID_00000093; NONMMUT001666; NONMMUT001667; NONMMUT001668; uc029qpk.1	RefSeq; ENSEMBL; Luo lincRNA; NONCODE; UCSC Genes	Mus musculus RIKEN cDNA 1700016L21 gene (1700016L21Rik), long non-coding RNA.; RIKEN cDNA 1700016L21 gene [gene_biotype:lincRNA transcript_biotype:lincRNA]; Non-coding transcript identified by Luo, et al.; Non-coding transcript identified by NONCODE: Linc	chr1	100; 92	100; 28; 67	18; 5; 12; 11	18; 5; 12	0	main	4.81	5.46	5.15	5.09	5.64	5.67	5.17	5.43	5.27	5.7	5.61	4.95	5.4	5.61	5.6	5.39	5.59	5.15	5.51
17214735	4.65	4.67	5.01	0.18	0.22	0.3	0.2848	0.5087	0.1021	0.2285	NM_172849; XM_006496485; XM_006496486; XM_006496487; XM_006496488; XM_006496489; XM_006496490; XM_011238685; XM_011238686; ENSMUST00000068275; ENSMUST00000113494; ENSMUST00000123285; ENSMUST00000123720; ENSMUST00000137862; AB429290; AK129372; BC082310; OTTMUST00000066074; OTTMUST00000066075; OTTMUST00000066076; OTTMUST00000066077; OTTMUST00000066078	Nyap2	neuronal tyrosine-phophorylated phosphoinositide 3-kinase adaptor 2	chr1	+	81076950	81341764	NM_172849; XM_006496485; XM_006496486; XM_006496487; XM_006496488; XM_006496489; XM_006496490; XM_011238685; XM_011238686; ENSMUST00000068275; ENSMUST00000113494; ENSMUST00000123285; ENSMUST00000123720; ENSMUST00000137862; AB429290; AK129372; BC082310; OTTMUST00000066074; OTTMUST00000066075; OTTMUST00000066076; OTTMUST00000066077; OTTMUST00000066078; GENSCAN00000006936; GENSCAN00000006950; NONMMU…	RefSeq; ENSEMBL; GenBank; Havana transcript; NONCODE; UCSC Genes	Mus musculus neuronal tyrosine-phophorylated phosphoinositide 3-kinase adaptor 2 (Nyap2), mRNA.; PREDICTED: Mus musculus neuronal tyrosine-phophorylated phosphoinositide 3-kinase adaptor 2 (Nyap2), transcript variant X2, mRNA.; PREDICTED: Mus musculus neuronal tyrosine-phophorylated phosphoinositide 3-kinase adaptor 2 (Nyap2), transcript variant X3, mRNA.; PREDICTED: Mus musculus neuronal tyrosin…	chr1	100	67; 63; 58; 50; 42; 29; 13; 8	16; 15; 14; 12; 10; 7; 3; 2	16; 15; 14; 12; 10; 7; 3; 2	0	main	4.62	4.53	4.85	4.88	4.62	4.74	4.37	4.86	4.45	4.75	4.92	4.36	4.63	5.05	4.97	4.96	4.46	5.06	5.4
17214753	5.29	5.81	5.57	0.27	0.25	0.49	0.5035	0.6988	0.0818	0.1955	AY169784	Irs1	insulin receptor substrate 1	chr1	+	82233112	82235933	AY169784; ENSMUST00000023262	GenBank; ENSEMBL	Mus musculus hypothetical secreted protein SST7 mRNA, complete cds.; predicted gene 9747 [gene_biotype:protein_coding transcript_biotype:protein_coding]	chr1	100	48; 100	10; 21	10; 21	0	main	5.36	5.26	5.58	5.21	5.3	5.2	5.93	5.75	5.62	5.54	6.16	6.08	5.8	5.46	6.5	6.12	5.22	5.65	5.38
17214759	8.08	7.95	7.95	0.25	0.13	0.22	0.1433	0.3390	0.5637	0.7032	NM_001122685; NM_029777; XM_006496574; XM_011238714; ENSMUST00000027322; ENSMUST00000140020; AY973322; BC004711; BC005518; OTTMUST00000050884; OTTMUST00000050885	Rhbdd1	rhomboid domain containing 1	chr1	+	82316452	82445366	NM_001122685; NM_029777; XM_006496574; XM_011238714; ENSMUST00000027322; ENSMUST00000140020; AY973322; BC004711; BC005518; OTTMUST00000050884; OTTMUST00000050885; GENSCAN00000033859; uc007brq.3; uc007brr.2	RefSeq; ENSEMBL; GenBank; Havana transcript; UCSC Genes	Mus musculus rhomboid domain containing 1 (Rhbdd1), transcript variant 2, mRNA.; Mus musculus rhomboid domain containing 1 (Rhbdd1), transcript variant 1, mRNA.; PREDICTED: Mus musculus rhomboid domain containing 1 (Rhbdd1), transcript variant X1, mRNA.; PREDICTED: Mus musculus rhomboid domain containing 1 (Rhbdd1), transcript variant X2, mRNA.; rhomboid domain containing 1 [gene_biotype:protein_…	chr1	100; 89	78; 81; 74; 89; 52; 4; 67; 56	21; 22; 20; 24; 14; 1; 16; 15	21; 22; 20; 24; 14; 1; 18; 15	0	main	8.43	8.22	8.22	7.99	8.02	7.65	8.02	7.96	8.12	7.94	7.76	7.86	8.05	8.17	7.85	7.83	7.99	7.7	8.27
17214771	7.6	8.44	6.55	0.44	0.09	0.37	2.28E-06	0.0003	1.45E-07	8.59E-06	NM_007734; ENSMUST00000113457; ENSMUST00000125563; ENSMUST00000141994; ENSMUST00000152664; AF169387; OTTMUST00000051474; OTTMUST00000051475; OTTMUST00000051476; OTTMUST00000051477	Col4a3	collagen, type IV, alpha 3	chr1	+	82586921	82722059	NM_007734; ENSMUST00000113457; ENSMUST00000125563; ENSMUST00000141994; ENSMUST00000152664; AF169387; OTTMUST00000051474; OTTMUST00000051475; OTTMUST00000051476; OTTMUST00000051477; GENSCAN00000033852; GENSCAN00000033854; NONMMUT001694; uc007bru.1; uc007brv.1	RefSeq; ENSEMBL; GenBank; Havana transcript; NONCODE; UCSC Genes	Mus musculus collagen, type IV, alpha 3 (Col4a3), mRNA.; collagen, type IV, alpha 3 [gene_biotype:protein_coding transcript_biotype:protein_coding]; collagen, type IV, alpha 3 [gene_biotype:protein_coding transcript_biotype:nonsense_mediated_decay]; collagen, type IV, alpha 3 [gene_biotype:protein_coding transcript_biotype:retained_intron]; Mus musculus alpha 3 collagen IV (Col4a3) mRNA, complete…	chr1	100	100; 6; 97; 59	32; 2; 31; 19	32; 2; 31; 19	0	main	8.08	7.62	8.24	7.36	7.31	6.99	7.66	8.54	8.43	8.27	8.48	8.44	8.4	5.98	6.64	6.58	6.56	7.08	6.31
17214823	4.93	5.21	4.78	0.36	0.5	0.4	0.7036	0.8357	0.3409	0.5109	ENSMUST00000083121	n-R5s213	nuclear encoded rRNA 5S 213 [Source:MGI Symbol;Acc:MGI:4422078]	chr1	+	82635013	82635110	ENSMUST00000083121; NONMMUT001696	ENSEMBL; NONCODE	nuclear encoded rRNA 5S 213 [gene_biotype:rRNA transcript_biotype:rRNA]; Non-coding transcript identified by NONCODE	chr1	100	100	4	4	0	main	4.99	4.61	4.6	5.35	5.22	4.45	5.2	6.01	5.17	4.91	5.3	5.43	4.52	5.68	4.67	4.66	4.67	5.03	4.93
17214825	9.55	9.42	9.38	0.22	0.06	0.25	0.1456	0.3425	0.2514	0.4206	NM_001310695; NM_001310697; NM_001310699; NM_029409; XM_006496556; XM_006496557; XM_006496558; XM_006496559; XM_006496560; XM_006496562; XM_006496563; XM_006496564; XM_006496565; XM_006496566; XM_006496567; XM_006496568; XM_006496569; XM_006496572; ENSMUST00000073025; ENSMUST00000078332; ENSMUST00000159279; ENSMUST00000160044; ENSMUST00000160632; ENSMUST00000160744; ENSMUST00000160750; ENSMUST000…	Mff	mitochondrial fission factor	chr1	+	82724890	82752394	NM_001310695; NM_001310697; NM_001310699; NM_029409; XM_006496556; XM_006496557; XM_006496558; XM_006496559; XM_006496560; XM_006496562; XM_006496563; XM_006496564; XM_006496565; XM_006496566; XM_006496567; XM_006496568; XM_006496569; XM_006496572; ENSMUST00000073025; ENSMUST00000078332; ENSMUST00000159279; ENSMUST00000160044; ENSMUST00000160632; ENSMUST00000160744; ENSMUST00000160750; ENSMUST000…	RefSeq; ENSEMBL; GenBank; Havana transcript; NONCODE; UCSC Genes	Mus musculus mitochondrial fission factor (Mff), transcript variant 2, mRNA.; Mus musculus mitochondrial fission factor (Mff), transcript variant 3, mRNA.; Mus musculus mitochondrial fission factor (Mff), transcript variant 4, mRNA.; Mus musculus mitochondrial fission factor (Mff), transcript variant 1, mRNA.; PREDICTED: Mus musculus mitochondrial fission factor (Mff), transcript variant X1, mRNA…	chr1	100; 95; 85; 73	81; 73; 88; 96; 27; 42; 77; 50; 46; 12; 23; 58; 65; 38; 35	21; 19; 23; 25; 20; 7; 11; 13; 12; 3; 6; 17; 10; 15; 9	21; 19; 23; 25; 7; 11; 20; 13; 12; 3; 6; 15; 17; 10; 9	0	main	9.64	9.22	9.72	9.21	9.56	9.54	9.76	9.52	9.44	9.36	9.4	9.34	9.46	9.52	9.46	9.26	9.22	8.84	9.47
17214841	10.4	10.87	10.2	0.22	0.04	0.26	0.0136	0.0763	0.0001	0.0016	NM_001310713; NM_010472; XM_006496430; XM_006496431; XM_006496432; XM_006496433; XM_006496434; XM_006496435; XM_006496436; XM_006496438; XM_006496439; XM_006496440; XR_373537; XR_865549; ENSMUST00000063380; ENSMUST00000113444; ENSMUST00000186043; ENSMUST00000186302; ENSMUST00000187899; ENSMUST00000189220; ENSMUST00000190046; ENSMUST00000190052; BC031154; OTTMUST00000123309; OTTMUST00000123310; OT…	Agfg1	ArfGAP with FG repeats 1	chr1	+	82839483	82896275	NM_001310713; NM_010472; XM_006496430; XM_006496431; XM_006496432; XM_006496433; XM_006496434; XM_006496435; XM_006496436; XM_006496438; XM_006496439; XM_006496440; XR_373537; XR_865549; ENSMUST00000063380; ENSMUST00000113444; ENSMUST00000186043; ENSMUST00000186302; ENSMUST00000187899; ENSMUST00000189220; ENSMUST00000190046; ENSMUST00000190052; BC031154; OTTMUST00000123309; OTTMUST00000123310; OT…	RefSeq; ENSEMBL; GenBank; Havana transcript; UCSC Genes	Mus musculus ArfGAP with FG repeats 1 (Agfg1), transcript variant 2, mRNA.; Mus musculus ArfGAP with FG repeats 1 (Agfg1), transcript variant 1, mRNA.; PREDICTED: Mus musculus ArfGAP with FG repeats 1 (Agfg1), transcript variant X1, mRNA.; PREDICTED: Mus musculus ArfGAP with FG repeats 1 (Agfg1), transcript variant X2, mRNA.; PREDICTED: Mus musculus ArfGAP with FG repeats 1 (Agfg1), transcript va…	chr1	100	92; 100; 60; 96; 36; 84; 88; 68; 64	23; 25; 15; 24; 9; 21; 22; 17; 16	23; 25; 15; 24; 9; 21; 22; 17; 16	0	main	10.43	9.91	10.35	10.37	10.45	10	10.42	10.85	10.86	10.88	10.9	10.84	10.95	10.5	10.46	10.12	9.82	10.26	10.03
17214857	6.15	6.2	6.23	0.24	0.17	0.27	0.7482	0.8624	0.7834	0.8616	NM_001159738; NM_016960; XM_006496447; XM_006496448; ENSMUST00000027351; ENSMUST00000113437; ENSMUST00000186832; AB015136; AF053313; AF099052; BC028504; OTTMUST00000040227; OTTMUST00000040228; OTTMUST00000123323	Ccl20	chemokine (C-C motif) ligand 20	chr1	+	83116766	83119167	NM_001159738; NM_016960; XM_006496447; XM_006496448; ENSMUST00000027351; ENSMUST00000113437; ENSMUST00000186832; AB015136; AF053313; AF099052; BC028504; OTTMUST00000040227; OTTMUST00000040228; OTTMUST00000123323; GENSCAN00000028230; uc007bsk.2; uc007bsl.2; uc007bsm.2	RefSeq; ENSEMBL; GenBank; Havana transcript; UCSC Genes	Mus musculus chemokine (C-C motif) ligand 20 (Ccl20), transcript variant 2, mRNA.; Mus musculus chemokine (C-C motif) ligand 20 (Ccl20), transcript variant 1, mRNA.; PREDICTED: Mus musculus chemokine (C-C motif) ligand 20 (Ccl20), transcript variant X1, mRNA.; PREDICTED: Mus musculus chemokine (C-C motif) ligand 20 (Ccl20), transcript variant X2, mRNA.; chemokine (C-C motif) ligand 20 [gene_bioty…	chr1	100; 93; 83	84; 63; 100; 79; 74; 26	16; 12; 19; 15; 14; 13; 10; 5	16; 12; 19; 15; 14; 5	0	main	5.85	6.41	5.85	6.45	6.12	6.16	6.21	6.3	5.99	6.15	6.43	6.05	6.28	5.89	5.92	6.32	6.34	6.6	6.23
17214865	3.95	4.88	4.04	0.96	0.22	0.21	0.3588	0.5798	0.0439	0.1240	NM_027725; NR_027636; XM_006496547; XM_006496548; XM_006496549; XM_006496550; XM_011238710; XM_011238711; XR_373545; ENSMUST00000065403; ENSMUST00000065436; ENSMUST00000113436; ENSMUST00000133079; ENSMUST00000149342; BC145995; OTTMUST00000055298; OTTMUST00000055299; OTTMUST00000055300; OTTMUST00000064965; OTTMUST00000064966	Daw1	dynein assembly factor with WDR repeat domains 1	chr1	+	83159762	83210574	NM_027725; NR_027636; XM_006496547; XM_006496548; XM_006496549; XM_006496550; XM_011238710; XM_011238711; XR_373545; ENSMUST00000065403; ENSMUST00000065436; ENSMUST00000113436; ENSMUST00000133079; ENSMUST00000149342; BC145995; OTTMUST00000055298; OTTMUST00000055299; OTTMUST00000055300; OTTMUST00000064965; OTTMUST00000064966; GENSCAN00000028227; NONMMUT001718; uc007bsn.2; uc007bso.2; uc011wob.1	RefSeq; ENSEMBL; GenBank; Havana transcript; NONCODE; UCSC Genes	Mus musculus dynein assembly factor with WDR repeat domains 1 (Daw1), transcript variant 1, mRNA.; Mus musculus dynein assembly factor with WDR repeat domains 1 (Daw1), transcript variant 2, non-coding RNA.; PREDICTED: Mus musculus dynein assembly factor with WDR repeat domains 1 (Daw1), transcript variant X1, mRNA.; PREDICTED: Mus musculus dynein assembly factor with WDR repeat domains 1 (Daw1),…	chr1	100; 96; 92	79; 100; 33; 92; 96; 17; 71; 50	19; 24; 8; 22; 4; 17; 11	19; 24; 8; 22; 23; 4; 17; 12	0	main	3.98	6.53	4.02	3.89	3.92	3.94	4.25	4.77	4.85	4.7	4.86	5.24	5.16	3.62	4.08	3.65	3.99	4.04	4.04
17214881	4.26	3.71	4.28	0.2	0.4	0.52	0.6419	0.7947	0.0801	0.1925	ENSMUST00000104548	Gm24555	predicted gene, 24555 [Source:MGI Symbol;Acc:MGI:5454332]	chr1	+	83921918	83922041	ENSMUST00000104548; NONMMUT001729	ENSEMBL; NONCODE	predicted gene, 24555 [gene_biotype:snoRNA transcript_biotype:snoRNA]; Non-coding transcript identified by NONCODE	chr1	100	100	8	8	0	main	4.7	4.39	4.09	4.27	4.32	4.15	4.22	3.72	4.36	3.77	3.72	3.63	3.11	4.3	3.09	4.12	4.54	4.36	4.19
17214883	7.26	7	7.18	0.43	0.19	0.18	0.6378	0.7920	0.1423	0.2872	NM_025386; XM_006496520; ENSMUST00000097672; ENSMUST00000139562; ENSMUST00000143656; ENSMUST00000151737; BC049581; OTTMUST00000050898; OTTMUST00000050899; OTTMUST00000050900; OTTMUST00000050901	Fbxo36	F-box protein 36	chr1	+	84839841	84900487	NM_025386; XM_006496520; ENSMUST00000097672; ENSMUST00000139562; ENSMUST00000143656; ENSMUST00000151737; BC049581; OTTMUST00000050898; OTTMUST00000050899; OTTMUST00000050900; OTTMUST00000050901; GENSCAN00000012762; NONMMUT001745; uc007btc.2	RefSeq; ENSEMBL; GenBank; Havana transcript; NONCODE; UCSC Genes	Mus musculus F-box protein 36 (Fbxo36), mRNA.; PREDICTED: Mus musculus F-box protein 36 (Fbxo36), transcript variant X1, mRNA.; F-box protein 36 [gene_biotype:protein_coding transcript_biotype:protein_coding]; F-box protein 36 [gene_biotype:protein_coding transcript_biotype:processed_transcript]; Mus musculus F-box protein 36, mRNA (cDNA clone MGC:58202 IMAGE:6772363), complete cds.; F-box protei…	chr1	100; 94	62; 48; 72; 55; 14	18; 14; 21; 15; 4	18; 14; 21; 16; 4	0	main	7.32	8.36	7.12	7.27	7.26	7.26	7.22	6.79	7.11	6.99	6.93	7.04	7.35	7.24	7.12	7.34	7	6.95	7.4
17214892	4.9	4.02	4.61	0.88	0.56	1.01	0.1189	0.3030	0.0995	0.2244	BC100303	A530040E14Rik	RIKEN cDNA A530040E14 gene	chr1	+	85105946	85114035	BC100303; ENSMUST00000093501; ENSMUST00000159087; ENSMUST00000161150; ENSMUST00000161666; ENSMUST00000162353; ENSMUST00000162453; NONMMUT001757; NONMMUT001758; NONMMUT001759; uc007btk.1; uc007btl.1; uc007btm.1; NONMMUT001755; NONMMUT001756	GenBank; ENSEMBL; NONCODE; UCSC Genes	Mus musculus RIKEN cDNA A530040E14 gene, mRNA (cDNA clone IMAGE:30931600).; RIKEN cDNA A530040E14 gene [gene_biotype:antisense transcript_biotype:antisense]; Non-coding transcript identified by NONCODE: Antisense,Sense No Exonic	chr1	100; 33; 13	8; 67; 100	1; 8; 12; 4	1; 8; 12	0	main	4.69	6.77	4.23	5.51	4.26	4.86	5.1	3.69	3.44	3.46	4.55	4.68	4.35	3.85	4.84	4.72	4.47	6.8	4.53
17214899	7.73	7.15	7.7	0.76	0.38	0.89	0.2067	0.4211	0.1188	0.2543	NM_001081746; XM_006496522; XM_006496523	Gm7609	predicted pseudogene 7609	chr1	+	85199611	85213772	NM_001081746; XM_006496522; XM_006496523; ENSMUST00000113402; AF176306; OTTMUST00000072355; uc007btq.1; uc007btr.1; XM_011238726; XM_003084455; XM_006535857; XM_011248116; XM_011248117; XR_880926; XR_880938	RefSeq; ENSEMBL; GenBank; Havana transcript; UCSC Genes	Mus musculus predicted pseudogene 7609 (Gm7609), mRNA.; PREDICTED: Mus musculus predicted pseudogene 7609 (Gm7609), transcript variant X2, mRNA.; PREDICTED: Mus musculus predicted pseudogene 7609 (Gm7609), transcript variant X3, mRNA.; predicted pseudogene 7609 [gene_biotype:transcribed_unprocessed_pseudogene transcript_biotype:processed_transcript]; Mus musculus Sp100-rs1 mRNA, partial sequence.…	chr1	100; 82; 73	100; 73; 18; 82	11; 9; 8; 2	11; 8; 2	0; 1	main	7.08	9.14	6.84	7.71	7.62	8.07	8.19	7.05	6.55	6.81	7.41	7.33	7.54	7.22	8.16	7.56	7.97	9.54	7.13
17214904	6.9	6.68	7.04	0.44	0.14	0.52	0.0983	0.2703	0.1200	0.2558	ENSMUST00000162347	Gm16028	predicted gene 16028 [Source:MGI Symbol;Acc:MGI:3801982]	chr1	+	85246851	85255465	ENSMUST00000162347; NONMMUT001770	ENSEMBL; NONCODE	predicted gene 16028 [gene_biotype:antisense transcript_biotype:antisense]; Non-coding transcript identified by NONCODE: Antisense	chr1	100	100	23	23	0	main	6.79	8.04	6.81	6.86	6.95	6.96	7.02	6.7	6.57	6.67	6.65	6.98	6.69	7.16	7.06	6.94	7.1	8.31	6.94
17214907	5.71	5.97	5.68	0.22	0.19	0.2	0.6232	0.7828	0.1119	0.2437	ENSMUST00000161282; ENSMUST00000161923	Gm16025	predicted gene 16025 [Source:MGI Symbol;Acc:MGI:3802144]	chr1	+	85326729	85342615	ENSMUST00000161282; ENSMUST00000161923; NONMMUT001777; NONMMUT001778; uc007btv.1	ENSEMBL; NONCODE; UCSC Genes	predicted gene 16025 [gene_biotype:lincRNA transcript_biotype:lincRNA]; Non-coding transcript identified by NONCODE: Linc; Non-coding transcript identified by NONCODE	chr1	100	45; 100	5; 11	5; 11	0	main	5.72	6.17	5.71	5.54	5.63	5.76	5.98	6.02	5.96	5.81	6.02	5.69	6.23	5.69	5.85	5.41	5.97	5.64	5.58
17214910	6.51	6.82	6.35	0.42	0.34	0.45	0.2062	0.4205	0.2209	0.3868	XM_001473524; XM_011248114	Gm2427	predicted gene 2427	chr1	+	85498215	85514957	XM_001473524; XM_011248114; ENSMUST00000189121; GENSCAN00000012775; OTTMUST00000123464	RefSeq; ENSEMBL; Havana transcript	PREDICTED: Mus musculus predicted gene 2427 (Gm2427), transcript variant X2, mRNA.; PREDICTED: Mus musculus predicted gene 2427 (Gm2427), transcript variant X1, mRNA.; predicted gene 2427 [gene_biotype:unprocessed_pseudogene transcript_biotype:unprocessed_pseudogene]; cdna:genscan chromosome:GRCm38:1:85489701:85587659:1 transcript_biotype:protein_coding; Sp140 nuclear body protein (Sp140) pseudog…	chr1	100	100; 63; 75; 25	8; 5; 6; 2	8; 5; 6; 2	0	main	6.12	7.07	6.56	7.07	6.53	6.09	6.2	6.64	6.76	7.06	7.39	6.87	6.43	5.83	6.38	6.62	6.34	7.12	6.04
17214921	4.49	4.41	4.27	0.78	0.19	0.65	0.4238	0.6354	0.5148	0.6642	ENSMUST00000162784	Gm16094	predicted gene 16094 [Source:MGI Symbol;Acc:MGI:3801967]	chr1	+	85599286	85599839	ENSMUST00000162784; NONMMUT001790; XR_880935	ENSEMBL; NONCODE; RefSeq	predicted gene 16094 [gene_biotype:antisense transcript_biotype:antisense]; Non-coding transcript identified by NONCODE: Antisense; PREDICTED: Mus musculus uncharacterized LOC105247074 (LOC105247074), ncRNA.	chr1	100; 84	100; 84	19; 16	19	0; 1	main	4.4	6.46	4.25	4.74	4.26	4.83	4.5	4.19	4.34	4.37	4.74	4.54	4.44	3.98	4.16	4.14	4.65	5.76	4.43
17214924	6.88	6.31	6.51	0.37	0.35	0.74	0.1424	0.3376	0.2630	0.4335	NM_001013817; XM_011248047; XM_011248048; XM_011248049; XR_387180; XR_878324; ENSMUST00000080204; ENSMUST00000159234; ENSMUST00000160119; ENSMUST00000161497; ENSMUST00000162925; BC069971; OTTMUST00000074815; OTTMUST00000074817; OTTMUST00000074899; OTTMUST00000074900; OTTMUST00000074901	Sp140	Sp140 nuclear body protein	chr1	+	85600703	85645037	NM_001013817; XM_011248047; XM_011248048; XM_011248049; XR_387180; XR_878324; ENSMUST00000080204; ENSMUST00000159234; ENSMUST00000160119; ENSMUST00000161497; ENSMUST00000162925; BC069971; OTTMUST00000074815; OTTMUST00000074817; OTTMUST00000074899; OTTMUST00000074900; OTTMUST00000074901; XR_398670; GENSCAN00000012763; NONMMUT001793; uc007buc.1	RefSeq; ENSEMBL; GenBank; Havana transcript; NONCODE; UCSC Genes	Mus musculus Sp140 nuclear body protein (Sp140), mRNA.; PREDICTED: Mus musculus Sp140 nuclear body protein (Sp140), transcript variant X1, mRNA.; PREDICTED: Mus musculus Sp140 nuclear body protein (Sp140), transcript variant X2, mRNA.; PREDICTED: Mus musculus Sp140 nuclear body protein (Sp140), transcript variant X5, mRNA.; PREDICTED: Mus musculus Sp140 nuclear body protein (Sp140), transcript va…	chr1	100	56; 33; 44; 11; 22	5; 3; 4; 1; 2	5; 3; 4; 1; 2	0	main	6.42	7.54	6.6	6.85	6.82	6.97	7.19	6.32	6.33	6.22	7.16	6.56	6.32	5.86	6.79	6.5	6.68	7.61	5.52
17214948	8.19	9.83	8.29	0.58	0.3	1.14	0.0427	0.1596	0.0026	0.0147	NM_001313712; NM_001313713; NM_001313714; NM_013673; XM_006529280; XM_006529281; XM_006529282; XM_006529283; XM_006529284; XM_006529285; XM_006529286; XM_006529288; XM_011247950; ENSMUST00000054279; ENSMUST00000066427; ENSMUST00000129951; ENSMUST00000132641; ENSMUST00000134283; ENSMUST00000140758; ENSMUST00000141709; ENSMUST00000145440; ENSMUST00000147552; ENSMUST00000150967; ENSMUST00000153574; …	Sp100	nuclear antigen Sp100	chr1	+	85649988	85709998	NM_001313712; NM_001313713; NM_001313714; NM_013673; XM_006529280; XM_006529281; XM_006529282; XM_006529283; XM_006529284; XM_006529285; XM_006529286; XM_006529288; XM_011247950; ENSMUST00000054279; ENSMUST00000066427; ENSMUST00000129951; ENSMUST00000132641; ENSMUST00000134283; ENSMUST00000140758; ENSMUST00000141709; ENSMUST00000145440; ENSMUST00000147552; ENSMUST00000150967; ENSMUST00000153574; …	RefSeq; ENSEMBL; GenBank; Havana transcript; NONCODE; UCSC Genes	Mus musculus nuclear antigen Sp100 (Sp100), transcript variant 2, mRNA.; Mus musculus nuclear antigen Sp100 (Sp100), transcript variant 3, mRNA.; Mus musculus nuclear antigen Sp100 (Sp100), transcript variant 4, mRNA.; Mus musculus nuclear antigen Sp100 (Sp100), transcript variant 1, mRNA.; PREDICTED: Mus musculus nuclear antigen Sp100 (Sp100), transcript variant X1, mRNA.; PREDICTED: Mus musculu…	chr1	100; 85; 93	58; 54; 46; 75; 79; 71; 67; 29; 13; 8; 4; 42	14; 13; 11; 18; 19; 17; 16; 7; 3; 2; 1; 10	14; 13; 11; 18; 19; 17; 16; 7; 3; 2; 1; 10	0	main	7.71	9.04	7.65	8.18	7.68	8.38	8.88	9.59	9.71	9.17	9.94	9.92	9.93	6.43	8.68	7.52	8.85	9.68	7.94
17214979	5.12	6.09	5.48	0.38	0.22	0.33	0.0956	0.2659	0.0064	0.0295	ENSMUST00000145440; OTTMUST00000074497	Sp100	nuclear antigen Sp100	chr1	+	85674882	85674985	ENSMUST00000145440; OTTMUST00000074497; ENSMUST00000082480; NONMMUT001797	ENSEMBL; Havana transcript; NONCODE	nuclear antigen Sp100 [gene_biotype:protein_coding transcript_biotype:nonsense_mediated_decay]; nuclear antigen Sp100[gene_biotype:protein_coding transcript_biotype:nonsense_mediated_decay]; nuclear encoded rRNA 5S 215 [gene_biotype:rRNA transcript_biotype:rRNA]; Non-coding transcript identified by NONCODE	chr1	100	100	11	11	0	main	5.09	5.97	5.14	5.13	5.88	5.12	5.44	5.85	6.11	6.28	6.04	5.9	6.43	5.14	5.75	5.24	5.89	5.69	5.21
17214983	9.49	9.39	9.09	0.14	0.1	0.13	0.0227	0.1060	0.0009	0.0064	NM_133781; XM_006529090; XM_006529091; XM_011247907; ENSMUST00000097666; ENSMUST00000113360; ENSMUST00000126962; ENSMUST00000130754; ENSMUST00000187623; BC020041; OTTMUST00000051256; OTTMUST00000051257; OTTMUST00000051258; OTTMUST00000051259; OTTMUST00000123468	Cab39	calcium binding protein 39	chr1	+	85793441	85851577	NM_133781; XM_006529090; XM_006529091; XM_011247907; ENSMUST00000097666; ENSMUST00000113360; ENSMUST00000126962; ENSMUST00000130754; ENSMUST00000187623; BC020041; OTTMUST00000051256; OTTMUST00000051257; OTTMUST00000051258; OTTMUST00000051259; OTTMUST00000123468; GENSCAN00000026090; GENSCAN00000026092; NONMMUT001810; uc007bum.2	RefSeq; ENSEMBL; GenBank; Havana transcript; NONCODE; UCSC Genes	Mus musculus calcium binding protein 39 (Cab39), mRNA.; PREDICTED: Mus musculus calcium binding protein 39 (Cab39), transcript variant X1, mRNA.; PREDICTED: Mus musculus calcium binding protein 39 (Cab39), transcript variant X2, mRNA.; PREDICTED: Mus musculus calcium binding protein 39 (Cab39), transcript variant X3, mRNA.; calcium binding protein 39 [gene_biotype:protein_coding transcript_biotyp…	chr1	100	68; 74; 63; 58; 26; 32; 5; 53; 11	13; 14; 12; 11; 5; 6; 1; 10; 2	13; 14; 12; 11; 5; 6; 1; 10; 2	0	main	9.77	9.51	9.58	9.41	9.5	9.4	9.36	9.38	9.38	9.51	9.36	9.53	9.28	9.33	9.13	9.12	9.09	8.95	8.99
17214998	9.17	8.69	9	0.36	0.08	0.39	0.0570	0.1922	0.0509	0.1388	NM_022417; ENSMUST00000027425; ENSMUST00000139837; ENSMUST00000185569; AB030199; AF272044; AF282981; BC012952; OTTMUST00000074348; OTTMUST00000074349; OTTMUST00000123471	Itm2c	integral membrane protein 2C	chr1	+	85894281	85908698	NM_022417; ENSMUST00000027425; ENSMUST00000139837; ENSMUST00000185569; AB030199; AF272044; AF282981; BC012952; OTTMUST00000074348; OTTMUST00000074349; OTTMUST00000123471; GENSCAN00000026110; uc011wof.1; uc029qrf.1	RefSeq; ENSEMBL; GenBank; Havana transcript; UCSC Genes	Mus musculus integral membrane protein 2C (Itm2c), mRNA.; integral membrane protein 2C [gene_biotype:protein_coding transcript_biotype:protein_coding]; integral membrane protein 2C [gene_biotype:protein_coding transcript_biotype:retained_intron]; Mus musculus mRNA, complete cds, clone:2-68.; Mus musculus BRI3 mRNA, complete cds.; Mus musculus putative transmembrane protein 2c mRNA, complete cds.;…	chr1	100; 84; 94	87; 100; 35; 52; 83; 78; 74; 61; 9	20; 23; 8; 12; 16; 18; 14; 2	20; 23; 8; 12; 19; 18; 17; 14; 2	0	main	8.66	8.43	9.14	9.46	9.23	9.19	9.05	8.69	8.67	8.71	8.56	8.53	8.72	8.86	8.96	9.37	8.56	9.65	8.95
17215008	5.58	5.6	5.55	0.3	0.09	0.08	0.0833	0.2441	0.8072	0.8782	NR_037692	4933407L21Rik	RIKEN cDNA 4933407L21 gene	chr1	+	85928483	85940624	NR_037692; ENSMUST00000027426; ENSMUST00000129392; ENSMUST00000188949; NONMMUT001815; NONMMUT001816; OTTMUST00000085542; OTTMUST00000085543; OTTMUST00000123472; uc007bup.2	RefSeq; ENSEMBL; NONCODE; Havana transcript; UCSC Genes	Mus musculus RIKEN cDNA 4933407L21 gene (4933407L21Rik), long non-coding RNA.; RIKEN cDNA 4933407L21 gene [gene_biotype:protein_coding transcript_biotype:protein_coding]; RIKEN cDNA 4933407L21 gene [gene_biotype:protein_coding transcript_biotype:retained_intron]; Non-coding transcript identified by NONCODE: Linc; novel protein[gene_biotype:protein_coding transcript_biotype:protein_coding]; novel …	chr1	100; 82	100; 29; 79; 50	14; 4; 11; 9; 7	14; 4; 11; 7	0	main	5.45	5.2	5.13	5.96	5.68	5.72	5.63	5.6	5.62	5.54	5.67	5.41	5.59	5.61	5.51	5.62	5.5	5.43	5.6
17215016	5.03	4.89	4.99	0.16	0.12	0.17	0.4690	0.6722	0.3390	0.5092	NM_001122732; NM_027029; NM_027300; NM_028647; XM_011248071; XR_878326; XR_878333; ENSMUST00000052854; ENSMUST00000113344; ENSMUST00000125083; ENSMUST00000129169; ENSMUST00000130504; ENSMUST00000131151; ENSMUST00000135440; ENSMUST00000149469; ENSMUST00000152501; ENSMUST00000153247; ENSMUST00000159876; AF399971; BC048516; BC061025; EF546784; EU259321; OTTMUST00000066171; OTTMUST00000066172; OTTMUS…	Spata3; Gm41906	spermatogenesis associated 3; predicted gene, 41906	chr1	+	86016816	86029958	NM_001122732; NM_027029; NM_027300; NM_028647; XM_011248071; XR_878326; XR_878333; ENSMUST00000052854; ENSMUST00000113344; ENSMUST00000125083; ENSMUST00000129169; ENSMUST00000130504; ENSMUST00000131151; ENSMUST00000135440; ENSMUST00000149469; ENSMUST00000152501; ENSMUST00000153247; ENSMUST00000159876; AF399971; BC048516; BC061025; EF546784; EU259321; OTTMUST00000066171; OTTMUST00000066172; OTTMUS…	RefSeq; ENSEMBL; GenBank; Havana transcript; NONCODE; UCSC Genes	Mus musculus spermatogenesis associated 3 (Spata3), transcript variant 4, mRNA.; Mus musculus spermatogenesis associated 3 (Spata3), transcript variant 1, mRNA.; Mus musculus spermatogenesis associated 3 (Spata3), transcript variant 2, mRNA.; Mus musculus spermatogenesis associated 3 (Spata3), transcript variant 3, mRNA.; PREDICTED: Mus musculus spermatogenesis associated 3 (Spata3), transcript v…	chr1	100; 93; 86; 94; 50	48; 52; 45; 39; 10; 32; 23; 6; 16	15; 16; 14; 12; 3; 13; 10; 6; 1; 5	15; 16; 14; 12; 3; 10; 7; 2; 5	0	main	4.92	4.77	5.09	5.18	5.23	4.94	5.05	5.03	4.74	4.9	4.71	4.91	4.94	4.67	4.94	4.94	4.98	5.15	5.1
17215029	7.4	6.93	7.12	0.4	0.22	0.19	0.3463	0.5687	0.0369	0.1099	NM_001144992; NM_001144993; ENSMUST00000027429; ENSMUST00000165824; BC137675; BC144821	2810459M11Rik	RIKEN cDNA 2810459M11 gene	chr1	+	86045863	86055456	NM_001144992; NM_001144993; ENSMUST00000027429; ENSMUST00000165824; BC137675; BC144821; GENSCAN00000026109; OTTMUST00000052508; OTTMUST00000122942; uc007bux.2; uc011wog.1	RefSeq; ENSEMBL; GenBank; Havana transcript; UCSC Genes	Mus musculus RIKEN cDNA 2810459M11 gene (2810459M11Rik), transcript variant 1, mRNA.; Mus musculus RIKEN cDNA 2810459M11 gene (2810459M11Rik), transcript variant 2, mRNA.; RIKEN cDNA 2810459M11 gene [gene_biotype:protein_coding transcript_biotype:protein_coding]; Mus musculus RIKEN cDNA 2810459M11 gene, mRNA (cDNA clone MGC:169299 IMAGE:8860694), complete cds.; Mus musculus RIKEN cDNA 2810459M11 …	chr1	100	100; 84; 79	19; 16; 15	19; 16; 15	0	main	7.22	6.74	7.83	7.37	7.66	7.82	7.1	7.12	6.72	7.21	6.91	6.64	6.95	7.07	7.19	7.54	7.02	7.11	7.21
17215035	9.42	9.11	9.64	0.21	0.13	0.26	0.0273	0.1192	0.0059	0.0278	NM_027357; ENSMUST00000027432; ENSMUST00000127104; ENSMUST00000133480; ENSMUST00000139715; ENSMUST00000147807; ENSMUST00000149946; ENSMUST00000152184; ENSMUST00000189234; BC138526; BC138527; OTTMUST00000085651; OTTMUST00000085652; OTTMUST00000085664; OTTMUST00000085665; OTTMUST00000085666; OTTMUST00000085667; OTTMUST00000085669; OTTMUST00000123477; ENSMUST00000143200; OTTMUST00000085663	Psmd1	proteasome (prosome, macropain) 26S subunit, non-ATPase, 1	chr1	+	86064387	86139295	NM_027357; ENSMUST00000027432; ENSMUST00000127104; ENSMUST00000133480; ENSMUST00000139715; ENSMUST00000147807; ENSMUST00000149946; ENSMUST00000152184; ENSMUST00000189234; BC138526; BC138527; OTTMUST00000085651; OTTMUST00000085652; OTTMUST00000085664; OTTMUST00000085665; OTTMUST00000085666; OTTMUST00000085667; OTTMUST00000085669; OTTMUST00000123477; ENSMUST00000143200; OTTMUST00000085663; ENSMUST0…	RefSeq; ENSEMBL; GenBank; Havana transcript; NONCODE; UCSC Genes	Mus musculus proteasome (prosome, macropain) 26S subunit, non-ATPase, 1 (Psmd1), mRNA.; proteasome (prosome, macropain) 26S subunit, non-ATPase, 1 [gene_biotype:protein_coding transcript_biotype:protein_coding]; proteasome (prosome, macropain) 26S subunit, non-ATPase, 1 [gene_biotype:protein_coding transcript_biotype:processed_transcript]; proteasome (prosome, macropain) 26S subunit, non-ATPase, …	chr1	100; 67	91; 9; 14; 73; 32; 5; 41	20; 2; 3; 16; 7; 1; 9	20; 2; 3; 16; 7; 1; 9	0	main	9.71	9.63	9.44	9.2	9.21	9.22	9.49	8.95	9.14	9.02	9.05	9.28	9.26	9.7	9.96	9.58	9.47	9.23	9.83
17215065	8.62	8.95	9.03	0.6	0.14	0.45	0.0038	0.0331	0.0041	0.0210	ENSMUST00000104086	Gm22786	predicted gene, 22786 [Source:MGI Symbol;Acc:MGI:5452563]	chr1	+	86087301	86087422	ENSMUST00000104086; NONMMUT001824	ENSEMBL; NONCODE	predicted gene, 22786 [gene_biotype:snoRNA transcript_biotype:snoRNA]; Non-coding transcript identified by NONCODE	chr1	100	100	11	11	0	main	8.62	8.67	8.69	7.37	8.4	7.39	8.61	9.02	9	8.91	9.27	8.93	8.87	8.59	9.24	9.93	8.99	9.17	8.9
17215067	7.14	7.12	7.35	0.23	0.1	0.18	0.7824	0.8831	0.3177	0.4880	NM_001310702; NM_027456; NM_030184; XM_006529952; XM_006529953; XM_006529954; XM_006529956; XM_006529957; XM_006529958; XM_006529959; XM_006529960; XM_011248111; XM_011248112; XR_387199; XR_387200; XR_387201; XR_387202; ENSMUST00000027434; ENSMUST00000113309; ENSMUST00000123618; ENSMUST00000126579; ENSMUST00000131412; ENSMUST00000134858; ENSMUST00000135973; ENSMUST00000150059; ENSMUST00000153389;…	Armc9	armadillo repeat containing 9	chr1	+	86154711	86278284	NM_001310702; NM_027456; NM_030184; XM_006529952; XM_006529953; XM_006529954; XM_006529956; XM_006529957; XM_006529958; XM_006529959; XM_006529960; XM_011248111; XM_011248112; XR_387199; XR_387200; XR_387201; XR_387202; ENSMUST00000027434; ENSMUST00000113309; ENSMUST00000123618; ENSMUST00000126579; ENSMUST00000131412; ENSMUST00000134858; ENSMUST00000135973; ENSMUST00000150059; ENSMUST00000153389;…	RefSeq; ENSEMBL; GenBank; Havana transcript; NONCODE; UCSC Genes	Mus musculus armadillo repeat containing 9 (Armc9), transcript variant 3, mRNA.; Mus musculus armadillo repeat containing 9 (Armc9), transcript variant 2, mRNA.; Mus musculus armadillo repeat containing 9 (Armc9), transcript variant 1, mRNA.; PREDICTED: Mus musculus armadillo repeat containing 9 (Armc9), transcript variant X1, mRNA.; PREDICTED: Mus musculus armadillo repeat containing 9 (Armc9), …	chr1	100	83; 71; 88; 79; 75; 63; 8; 33; 25; 21; 29; 17; 50; 4; 67	20; 17; 21; 19; 18; 15; 2; 8; 6; 5; 7; 4; 12; 1; 16	20; 17; 21; 19; 18; 15; 2; 8; 6; 5; 7; 4; 12; 1; 16	0	main	6.99	7.68	7.16	7.03	7.09	7.21	7.31	7.16	7.12	7.01	7	7.14	7.28	7.5	7.21	7.36	7.08	7.57	7.34
17215097	9	7.01	7.19	0.67	0.32	0.78	0.0127	0.0734	0.0001	0.0013	NM_145222; ENSMUST00000113306; ENSMUST00000188695; ENSMUST00000189618; AF502429; BC031187; BC060507; OTTMUST00000123556; OTTMUST00000123557; OTTMUST00000123559	B3gnt7	UDP-GlcNAc:betaGal beta-1,3-N-acetylglucosaminyltransferase 7	chr1	+	86303221	86307305	NM_145222; ENSMUST00000113306; ENSMUST00000188695; ENSMUST00000189618; AF502429; BC031187; BC060507; OTTMUST00000123556; OTTMUST00000123557; OTTMUST00000123559; GENSCAN00000026107; NONMMUT001831; OTTMUST00000123558; uc007bvk.2	RefSeq; ENSEMBL; GenBank; Havana transcript; NONCODE; UCSC Genes	Mus musculus UDP-GlcNAc:betaGal beta-1,3-N-acetylglucosaminyltransferase 7 (B3gnt7), mRNA.; UDP-GlcNAc:betaGal beta-1,3-N-acetylglucosaminyltransferase 7 [gene_biotype:protein_coding transcript_biotype:protein_coding]; UDP-GlcNAc:betaGal beta-1,3-N-acetylglucosaminyltransferase 7 [gene_biotype:protein_coding transcript_biotype:retained_intron]; Mus musculus beta 1,3-N-acetylglucosaminyltransferas…	chr1	100; 93; 95; 94	100; 96; 20; 32; 60; 76; 64; 36	25; 24; 5; 8; 14; 18; 15; 9; 16	25; 24; 5; 8; 15; 19; 16; 9	0	main	9.42	7.82	9.82	9.17	9.04	8.74	8.35	7.5	7.06	7.61	6.89	6.99	6.89	6.03	6.94	6.45	7.96	7.78	7.62
17215101	6.93	7.01	7.18	0.11	0.07	0.27	0.2093	0.4243	0.1234	0.2608	ENSMUST00000165437	Gm5258	predicted gene 5258 [Source:MGI Symbol;Acc:MGI:3647794]	chr1	+	86323267	86325433	ENSMUST00000165437; GENSCAN00000026102; OTTMUST00000123561	ENSEMBL; Havana transcript	predicted gene 5258 [gene_biotype:processed_pseudogene transcript_biotype:processed_pseudogene]; cdna:genscan chromosome:GRCm38:1:86323267:86336179:1 transcript_biotype:protein_coding; ribosomal protein L35 (Rpl35) pseudogene[gene_biotype:processed_pseudogene transcript_biotype:processed_pseudogene]	chr1	100	35	6	6	0	main	6.9	7.19	6.97	7.02	6.87	6.91	6.92	6.97	7.05	6.96	7.06	7.07	6.9	7.29	6.92	7.37	7.02	7.64	7.05
17215105	6.23	5.94	5.88	0.23	0.2	0.24	0.1628	0.3656	0.1563	0.3064	NR_015507	C130036L24Rik	RIKEN cDNA C130036L24 gene	chr1	+	86359574	86373791	NR_015507; ENSMUST00000127284; ENSMUST00000137643; ENSMUST00000190804; NONMMUT001839; NONMMUT001840; NONMMUT001841; NONMMUT001842; uc011woj.1	RefSeq; ENSEMBL; NONCODE; UCSC Genes	Mus musculus RIKEN cDNA C130036L24 gene (C130036L24Rik), long non-coding RNA.; RIKEN cDNA C130036L24 gene [gene_biotype:processed_transcript transcript_biotype:retained_intron]; RIKEN cDNA C130036L24 gene [gene_biotype:processed_transcript transcript_biotype:processed_transcript]; Non-coding transcript identified by NONCODE: Linc	chr1	100; 86	82; 53; 41	14; 9; 7; 6	14; 9; 7	0	main	5.8	5.99	6.28	5.93	6.3	6.29	6.41	6.26	6.03	5.9	5.69	5.8	6.02	6.04	5.81	5.91	5.8	6.17	5.47
17215111	5.35	5.29	5.32	0.11	0.06	0.21	0.9979	0.9990	0.9598	0.9754	NM_027966; ENSMUST00000046004; BC100497; BC145753	1700019O17Rik	RIKEN cDNA 1700019O17 gene	chr1	+	86426329	86428049	NM_027966; ENSMUST00000046004; BC100497; BC145753; GENSCAN00000026091; OTTMUST00000111623; OTTMUST00000111624; uc007bvo.2	RefSeq; ENSEMBL; GenBank; Havana transcript; UCSC Genes	Mus musculus RIKEN cDNA 1700019O17 gene (1700019O17Rik), mRNA.; RIKEN cDNA 1700019O17 gene [gene_biotype:protein_coding transcript_biotype:protein_coding]; Mus musculus RIKEN cDNA 1700019O17 gene, mRNA (cDNA clone MGC:118337 IMAGE:30916756), complete cds.; Mus musculus RIKEN cDNA 1700019O17 gene, mRNA (cDNA clone MGC:175640 IMAGE:40131056), complete cds.; cdna:genscan chromosome:GRCm38:1:86426371…	chr1	100; 91	100	22; 20	22	0	main	5.14	5.3	5.47	5.34	5.4	5.42	5.29	5.42	5.29	5.38	5.28	5.3	5.29	5.44	5.11	5.69	5.19	5.26	5.4
17215113	4.39	4.54	4.51	0.39	0.37	0.27	0.5137	0.7068	0.3942	0.5598	OTTMUST00000123571	Rpl30-ps6	ribosomal protein L30, pseudogene 6	chr1	+	86473659	86474006	OTTMUST00000123571; ENSMUST00000163337; GENSCAN00000026111	Havana transcript; ENSEMBL	ribosomal protein L30, pseudogene 6[gene_biotype:processed_pseudogene transcript_biotype:processed_pseudogene]; ribosomal protein L30, pseudogene 6 [gene_biotype:processed_pseudogene transcript_biotype:processed_pseudogene]; cdna:genscan chromosome:GRCm38:1:86473659:86487946:1 transcript_biotype:protein_coding	chr1	100	100	13	13	0	main	4.07	4.56	4.45	5.24	4.48	4.18	4.2	4.55	3.94	4.51	4.64	3.76	4.46	4.64	4.21	4.95	4.53	4.52	4.29
17215115	12.05	11.78	12.01	0.2	0.1	0.25	0.4071	0.6219	0.1919	0.3520	NM_008972; ENSMUST00000045897; ENSMUST00000186255; ENSMUST00000186932; ENSMUST00000188533; ENSMUST00000188699; BC081453; BC083135; BC085171; OTTMUST00000123572; OTTMUST00000123574; OTTMUST00000123575; OTTMUST00000123576; OTTMUST00000123577	Ptma	prothymosin alpha	chr1	+	86526736	86530698	NM_008972; ENSMUST00000045897; ENSMUST00000186255; ENSMUST00000186932; ENSMUST00000188533; ENSMUST00000188699; BC081453; BC083135; BC085171; OTTMUST00000123572; OTTMUST00000123574; OTTMUST00000123575; OTTMUST00000123576; OTTMUST00000123577; OTTMUST00000123573; uc007bvp.1; ENSMUST00000052615; GENSCAN00000026520	RefSeq; ENSEMBL; GenBank; Havana transcript; UCSC Genes	Mus musculus prothymosin alpha (Ptma), mRNA.; prothymosin alpha [gene_biotype:protein_coding transcript_biotype:protein_coding]; prothymosin alpha [gene_biotype:protein_coding transcript_biotype:processed_transcript]; Mus musculus prothymosin alpha, mRNA (cDNA clone MGC:102090 IMAGE:6820943), complete cds.; Mus musculus prothymosin alpha, mRNA (cDNA clone MGC:103390 IMAGE:6506450), complete cds.;…	chr1	100; 88; 89	100; 78; 33; 89	9; 7; 3; 8	9; 7; 3; 8	0; 1	main	11.71	12.16	11.82	12.16	11.95	12.1	12.28	11.74	11.93	11.68	11.78	11.76	11.91	12.23	11.69	11.77	11.97	12.04	12.32
17215123	7.6	7.48	7.6	0.16	0.1	0.6	0.0010	0.0138	0.7596	0.8455	NM_172974; XM_006529623; XM_006529624; XM_006529625; XM_011248009; XM_011248010; ENSMUST00000027446; ENSMUST00000121534; ENSMUST00000122884; ENSMUST00000127219; ENSMUST00000138280; ENSMUST00000149542; AF071317; BC012659; OTTMUST00000067485; OTTMUST00000067486; OTTMUST00000067487; OTTMUST00000067488; OTTMUST00000067546	Cops7b	COP9 (constitutive photomorphogenic) homolog, subunit 7b (Arabidopsis thaliana)	chr1	+	86582904	86606500	NM_172974; XM_006529623; XM_006529624; XM_006529625; XM_011248009; XM_011248010; ENSMUST00000027446; ENSMUST00000121534; ENSMUST00000122884; ENSMUST00000127219; ENSMUST00000138280; ENSMUST00000149542; AF071317; BC012659; OTTMUST00000067485; OTTMUST00000067486; OTTMUST00000067487; OTTMUST00000067488; OTTMUST00000067546; GENSCAN00000026103; NONMMUT001853; NONMMUT001854; uc007bvr.1; uc007bvs.1	RefSeq; ENSEMBL; GenBank; Havana transcript; NONCODE; UCSC Genes	Mus musculus COP9 (constitutive photomorphogenic) homolog, subunit 7b (Arabidopsis thaliana) (Cops7b), mRNA.; PREDICTED: Mus musculus COP9 (constitutive photomorphogenic) homolog, subunit 7b (Arabidopsis thaliana) (Cops7b), transcript variant X1, mRNA.; PREDICTED: Mus musculus COP9 (constitutive photomorphogenic) homolog, subunit 7b (Arabidopsis thaliana) (Cops7b), transcript variant X2, mRNA.; P…	chr1	100; 89; 82; 80	63; 84; 53; 79; 89; 58; 11; 47; 74; 5	12; 16; 10; 15; 17; 11; 2; 9; 8; 14; 1	12; 16; 10; 15; 17; 11; 2; 9; 14; 1	0	main	7.45	7.82	7.41	7.45	7.78	7.62	7.65	7.37	7.42	7.59	7.39	7.53	7.58	7.6	7.57	7.68	7.57	6.74	8.64
17215137	7.95	8.02	8.01	0.16	0.07	0.3	0.6200	0.7807	0.5730	0.7102	NM_001172157; NM_153530; XM_006529298; XM_006529300; XM_006529301; ENSMUST00000065694; ENSMUST00000168237; ENSMUST00000188121; ENSMUST00000189044; ENSMUST00000190618; BC036177; OTTMUST00000123632; OTTMUST00000123633; OTTMUST00000123634; OTTMUST00000123635; OTTMUST00000123636	Dis3l2	DIS3 mitotic control homolog (S. cerevisiae)-like 2	chr1	+	86703804	87050097	NM_001172157; NM_153530; XM_006529298; XM_006529300; XM_006529301; ENSMUST00000065694; ENSMUST00000168237; ENSMUST00000188121; ENSMUST00000189044; ENSMUST00000190618; BC036177; OTTMUST00000123632; OTTMUST00000123633; OTTMUST00000123634; OTTMUST00000123635; OTTMUST00000123636; GENSCAN00000026095; GENSCAN00000052118; GENSCAN00000052120; GENSCAN00000052147; NONMMUT001858; uc007bvu.2; uc007bvv.2; uc0…	RefSeq; ENSEMBL; GenBank; Havana transcript; NONCODE; UCSC Genes	Mus musculus DIS3 mitotic control homolog (S. cerevisiae)-like 2 (Dis3l2), transcript variant 1, mRNA.; Mus musculus DIS3 mitotic control homolog (S. cerevisiae)-like 2 (Dis3l2), transcript variant 2, mRNA.; PREDICTED: Mus musculus DIS3 mitotic control homolog (S. cerevisiae)-like 2 (Dis3l2), transcript variant X1, mRNA.; PREDICTED: Mus musculus DIS3 mitotic control homolog (S. cerevisiae)-like 2…	chr1	100; 80	96; 91; 22; 39; 83; 13; 9; 87	22; 21; 5; 9; 19; 3; 2; 4; 20	22; 21; 5; 9; 19; 3; 2; 20	0	main	8	8.24	7.75	7.95	7.88	7.84	8.08	8.05	8.17	8	7.98	8.08	7.99	8	7.76	7.42	8.03	8.05	8.27
17215166	5.19	5.15	5.13	0.27	0.16	0.19	0.9438	0.9712	0.7790	0.8586	NM_007432; ENSMUST00000044878; ENSMUST00000187662; BC145627; OTTMUST00000123669; OTTMUST00000123670	Akp3	alkaline phosphatase 3, intestine, not Mn requiring	chr1	+	87125008	87127912	NM_007432; ENSMUST00000044878; ENSMUST00000187662; BC145627; OTTMUST00000123669; OTTMUST00000123670; GENSCAN00000052136; uc007bwb.1; uc011wom.2	RefSeq; ENSEMBL; GenBank; Havana transcript; UCSC Genes	Mus musculus alkaline phosphatase 3, intestine, not Mn requiring (Akp3), mRNA.; alkaline phosphatase 3, intestine, not Mn requiring [gene_biotype:protein_coding transcript_biotype:protein_coding]; alkaline phosphatase 3, intestine, not Mn requiring [gene_biotype:protein_coding transcript_biotype:retained_intron]; Mus musculus cDNA clone IMAGE:9054195.; alkaline phosphatase 3, intestine, not Mn re…	chr1	100	100; 75	20; 15	20; 15	0	main	4.98	4.83	5.59	5.17	5.06	5.32	5.42	5.45	5.13	4.98	5.21	5.08	5.21	4.88	5.14	5.33	5.17	4.86	5.22
17215178	6.26	6.11	6.26	0.13	0.17	0.21	0.2557	0.4782	0.1366	0.2794	NM_027084; XM_006529858; XM_006529859; XM_006529860; ENSMUST00000044533; JF323950; JF698684; OTTMUST00000084503	Prss56	protease, serine 56	chr1	+	87183493	87188404	NM_027084; XM_006529858; XM_006529859; XM_006529860; ENSMUST00000044533; JF323950; JF698684; OTTMUST00000084503; GENSCAN00000052125; NONMMUT001878; uc007bwe.2	RefSeq; ENSEMBL; GenBank; Havana transcript; NONCODE; UCSC Genes	Mus musculus protease, serine 56 (Prss56), mRNA.; PREDICTED: Mus musculus protease, serine 56 (Prss56), transcript variant X1, mRNA.; PREDICTED: Mus musculus protease, serine 56 (Prss56), transcript variant X2, mRNA.; PREDICTED: Mus musculus protease, serine 56 (Prss56), transcript variant X3, mRNA.; protease, serine 56 [gene_biotype:protein_coding transcript_biotype:protein_coding]; Mus musculus…	chr1	100	100; 92; 96; 76; 36	25; 23; 24; 19; 9	25; 23; 24; 19; 9	0	main	6.22	6.43	6.49	6.19	6.41	6.24	6.18	6.15	5.94	6.28	6.03	5.97	6.35	6.24	6.21	6.33	6.06	6.68	6.32
17215192	5.05	5.03	5.02	0.12	0.19	0.12	0.9602	0.9796	0.8573	0.9110	NM_021600; ENSMUST00000073252; ENSMUST00000186373; ENSMUST00000189970; BC052153; BC141376; BC141387; K02582; L10076; OTTMUST00000123728; OTTMUST00000123729; OTTMUST00000123730	Chrnd	cholinergic receptor, nicotinic, delta polypeptide	chr1	+	87190652	87200070	NM_021600; ENSMUST00000073252; ENSMUST00000186373; ENSMUST00000189970; BC052153; BC141376; BC141387; K02582; L10076; OTTMUST00000123728; OTTMUST00000123729; OTTMUST00000123730; GENSCAN00000052125; uc007bwf.2; uc007bwg.1	RefSeq; ENSEMBL; GenBank; Havana transcript; UCSC Genes	Mus musculus cholinergic receptor, nicotinic, delta polypeptide (Chrnd), mRNA.; cholinergic receptor, nicotinic, delta polypeptide [gene_biotype:protein_coding transcript_biotype:protein_coding]; cholinergic receptor, nicotinic, delta polypeptide [gene_biotype:protein_coding transcript_biotype:retained_intron]; Mus musculus cholinergic receptor, nicotinic, delta polypeptide, mRNA (cDNA clone MGC:…	chr1	100; 95	95; 14; 90; 86; 76	20; 3; 19; 18; 16	20; 3; 19; 18; 16	0	main	4.88	5.03	5.12	4.92	5.2	5.19	5.04	4.91	4.9	5.18	5.27	4.78	5.13	4.99	5	5.29	5	5.04	5.12
17215208	5.83	5.9	6.09	0.24	0.18	0.14	0.5982	0.7661	0.2724	0.4434	NM_009604; XM_006529078; ENSMUST00000027470; ENSMUST00000185763; ENSMUST00000186038; ENSMUST00000188796; ENSMUST00000189392; JN164665; JN164666; M30514; OTTMUST00000123731; OTTMUST00000123732; OTTMUST00000123733; OTTMUST00000123734; OTTMUST00000123735; X03819	Chrng	cholinergic receptor, nicotinic, gamma polypeptide	chr1	+	87205811	87211835	NM_009604; XM_006529078; ENSMUST00000027470; ENSMUST00000185763; ENSMUST00000186038; ENSMUST00000188796; ENSMUST00000189392; JN164665; JN164666; M30514; OTTMUST00000123731; OTTMUST00000123732; OTTMUST00000123733; OTTMUST00000123734; OTTMUST00000123735; X03819; GENSCAN00000052121; uc007bwh.1; uc007bwi.1; uc033fkf.1; uc033fkg.1	RefSeq; ENSEMBL; GenBank; Havana transcript; UCSC Genes	Mus musculus cholinergic receptor, nicotinic, gamma polypeptide (Chrng), mRNA.; PREDICTED: Mus musculus cholinergic receptor, nicotinic, gamma polypeptide (Chrng), transcript variant X1, mRNA.; cholinergic receptor, nicotinic, gamma polypeptide [gene_biotype:protein_coding transcript_biotype:protein_coding]; cholinergic receptor, nicotinic, gamma polypeptide [gene_biotype:protein_coding transcrip…	chr1	100; 90; 89	100; 43; 33; 95; 86	21; 9; 7; 18; 8	21; 9; 7; 20; 18	0	main	5.42	5.82	5.8	5.86	5.84	6.14	6.11	6.3	5.93	5.83	5.93	5.83	5.98	6.19	5.8	6.09	6.17	6.07	6.01
17215222	7.96	7.84	8.09	0.12	0.06	0.2	0.1783	0.3860	0.0563	0.1494	NM_001039169; NM_001039170; NM_023314; XM_006529669; XM_006529670; XM_006529671; XM_006529673; XM_006529674; ENSMUST00000050876; ENSMUST00000076362; ENSMUST00000113230; ENSMUST00000113231; ENSMUST00000113232; ENSMUST00000113233; ENSMUST00000113235; ENSMUST00000123735; AF068116; BC028903; BC045153; BC049077; OTTMUST00000051659; OTTMUST00000051660; OTTMUST00000051661; OTTMUST00000051662; OTTMUST000…	Eif4e2	eukaryotic translation initiation factor 4E member 2	chr1	+	87213914	87240488	NM_001039169; NM_001039170; NM_023314; XM_006529669; XM_006529670; XM_006529671; XM_006529673; XM_006529674; ENSMUST00000050876; ENSMUST00000076362; ENSMUST00000113230; ENSMUST00000113231; ENSMUST00000113232; ENSMUST00000113233; ENSMUST00000113235; ENSMUST00000123735; AF068116; BC028903; BC045153; BC049077; OTTMUST00000051659; OTTMUST00000051660; OTTMUST00000051661; OTTMUST00000051662; OTTMUST000…	RefSeq; ENSEMBL; GenBank; Havana transcript; UCSC Genes	Mus musculus eukaryotic translation initiation factor 4E member 2 (Eif4e2), transcript variant 2, mRNA.; Mus musculus eukaryotic translation initiation factor 4E member 2 (Eif4e2), transcript variant 1, mRNA.; Mus musculus eukaryotic translation initiation factor 4E member 2 (Eif4e2), transcript variant 3, mRNA.; PREDICTED: Mus musculus eukaryotic translation initiation factor 4E member 2 (Eif4e2…	chr1	100; 91; 90; 92	65; 57; 48; 52; 35; 26; 43	15; 13; 11; 10; 12; 8; 6; 9	15; 13; 11; 12; 8; 6; 10	0	main	7.96	8.14	8.23	7.97	7.93	7.99	7.92	7.9	7.9	7.88	7.77	7.8	7.78	8.25	8.16	8	7.88	7.91	8.4
17215238	6.95	6.87	6.95	0.28	0.26	0.37	0.5844	0.7574	0.5764	0.7130	ENSMUST00000157693	Gm26187	predicted gene, 26187 [Source:MGI Symbol;Acc:MGI:5455964]	chr1	+	87251148	87251248	ENSMUST00000157693; NONMMUT001880	ENSEMBL; NONCODE	predicted gene, 26187 [gene_biotype:snRNA transcript_biotype:snRNA]; Non-coding transcript identified by NONCODE	chr1	100	100	9	9	0	main	7.16	6.97	6.48	7.09	7.3	6.78	6.74	6.36	6.8	7.05	7.05	6.73	6.93	7.61	6.92	7.11	7.02	6.62	6.63
17215240	6.02	6.12	6.06	0.15	0.21	0.15	0.6606	0.8078	0.4995	0.6518	NM_028889; XR_387203; ENSMUST00000027472; ENSMUST00000118687; ENSMUST00000150831; BC019531; BC085088; OTTMUST00000073234; OTTMUST00000073235; OTTMUST00000073236	Efhd1	EF hand domain containing 1	chr1	+	87264363	87310839	NM_028889; XR_387203; ENSMUST00000027472; ENSMUST00000118687; ENSMUST00000150831; BC019531; BC085088; OTTMUST00000073234; OTTMUST00000073235; OTTMUST00000073236; GENSCAN00000052123; NONMMUT001882; uc007bwo.1	RefSeq; ENSEMBL; GenBank; Havana transcript; NONCODE; UCSC Genes	Mus musculus EF hand domain containing 1 (Efhd1), mRNA.; PREDICTED: Mus musculus EF hand domain containing 1 (Efhd1), transcript variant X1, misc_RNA.; EF hand domain containing 1 [gene_biotype:protein_coding transcript_biotype:protein_coding]; EF hand domain containing 1 [gene_biotype:protein_coding transcript_biotype:nonsense_mediated_decay]; EF hand domain containing 1 [gene_biotype:protein_co…	chr1	100; 94	86; 71; 24; 43	18; 15; 5; 17; 9	18; 15; 5; 9	0	main	6.06	6.21	6.06	5.72	5.94	6	5.97	6.21	5.9	6.19	6.09	5.95	6.48	5.93	5.81	6.13	6.04	6.1	6.23
17215251	8.04	8.03	8.01	0.15	0.14	0.24	0.8920	0.9437	0.6041	0.7335	NM_001110212; NM_146112; XM_006529464; XM_006529465; XM_006529466; XM_006529467; XM_006529468; XM_006529469; XM_006529470; XR_387164; ENSMUST00000027475; ENSMUST00000164992; ENSMUST00000172736; ENSMUST00000172776; ENSMUST00000172794; ENSMUST00000172964; ENSMUST00000172976; ENSMUST00000173148; ENSMUST00000173152; ENSMUST00000173173; ENSMUST00000173235; ENSMUST00000173636; ENSMUST00000173663; ENSMU…	Gigyf2	GRB10 interacting GYF protein 2	chr1	+	87326998	87450810	NM_001110212; NM_146112; XM_006529464; XM_006529465; XM_006529466; XM_006529467; XM_006529468; XM_006529469; XM_006529470; XR_387164; ENSMUST00000027475; ENSMUST00000164992; ENSMUST00000172736; ENSMUST00000172776; ENSMUST00000172794; ENSMUST00000172964; ENSMUST00000172976; ENSMUST00000173148; ENSMUST00000173152; ENSMUST00000173173; ENSMUST00000173235; ENSMUST00000173636; ENSMUST00000173663; ENSMU…	RefSeq; ENSEMBL; GenBank; Havana transcript; NONCODE; UCSC Genes	Mus musculus GRB10 interacting GYF protein 2 (Gigyf2), transcript variant 2, mRNA.; Mus musculus GRB10 interacting GYF protein 2 (Gigyf2), transcript variant 1, mRNA.; PREDICTED: Mus musculus GRB10 interacting GYF protein 2 (Gigyf2), transcript variant X1, mRNA.; PREDICTED: Mus musculus GRB10 interacting GYF protein 2 (Gigyf2), transcript variant X2, mRNA.; PREDICTED: Mus musculus GRB10 interacti…	chr1	100; 75; 88; 83; 67	79; 76; 58; 45; 12; 6; 73; 64; 3; 15; 48; 39; 24; 9; 67; 30; 55; 18; 52	26; 25; 19; 15; 4; 2; 24; 21; 1; 5; 16; 13; 3; 8; 22; 10; 18; 6; 7; 17	26; 25; 19; 15; 4; 2; 24; 21; 1; 5; 16; 13; 8; 3; 22; 10; 18; 6; 17	0	main	8.19	8.25	8.05	7.86	8.07	7.95	7.9	7.78	8.01	8.04	7.76	8.03	8.03	8.19	8.23	7.7	7.75	7.91	8.18
17215291	5.62	5.44	5.58	0.13	0.07	0.1	0.2822	0.5059	0.0784	0.1898	NM_028473; XM_006529895; ENSMUST00000027476; ENSMUST00000191095; BC115669; BC115670; KM657818	3110079O15Rik	RIKEN cDNA 3110079O15 gene	chr1	+	87470264	87475459	NM_028473; XM_006529895; ENSMUST00000027476; ENSMUST00000191095; BC115669; BC115670; KM657818; GENSCAN00000052137; OTTMUST00000123737; OTTMUST00000123738; uc007bww.2; uc011woo.1	RefSeq; ENSEMBL; GenBank; Havana transcript; UCSC Genes	Mus musculus RIKEN cDNA 3110079O15 gene (3110079O15Rik), mRNA.; PREDICTED: Mus musculus RIKEN cDNA 3110079O15 gene (3110079O15Rik), transcript variant X1, mRNA.; RIKEN cDNA 3110079O15 gene [gene_biotype:protein_coding transcript_biotype:protein_coding]; RIKEN cDNA 3110079O15 gene [gene_biotype:protein_coding transcript_biotype:processed_transcript]; Mus musculus RIKEN cDNA 3110079O15 gene, mRNA (…	chr1	100	100; 69	13; 9	13; 9	0	main	5.6	5.6	5.78	5.41	5.79	5.58	5.65	5.37	5.4	5.49	5.48	5.39	5.56	5.51	5.73	5.56	5.65	5.47	5.6
17215298	6.2	5.28	5.27	0.25	0.08	0.39	8.43E-05	0.0026	1.98E-05	0.0004	NM_001160163; NM_001160164; NM_001160165; NM_015750; XM_006529524; ENSMUST00000070898; ENSMUST00000163606; ENSMUST00000164128; ENSMUST00000165109; ENSMUST00000166055; ENSMUST00000166259; ENSMUST00000172222; AB028023; AB048604; BC026408; BC105657; BC105658; BC105659; BC105661; OTTMUST00000094288; OTTMUST00000094289; OTTMUST00000094290; OTTMUST00000094291; OTTMUST00000094292; OTTMUST00000094293	Neu2	neuraminidase 2	chr1	+	87509889	87597845	NM_001160163; NM_001160164; NM_001160165; NM_015750; XM_006529524; ENSMUST00000070898; ENSMUST00000163606; ENSMUST00000164128; ENSMUST00000165109; ENSMUST00000166055; ENSMUST00000166259; ENSMUST00000172222; AB028023; AB048604; BC026408; BC105657; BC105658; BC105659; BC105661; OTTMUST00000094288; OTTMUST00000094289; OTTMUST00000094290; OTTMUST00000094291; OTTMUST00000094292; OTTMUST00000094293; GE…	RefSeq; ENSEMBL; GenBank; Havana transcript; UCSC Genes	Mus musculus neuraminidase 2 (Neu2), transcript variant 1, mRNA.; Mus musculus neuraminidase 2 (Neu2), transcript variant 2, mRNA.; Mus musculus neuraminidase 2 (Neu2), transcript variant 3, mRNA.; Mus musculus neuraminidase 2 (Neu2), transcript variant 4, mRNA.; PREDICTED: Mus musculus neuraminidase 2 (Neu2), transcript variant X1, mRNA.; neuraminidase 2 [gene_biotype:protein_coding transcript_b…	chr1	100; 80; 92; 93	70; 48; 37; 44; 33; 56; 19; 26; 22	19; 13; 10; 12; 9; 15; 4; 7; 11; 14; 6	19; 13; 10; 12; 9; 15; 5; 7; 6	0	main	5.95	5.76	6.29	6.44	6.45	6.21	6.21	5.34	5.25	5.38	5.17	5.21	5.3	5.78	5.48	5.22	5.35	4.67	4.97
17215309	7.95	8.9	8.95	0.35	0.2	0.75	0.0208	0.1004	0.0020	0.0120	NM_001110192; NM_001110193; NM_010566; NR_122078; XM_006529149; XM_006529150; XM_006529151; XM_006529152; XM_006529154; ENSMUST00000042275; ENSMUST00000072999; ENSMUST00000163222; ENSMUST00000163548; ENSMUST00000163576; ENSMUST00000164592; ENSMUST00000165554; ENSMUST00000167032; ENSMUST00000168783; ENSMUST00000169754; ENSMUST00000170300; AF125996; AF184912; AF184913; AF228679; BC108328; OTTMUST00…	Inpp5d	inositol polyphosphate-5-phosphatase D	chr1	+	87620312	87720508	NM_001110192; NM_001110193; NM_010566; NR_122078; XM_006529149; XM_006529150; XM_006529151; XM_006529152; XM_006529154; ENSMUST00000042275; ENSMUST00000072999; ENSMUST00000163222; ENSMUST00000163548; ENSMUST00000163576; ENSMUST00000164592; ENSMUST00000165554; ENSMUST00000167032; ENSMUST00000168783; ENSMUST00000169754; ENSMUST00000170300; AF125996; AF184912; AF184913; AF228679; BC108328; OTTMUST00…	RefSeq; ENSEMBL; GenBank; Havana transcript; NONCODE; UCSC Genes	Mus musculus inositol polyphosphate-5-phosphatase D (Inpp5d), transcript variant 2, mRNA.; Mus musculus inositol polyphosphate-5-phosphatase D (Inpp5d), transcript variant 3, mRNA.; Mus musculus inositol polyphosphate-5-phosphatase D (Inpp5d), transcript variant 1, mRNA.; Mus musculus inositol polyphosphate-5-phosphatase D (Inpp5d), transcript variant 4, non-coding RNA.; PREDICTED: Mus musculus i…	chr1	100; 96	90; 86; 79; 38; 10; 14; 69; 83; 66; 76; 3	26; 25; 23; 11; 3; 4; 20; 24; 19; 22; 1	26; 25; 23; 11; 3; 4; 20; 24; 19; 22; 1	0	main	8.01	8.25	7.44	8.22	7.39	7.79	8.04	8.8	8.79	8.66	9.03	8.99	9.21	7.7	9.15	8.53	9.23	9.92	8.71
17215345	8.09	8.05	8.17	0.12	0.07	0.16	0.8284	0.9090	0.8525	0.9080	NM_001205391; NM_001205392; NM_029846; XM_006529950; XR_387198; ENSMUST00000027512; ENSMUST00000113186; ENSMUST00000113190; ENSMUST00000127884; ENSMUST00000129431; ENSMUST00000133072; ENSMUST00000134603; ENSMUST00000137638; ENSMUST00000139628; ENSMUST00000144047; ENSMUST00000151037; AB087879; AB087880; AB087881; AB476646; AK131120; BC049122; OTTMUST00000039677; OTTMUST00000039678; OTTMUST00000039…	Atg16l1	autophagy related 16-like 1 (S. cerevisiae)	chr1	+	87755870	87792428	NM_001205391; NM_001205392; NM_029846; XM_006529950; XR_387198; ENSMUST00000027512; ENSMUST00000113186; ENSMUST00000113190; ENSMUST00000127884; ENSMUST00000129431; ENSMUST00000133072; ENSMUST00000134603; ENSMUST00000137638; ENSMUST00000139628; ENSMUST00000144047; ENSMUST00000151037; AB087879; AB087880; AB087881; AB476646; AK131120; BC049122; OTTMUST00000039677; OTTMUST00000039678; OTTMUST00000039…	RefSeq; ENSEMBL; GenBank; Havana transcript; NONCODE; UCSC Genes	Mus musculus autophagy related 16-like 1 (S. cerevisiae) (Atg16l1), transcript variant 1, mRNA.; Mus musculus autophagy related 16-like 1 (S. cerevisiae) (Atg16l1), transcript variant 3, mRNA.; Mus musculus autophagy related 16-like 1 (S. cerevisiae) (Atg16l1), transcript variant 2, mRNA.; PREDICTED: Mus musculus autophagy related 16-like 1 (S. cerevisiae) (Atg16l1), transcript variant X2, mRNA.;…	chr1	100; 96	95; 84; 89; 50; 74; 79; 21; 18; 26; 53; 3; 68; 87; 47; 32; 29	36; 32; 34; 19; 27; 30; 8; 7; 10; 20; 1; 26; 28; 33; 18; 12; 11	36; 32; 34; 19; 28; 30; 8; 7; 10; 20; 1; 26; 33; 18; 12; 11	0	main	8.21	8.18	8.05	8.09	8.01	7.86	8.18	8.06	7.98	7.9	8.04	8.1	8.07	8.12	8.23	7.89	7.87	8.18	8.18
17215370	9.13	9.49	8.93	0.42	0.22	0.57	0.0004	0.0078	0.1192	0.2548	ENSMUST00000157343	Gm25395	predicted gene, 25395 [Source:MGI Symbol;Acc:MGI:5455172]	chr1	+	87776938	87777209	ENSMUST00000157343; NONMMUT001904	ENSEMBL; NONCODE	predicted gene, 25395 [gene_biotype:scaRNA transcript_biotype:scaRNA]; Non-coding transcript identified by NONCODE: Sense No Exonic	chr1	100	100	20	20	0	main	9.11	9.47	9.15	8.28	9.12	8.51	9.15	9.28	9.78	9.57	9.73	9.31	9.34	8.81	8.96	8.77	9.01	10.28	9.07
17215372	9.02	9.13	9.21	0.7	0.23	0.12	0.0003	0.0058	0.1011	0.2268	NR_028519; AF357345	Scarna6	small Cajal body-specific RNA 6	chr1	+	87784556	87784820	NR_028519; AF357345; ENSMUST00000158656; NONMMUT001905; uc011wor.1	RefSeq; GenBank; ENSEMBL; NONCODE; UCSC Genes	Mus musculus small Cajal body-specific RNA 6 (Scarna6), guide RNA.; Mus musculus clone MBI-46 C/D box snoRNA, partial sequence.; small Cajal body-specific RNA 6 [gene_biotype:scaRNA transcript_biotype:scaRNA]; Non-coding transcript identified by NONCODE: Sense No Exonic	chr1	100; 95	100	21; 20	21	0	main	9.22	9.14	9.03	7.46	8.96	7.82	8.78	8.79	9.39	9.34	9.17	8.97	9.09	9.16	9.19	9.32	9	9.33	9.2
17215376	5.7	5.57	5.62	0.16	0.21	0.23	0.6631	0.8095	0.6900	0.7964	NM_009118; XM_006529271; XM_006529272; XM_006529273; XM_006529274; XM_011247944; ENSMUST00000077772; ENSMUST00000128761; ENSMUST00000130886; ENSMUST00000136708; ENSMUST00000144334; ENSMUST00000145385; ENSMUST00000155393; ENSMUST00000156381; ENSMUST00000177757; AY651760; BC016498; M24086; OTTMUST00000051793; OTTMUST00000051794; OTTMUST00000051795; OTTMUST00000051796; OTTMUST00000051797; OTTMUST000…	Sag	S-antigen, retina and pineal gland (arrestin)	chr1	+	87803680	87845158	NM_009118; XM_006529271; XM_006529272; XM_006529273; XM_006529274; XM_011247944; ENSMUST00000077772; ENSMUST00000128761; ENSMUST00000130886; ENSMUST00000136708; ENSMUST00000144334; ENSMUST00000145385; ENSMUST00000155393; ENSMUST00000156381; ENSMUST00000177757; AY651760; BC016498; M24086; OTTMUST00000051793; OTTMUST00000051794; OTTMUST00000051795; OTTMUST00000051796; OTTMUST00000051797; OTTMUST000…	RefSeq; ENSEMBL; GenBank; Havana transcript; NONCODE; UCSC Genes	Mus musculus S-antigen, retina and pineal gland (arrestin) (Sag), mRNA.; PREDICTED: Mus musculus S-antigen, retina and pineal gland (arrestin) (Sag), transcript variant X1, mRNA.; PREDICTED: Mus musculus S-antigen, retina and pineal gland (arrestin) (Sag), transcript variant X2, mRNA.; PREDICTED: Mus musculus S-antigen, retina and pineal gland (arrestin) (Sag), transcript variant X3, mRNA.; PREDI…	chr1	100; 94	88; 79; 75; 63; 58; 25; 42; 17; 38; 83; 54; 67	21; 19; 17; 15; 18; 14; 6; 10; 4; 9; 20; 13; 16	21; 19; 18; 15; 14; 6; 10; 4; 9; 20; 13; 16	0	main	5.58	5.87	5.62	5.91	5.49	5.66	5.81	5.75	5.43	5.4	5.74	5.76	5.3	5.87	5.55	5.83	5.54	5.23	5.65
17215395	8.81	8.62	8.33	0.14	0.07	0.4	0.0130	0.0743	0.0269	0.0868	NM_177646; XM_006529471; XM_006529472; XM_006529473; XM_006529474; XM_006529476; XM_011247987; XM_011247988; XM_011247989; ENSMUST00000027517; ENSMUST00000185260; ENSMUST00000189448; ENSMUST00000189726; ENSMUST00000190061; ENSMUST00000190243; ENSMUST00000191589; BC048957; OTTMUST00000123739; OTTMUST00000123740; OTTMUST00000123741; OTTMUST00000123742; OTTMUST00000123743; OTTMUST00000123744; OTTMUS…	Dgkd	diacylglycerol kinase, delta	chr1	+	87853287	87944489	NM_177646; XM_006529471; XM_006529472; XM_006529473; XM_006529474; XM_006529476; XM_011247987; XM_011247988; XM_011247989; ENSMUST00000027517; ENSMUST00000185260; ENSMUST00000189448; ENSMUST00000189726; ENSMUST00000190061; ENSMUST00000190243; ENSMUST00000191589; BC048957; OTTMUST00000123739; OTTMUST00000123740; OTTMUST00000123741; OTTMUST00000123742; OTTMUST00000123743; OTTMUST00000123744; OTTMUS…	RefSeq; ENSEMBL; GenBank; Havana transcript; UCSC Genes	Mus musculus diacylglycerol kinase, delta (Dgkd), mRNA.; PREDICTED: Mus musculus diacylglycerol kinase, delta (Dgkd), transcript variant X1, mRNA.; PREDICTED: Mus musculus diacylglycerol kinase, delta (Dgkd), transcript variant X2, mRNA.; PREDICTED: Mus musculus diacylglycerol kinase, delta (Dgkd), transcript variant X4, mRNA.; PREDICTED: Mus musculus diacylglycerol kinase, delta (Dgkd), transcri…	chr1	100	100; 96; 88; 67; 21; 4; 25; 33; 13; 17	24; 23; 21; 16; 5; 1; 6; 8; 3; 4	24; 23; 21; 16; 5; 1; 6; 8; 3; 4	0	main	8.61	8.91	8.69	8.66	8.9	8.95	8.84	8.61	8.6	8.67	8.47	8.68	8.62	8.42	8.23	7.93	7.87	8.75	8.8
17215427	8.68	8.93	8.68	0.14	0.29	0.2	0.3596	0.5805	0.0294	0.0930	ENSMUST00000178574	Gm25198	predicted gene, 25198 [Source:MGI Symbol;Acc:MGI:5454975]	chr1	+	88015924	88016033	ENSMUST00000178574; NONMMUT001913	ENSEMBL; NONCODE	predicted gene, 25198 [gene_biotype:miRNA transcript_biotype:miRNA]; Non-coding transcript identified by NONCODE	chr1	100	100	7	7	0	main	8.58	8.7	8.54	8.78	8.68	8.63	8.95	9.3	8.78	8.85	9.47	8.78	8.99	8.85	8.47	8.79	8.51	8.94	8.56
17215429	6.91	6.29	6.7	0.24	0.14	0.21	0.0054	0.0416	0.0002	0.0023	NM_013701; NM_145079; NM_201410; NM_201641; NM_201642; NM_201643; NM_201644; NM_201645; XM_006544485; XM_011238184; ENSMUST00000014263; ENSMUST00000049289; ENSMUST00000058237; ENSMUST00000073049; ENSMUST00000073772; ENSMUST00000097659; ENSMUST00000113134; ENSMUST00000113135; ENSMUST00000113137; ENSMUST00000113138; ENSMUST00000113142; ENSMUST00000124852; ENSMUST00000126203; ENSMUST00000138182; ENS…	Ugt1a2; Ugt1a6a; Ugt1a6b; Ugt1a10; Ugt1a7c; Ugt1a5; Ugt1a9; Ugt1a1	UDP glucuronosyltransferase 1 family, polypeptide A2; UDP glucuronosyltransferase 1 family, polypeptide A6A; UDP glucuronosyltransferase 1 family, polypeptide A6B; UDP glycosyltransferase 1 family, polypeptide A10; UDP glucuronosyltransferase 1 family, polypeptide A7C; UDP glucuronosyltransferase 1 family, polypeptide A5; UDP glucuronosyltransferase 1 family, polypeptide A9; UDP glucuronosyltrans…	chr1	+	88055388	88220002	NM_013701; NM_145079; NM_201410; NM_201641; NM_201642; NM_201643; NM_201644; NM_201645; XM_006544485; XM_011238184; ENSMUST00000014263; ENSMUST00000049289; ENSMUST00000058237; ENSMUST00000073049; ENSMUST00000073772; ENSMUST00000097659; ENSMUST00000113134; ENSMUST00000113135; ENSMUST00000113137; ENSMUST00000113138; ENSMUST00000113142; ENSMUST00000124852; ENSMUST00000126203; ENSMUST00000138182; ENS…	RefSeq; ENSEMBL; GenBank; Havana transcript; UCSC Genes	Mus musculus UDP glucuronosyltransferase 1 family, polypeptide A2 (Ugt1a2), mRNA.; Mus musculus UDP glucuronosyltransferase 1 family, polypeptide A6A (Ugt1a6a), mRNA.; Mus musculus UDP glucuronosyltransferase 1 family, polypeptide A6B (Ugt1a6b), mRNA.; Mus musculus UDP glycosyltransferase 1 family, polypeptide A10 (Ugt1a10), mRNA.; Mus musculus UDP glucuronosyltransferase 1 family, polypeptide A7…	chr1	100; 91; 87; 86; 90; 92; 75; 63	32; 30; 55; 38; 34; 36; 2; 26; 28; 49; 19; 15; 17; 23; 45; 21	15; 14; 26; 18; 16; 17; 1; 12; 13; 23; 9; 7; 8; 10; 19; 11; 21; 6; 5	15; 14; 26; 18; 16; 17; 1; 12; 13; 23; 9; 7; 8; 11; 21; 10	0	main	6.92	6.88	6.87	6.97	7.53	6.85	6.96	6.26	6.35	6.48	6.06	6.29	6.26	6.82	6.8	6.61	7	6.56	6.4
17215462	5.35	5.28	5.47	0.12	0.16	0.17	0.3809	0.5988	0.3088	0.4789	NM_001281466; XM_006529040; XM_006529041; XM_006529042; XM_006529043; XM_006529044; XM_006529045; XM_006529046; XM_006529048; XM_006529049; XM_006529050; XR_387134; ENSMUST00000061013; ENSMUST00000113130; ENSMUST00000135948; ENSMUST00000142632; ENSMUST00000148474; BC114979; OTTMUST00000049203; OTTMUST00000049204; OTTMUST00000049205; OTTMUST00000049206	Mroh2a	maestro heat-like repeat family member 2A	chr1	+	88226986	88262289	NM_001281466; XM_006529040; XM_006529041; XM_006529042; XM_006529043; XM_006529044; XM_006529045; XM_006529046; XM_006529048; XM_006529049; XM_006529050; XR_387134; ENSMUST00000061013; ENSMUST00000113130; ENSMUST00000135948; ENSMUST00000142632; ENSMUST00000148474; BC114979; OTTMUST00000049203; OTTMUST00000049204; OTTMUST00000049205; OTTMUST00000049206; XM_006544540; XM_006544542; XM_006544543; GE…	RefSeq; ENSEMBL; GenBank; Havana transcript; UCSC Genes	Mus musculus maestro heat-like repeat family member 2A (Mroh2a), mRNA.; PREDICTED: Mus musculus maestro heat-like repeat family member 2A (Mroh2a), transcript variant X1, mRNA.; PREDICTED: Mus musculus maestro heat-like repeat family member 2A (Mroh2a), transcript variant X2, mRNA.; PREDICTED: Mus musculus maestro heat-like repeat family member 2A (Mroh2a), transcript variant X3, mRNA.; PREDICTED…	chr1	100; 97; 33	97; 94; 91; 63; 60; 86; 6; 14; 3; 9	34; 33; 32; 22; 21; 29; 2; 5; 1	34; 33; 32; 22; 21; 30; 2; 5; 1; 3	0	main	5.41	5.46	5.34	5.26	5.25	5.57	5.28	5.27	5.21	5.38	5.31	5.16	5.61	5.45	5.49	5.5	5.45	5.81	5.29
[truncated: 31,510 more rows]
