# Supplementary material for: Pten and p53 Loss in the Mouse Lung Causes Adenocarcinoma and Sarcomatoid Carcinoma
Source: Cancers (Basel). 2022 Jul 28;14(15):3671. doi: 10.3390/cancers14153671 (PMC9367331; doi:10.3390/cancers14153671)
Supplement: Supplementary file 1 [file cancers-14-03671-s001.zip › Lazaro et al Supplementary Table 5 Revised.xlsx]

## Sheet: Lists_GENES_UP
FDR-p < 0.05 FC≥2
ADC tumor UP_666		PSC tumor UP_631		ADC only UP_533		PSC only UP_498		Intersect UP_133
Probe Set ID	Gene Symbol	Probe Set ID	Gene Symbol	Probe Set ID	Gene Symbol	Probe Set ID	Gene Symbol	Probe Set ID	Gene Symbol
17460538	Gkn2	17514482	Mmp13	17275596	C87198	17547719	Ahnak2	17514495	Mmp12
17278775	AF357355	17232215	Moxd1	17474371	Pglyrp1	17360440	Adra2a	17337796	Pla2g7
17378125	Bpifa1	17341080	Thbs2	17514662	Gm22815	17276328	Hif1a	17547744	Cks2
17278799	Gm22205	17460891	Fbln2	17441160	Pla2g1b	17532947	Praf2	17242376	Pfkl
17278715	Rian	17533713	Timp1	17278836	Mir654	17296436	Parp8	17363204	Psat1
17306983	Gzme; Gzmd	17355298	Dynap	17301697	Tnfrsf10b	17359098	Cep55	17427133	Gm12602
17278793	Gm25856	17281084	Egln3	17292262	Tpmt	17543264	Maged1	17232215	Moxd1
17278690	Mir493	17294738	Vcan	17397475	Mgst2	17292011	Tfap2a	17537088	Pgk1
17535171	Gm24598	17407412	Sprr1a	17320928	Slc38a2	17304817	Ankrd28	17462954	Spsb2
17278759	Gm23474; Rian	17400365	Ctsk	17478225	Ldha	17449710	Cxcl9	17396143	Car13
17278769	DQ267100; Rian	17519738	Cd109	17477811	Gys1	17318772	Apol7a	17448106	Sel1l3
17278757	Gm24564	17378125	Bpifa1	17465942	Atp6v0a4	17427147	Cdkn2a	17376549	Prnd; Prn
17278765	AF357426	17426365	Tnc	17466322	Trpv6	17519910	Ttk	17219139	Rgs5
17278767	Gm23600	17461205	Chl1	17392937	Sox12	17431588	Ephb2	17447404	Sorcs2
17278876	Mir453	17526776	Ncam1	17308083	Adamdec1	17518458	Igdcc4	17518007	Pkm
17331059	Adgrg7	17362953	Ms4a7	17336788	Slc44a4	17258023	Ttyh2	17511639	Gm3272
17278761	AF357425	17300279	Mmp14	17278824	Mir1193	17338416	Trem2	17241692	Cdk1
17518909	Gm22962	17509617	Cpe	17273620	Dtnb	17534758	4930502E18Rik	17260474	Igfbp3
17240750	Ros1	17427133	Gm12602	17352850	Kctd1	17310808	Dap	17289372	Enc1
17543104	Mir1906-1; Mir1906-2	17503937	Mt2	17538079	D330045A20Rik	17406783	Lmna	17308361	Bmp1
17278795	Gm23787	17317167	Has2	17278781	Gm23347	17459870	Loxl3	17468143	Mthfd2
17278662	Meg3; Mir770	17269391	Krt14	17487905	Pafah1b3	17546512	Gapdh-ps15; Gapdh	17232534	Frk
17278781	Gm23347	17398416	Pdgfc	17498673	Camsap3	17332695	Tiam2	17548303	Gm12891
17278779	Gm25357	17362941	Ms4a14	17392549	9030622O22Rik	17222549	Rnf149	17353747	Cd14
17278777	DQ267102	17254059	Ccl12	17485553	Tmc4	17408024	Fcgr1	17226189	Inhbb
17216402	Serpinb5	17255260	Col1a1	17278700	Mir3070b	17247039	Aebp1	17254660	Gm38938
17278810	Mir380	17239845	Arg1	17240750	Ros1	17438955	Cxcl5	17271572	2610035D17Rik
17329361	Kng2	17514515	Mmp3	17388332	Creb3l1	17243544	Aldh1l2	17378125	Bpifa1
17278773	Gm23508; Rian	17212461	Col3a1	17353554	Hspa9	17400365	Ctsk	17307791	Scara3
17278814	Mir323	17431607	C1qb	17278842	Mir300	17367036	Pter	17230945	Smyd2
17278858	Mir485; Mirg	17310922	Matn2	17544878	Morc4	17364280	Myof	17464672	Slc25a13
17278842	Mir300	17389467	Grem1	17278812	Mir1197	17463401	Foxm1	17304493	Gnl3
17457373	Tmem213	17321951	Krt6a	17299250	Gm15217	17287827	Tgfbi	17287330	Cks2
17300725	Mcpt2	17431612	C1qc	17271861	Hid1	17233536	P4ha1	17513641	Slc7a5
17487759	Cd177	17379606	Mmp9	17278709	Mir434	17532569	Ccr1	17349433	Kif20a
17465942	Atp6v0a4	17298775	Anxa8	17401480	Dennd2d	17301634	Gm21451	17459196	Tnip3
17273864	Apob	17399858	Sprr2a3	17504002	Gm15889	17503245	Syce2	17347448	Cyp1b1
17281084	Egln3	17229607	Fcgr2b	17273864	Apob	17497525	Adam8	17304512	Gm24916
17364090	Ankrd22	17216458	Serpinb2	17404047	Zfp704	17402797	Cenpe	17469656	Srgap3
17276776	Arg2	17524930	Acp5	17514078	Agt	17264282	Shisa6	17481960	Arntl
17381879	St8sia6	17219139	Rgs5	17278767	Gm23600	17467269	Hpgds	17431619	C1qa
17438886	Alb	17362973	Ms4a6d	17409826	Snx7	17434555	Abcb1b	17502573	Hmox1
17278812	Mir1197	17480675	P4ha3	17433975	Mir200b	17304514	Snord19	17314693	Tuba1c
17221553	Pkhd1	17230102	Ifi202b	17331059	Adgrg7	17236552	Hal	17548955	Cks2
17278824	Mir1193	17356427	Fosl1	17406421	Fam160a1; Arfip1	17399802	S100a4	17440575	Chek2
17536600	Gdpd2	17455801	Col1a2	17538194	Vsig1	17501104	Dctd; Gm39174	17311846	Myc
17538096	Rnf128	17537088	Pgk1	17545051	Acsl4	17535841	Plxna3	17221432	Gm10566
17284948	Akr1c19	17498323	Tnfrsf23	17278884	Mir541	17437558	Pcdh7	17497334	Mki67
17278852	Mir382	17310368	Adamts12	17276776	Arg2	17430227	Gjb5	17405082	Slc7a11
17352985	B4galt6	17444267	Fscn1	17278852	Mir382	17267601	Scpep1	17500595	D8Ertd82e
17490912	Fut2	17325904	Ccdc80	17388999	Prrg4	17405789	Trim59	17399854	Sprr2a1; Sprr2a2
17278785	Gm23736	17222719	Col5a2	17529855	Zbtb38; E030011O05Rik	17466687	Osbpl3	17468018	Hk2
17278801	Gm25224	17438955	Cxcl5	17477184	Klk14	17229590	Fcrlb	17350671	Gm5507
17386135	Stk39	17520582	C430002N11Rik	17320103	Celsr1	17439830	Spp1	17539797	Clcn5
17539479	Tmem27	17517848	Stra6	17307113	Gja3	17391623	Cpxm1	17239040	Ulbp1
17278771	DQ267101	17218321	Rgs16	17278715	Rian	17254289	Wfdc17	17326081	C330027C09Rik
17232215	Moxd1	17285438	Inhba	17520171	Bcl2a1b; Bcl2a1a	17545078	Ammecr1	17451614	2610524H06Rik
17381589	Itih2	17349549	Mir1949	17430609	Serinc2	17344953	Crisp1	17344120	Snord52
17278882	Mir377	17497246	Adam12; 5830403F22Rik	17460538	Gkn2	17264835	Cd68	17314738	Spats2
17439037	Parm1	17391623	Cpxm1	17307991	Dock5	17227384	Pkp1	17516699	Mpzl2
17278797	Gm25854	17470846	Eno2	17364403	Cyp2c67	17389467	Grem1	17234803	Cstb
17477191	Klk13	17301634	Gm21451	17315993	Rai14	17324787	Tm4sf19	17457128	Akr1b8
17278692	Mir337	17524969	Anln	17343873	Rnf5	17418271	Fhl3	17509139	Ankrd37
17278763	Gm24899; Gm26945	17241962	Mif	17254332	Hnf1b	17349549	Mir1949	17458520	Mpp6
17278822	Mir679	17469656	Srgap3	17298155	Chdh	17330769	Gm4737	17509180	Gm10313
17477184	Klk14	17431619	C1qa	17519282	Rab27a	17229389	Uck2	17470879	Tpi1
17278700	Mir3070b	17385767	Fap	17413463	5430416O09Rik	17291964	Eef1e1	17294135	Srd5a1
17275718	Mia2	17470879	Tpi1	17503300	Hook2	17229620	Fcgr3	17409953	Gm4609
17418934	Tmem54	17434555	Abcb1b	17232116	Gm10825	17514834	Taf1d	17231163	Sertad4
17275589	Gm19990	17514495	Mmp12	17211375	Paqr8	17455801	Col1a2	17329361	Kng2
17283364	Tc2n	17329361	Kng2	17285267	Lyst	17227311	Shisa4	17439021	Ereg
17359769	Sema4g	17257946	Sox9	17217083	Pm20d1	17255335	Samd14	17233347	Gja1
17278647	Dlk1	17459870	Loxl3	17386135	Stk39	17462796	Clec4d	17241032	Ddit4
17278698	Mir3070a	17312829	Lgals1	17278702	Mir431	17255260	Col1a1	17241962	Mif
17334166	Dcpp1	17445440	Steap1	17278810	Mir380	17499962	Plat	17291559	E2f3
17348812	Dsg2	17260474	Igfbp3	17335383	Mapk13	17367686	Il1rn	17548313	Gm42035; Gm3579
17217399	Chil1	17311846	Myc	17278751	Mir1188	17356427	Fosl1	17399858	Sprr2a3
17278704	6430411K18Rik; Mir127; Mir433	17390879	Fbn1	17329243	Liph	17481770	Adm	17479575	Prc1
17278828	Mir543	17465856	Ptn	17278690	Mir493	17428803	Kif2c	17281084	Egln3
17430222	Gjb4	17491193	Saa3	17212087	Npas2	17490149	Cd33	17360216	Gsto1
17466322	Trpv6	17393868	Mafb	17212252	Il18rap	17401833	Slc25a24	17239845	Arg1
17533234	Sytl5	17529099	Col12a1	17512611	Dpep2	17405478	P2ry13	17529398	Me1
17439029	Areg	17354367	Lox	17544734	Bex1	17321597	Racgap1	17485200	Syt8
17361090	BC021614	17516699	Mpzl2	17295569	Naip2	17222650	Uxs1	17527934	Kif23
17315245	Krt18	17325514	Fstl1	17238605	Itga7	17218321	Rgs16	17431612	C1qc
17453496	Cldn4	17268909	Top2a	17367880	Tprn	17229466	Hsd17b7	17403314	Gm5138; Gm2574
17306867	Cideb	17395091	Pmepa1	17224447	Slc23a3	17462663	Mfap5	17389481	Arhgap11a
17329568	Atp13a4	17405082	Slc7a11	17393764	Gm23134	17480243	Tenm4	17440164	Ccdc18
17381791	Cubn	17332695	Tiam2	17489441	Hpn	17239787	Enpp1	17538096	Rnf128
17278846	Mir487b	17357640	Ms4a4a	17512628	Dpep2	17342868	Fkbp5	17292632	n-R5s54
17487374	Apoc1	17356369	Cd248	17404028	Tpd52	17401066	Ngf	17476620	Gm6669
17375257	Ckmt1	17360440	Adra2a	17256473	Atp6v0a1	17362953	Ms4a7	17379871	1500012F01Rik
17514495	Mmp12	17239787	Enpp1	17366141	Prdx3	17297537	Plau	17375503	AA467197; Mir147
17278818	Mir329	17399802	S100a4	17451002	P2rx2	17402072	Frrs1	17472903	Pthlh
17324332	Fetub	17470616	C3ar1	17290646	Edaradd	17232162	Vnn1	17268909	Top2a
17293237	Golm1	17406492	Kirrel	17456736	Ahcyl2	17299329	Lgals3	17503937	Mt2
17215629	Mlph	17466228	Clec5a	17466729	4921507P07Rik	17382169	Mastl	17238594	Cd63
17286254	Mboat1	17508850	Msr1	17278806	Mir411	17537081	Tlr13	17257946	Sox9
17278878	Mir154	17363204	Psat1	17279381	Cep170b	17519967	Tpbg	17548642	Gm3579
17529398	Me1	17224071	Fn1	17278761	AF357425	17456627	Flnc	17402698	Dkk2
17475081	Ceacam10	17229391	Uck2	17449800	Sowahb	17442925	Cct6a	17281911	Gm15283
17485098	Muc5b	17254047	Ccl7	17370309	Ptgs1	17438975	Cxcl3	17524930	Acp5
17414651	Zfp618	17417844	Slc2a1	17321780	Cela1	17487361	Apoc2	17507288	Shcbp1
17399776	S100a14	17368569	Col5a1	17229178	Atp1b1	17485520	Oscar	17503942	Mt1
17527934	Kif23	17292011	Tfap2a	17219039	Gpa33	17437278	Ncapg	17361276	Rhod
17451002	P2rx2	17248288	Sh3pxd2b	17301440	Ccdc25	17313000	Kdelr3	17383712	Ptges; Gm39785
17485039	Muc5ac	17254660	Gm38938	17504727	Elmo3	17309935	Dab2	17437247	Lap3
17457128	Akr1b8	17453819	Serpine1	17214685	Utp14b; Acsl3	17310462	Gapdh	17413866	Col15a1
17448106	Sel1l3	17313000	Kdelr3	17439029	Areg	17403919	Depdc1a	17434027	Plekhn1
17338959	Tnfsf9	17371427	Dhrs9	17531480	3000002C10Rik	17540455	LOC100503338; Gm14636	17485198	Gm26143
17278749	Mir341	17407850	Ecm1	17471231	Prmt8	17400375	Ctss	17370455	Nek6
17516699	Mpzl2	17219248	Adamts4	17536538	Awat1	17217914	Aspm	17287414	Sfxn1
17233669	Pcbd1	17241692	Cdk1	17395920	Samd10	17294187	Adamts16	17431607	C1qb
17278860	Mirg; Mir410; Mir412; Mir369	17439830	Spp1	17386709	Gm24996	17512171	Gm8730	17548644	Gm42035; Gm3579
17478961	Pcsk6	17397708	Dclk1	17381457	Echdc3	17254065	Ccl8	17232727	Gm8055
17538194	Vsig1	17437558	Pcdh7	17402572	Cfi	17321951	Krt6a	17399432	Shc1
17233306	Slc35f1	17322369	Itga5	17288521	Tert	17241137	Unc5b	17356987	Ppp1r14b
17506917	Kcnk1	17398895	Crabp2	17350628	Snx24	17470846	Eno2	17227464	5730559C18Rik
17211347	Tfap2b	17396143	Car13	17278822	Mir679	17407149	Atp8b2	17548311	Gm3579
17485198	Gm26143	17451614	2610524H06Rik	17345740	Foxp4	17211198	Sulf1	17536600	Gdpd2
17278850	Mir544	17291881	F13a1	17477191	Klk13	17432835	Plod1	17229607	Fcgr2b
17241849	Susd2	17404821	Ccna2	17522916	Itga9	17216436	Serpinb11	17498323	Tnfrsf23
17516087	Vsig2	17256365	Fkbp10	17463387	Tspan11	17254041	Ccl2	17359212	Hells
17335383	Mapk13	17527719	Cd276	17516707	Mpzl3	17353520	Cdc25c	17359020	Kif11
17278838	Mir376b	17375503	AA467197; Mir147	17278698	Mir3070a	17404402	Ect2	17476639	Gm5327
17388332	Creb3l1	17219185	Olfml2b	17306104	Rnase2a	17232529	Col10a1	17417844	Slc2a1
17437198	Bst1	17232731	Rnu3a	17278838	Mir376b	17525578	Slc37a2	17468273	Gm5138; Gm2574
17414729	Orm1	17230078	Mnda; Ifi204	17538134	Cldn2	17232731	Rnu3a	17292634	Nfil3
17383892	Lcn2	17401902	Col11a1	17501976	Isyna1	17397962	Rap2b	17224771	Serpine2
17242578	Plpp2	17421981	Tnfrsf9	17513389	Mphosph6	17345150	n-R5s27	17508025	Ckap2
17546047	Tceanc	17404402	Ect2	17219554	Igsf9	17358838	Kif20b	17506697	Rhou
17364139	Slc16a12	17526102	Oaf	17388353	Gyltl1b	17374569	Bub1b	17500832	Fat1
17278832	Mir667	17513641	Slc7a5	17518909	Gm22962	17444970	Medag	17520582	C430002N11Rik
17470879	Tpi1	17254041	Ccl2	17345335	Polr1c	17230078	Mnda; Ifi204
17214234	Vil1	17239040	Ulbp1	17463909	Mgst1	17514515	Mmp3
17278789	Mir882	17503942	Mt1	17488151	Mia	17435771	Ept1
17439021	Ereg	17297537	Plau	17314636	Cacnb3	17325198	Hacd2
17396479	Slc2a2	17545078	Ammecr1	17364414	Cyp2c68	17444804	Rpl21
17219039	Gpa33	17331162	Col8a1	17487374	Apoc1	17390823	Slc30a4
17530243	Trf	17285867	Hist1h2ab	17487759	Cd177	17265422	C1qbp
17238605	Itga7	17231163	Sertad4	17225999	Pign	17222642	Fhl2
17471231	Prmt8	17290263	Akr1c18	17378685	Tldc2	17398416	Pdgfc
17229007	Fmo4	17449262	Tmprss11g	17414767	6330416G13Rik	17236096	Gm8394
17463387	Tspan11	17329631	Lrrc15	17281280	Mbip	17453160	Gusb
17350824	Slc12a2	17346637	Efna5	17278814	Mir323	17249206	Adamts2
17413866	Col15a1	17525578	Slc37a2	17231784	Cited2	17281428	Mis18bp1
17503937	Mt2	17319022	C1qtnf6	17530243	Trf	17461205	Chl1
17281575	Vcpkmt	17438975	Cxcl3	17487408	Pvrl2	17223228	Hspd1
17227094	Adora1	17307791	Scara3	17274513	Grhl1	17256365	Fkbp10
17326428	Cpox	17244057	Gas2l3	17278785	Gm23736	17218707	Tnfsf18
17405082	Slc7a11	17427147	Cdkn2a	17437198	Bst1	17443803	Nxpe5
17402572	Cfi	17241032	Ddit4	17371574	Myo3b	17500735	Pdgfrl
17219139	Rgs5	17274959	Twist1	17301452	Clu	17318895	Foxred2
17287039	Gm24769	17233347	Gja1	17409873	Tmem56	17462764	Clec4a2
17221625	Gm24162	17503825	Mmp2	17373739	Elf5	17351465	Tubb6
17512611	Dpep2	17317652	Ndrg1	17339876	Qpct	17294738	Vcan
17490324	Gm15396	17480243	Tenm4	17388974	Depdc7	17451549	Trpv4
17373739	Elf5	17347448	Cyp1b1	17334381	Noxo1	17357981	Prune2
17407418	Ivl	17500735	Pdgfrl	17374765	Spint1	17306477	Slc7a8
17498323	Tnfrsf23	17211198	Sulf1	17289717	Elovl7	17316754	Lrp12
17298155	Chdh	17356987	Ppp1r14b	17335467	Cdkn1a	17527505	1700017B05Rik
17215097	B3gnt7	17476639	Gm5327	17287039	Gm24769	17460891	Fbln2
17485200	Syt8	17314693	Tuba1c	17355026	Atp8b1	17317167	Has2
17278880	Mir496a	17215820	Gpc1	17444806	Rasl11a	17374833	Nusap1
17399404	Gm15998	17310673	Ank	17278771	DQ267101	17291057	Hist1h2ag
17512299	Cdh16	17497525	Adam8	17430339	C77080	17545936	Car5b
17509139	Ankrd37	17456627	Flnc	17473806	Rnf225	17346975	Emilin2
17302571	9330188P03Rik	17506353	Gm22	17284948	Akr1c19	17292871	Dbn1
17283725	Clmn	17291005	Hist1h1b	17467799	Tgoln1; Tgoln2	17502233	Slc27a1
17228788	Mir1927	17345134	Runx2	17515436	9530077C05Rik	17364521	Aldh18a1
17353183	Celf4	17401066	Ngf	17465924	Svopl	17369368	Ncs1
17364403	Cyp2c67	17518191	Itga11	17228544	Soat1	17548852	LOC105243690; Gm14681
17472903	Pthlh	17376549	Prnd; Prn	17278799	Gm22205	17317652	Ndrg1
17279349	Adssl1	17266952	Ccl9	17300725	Mcpt2	17329631	Lrrc15
17355026	Atp8b1	17364521	Aldh18a1	17425770	Ptgr1	17426365	Tnc
17257946	Sox9	17259534	Slc16a3	17505069	Slc7a6	17325514	Fstl1
17377610	Sdcbp2	17218707	Tnfsf18	17221625	Gm24162	17212211	Il1rl1
17402165	Gm38684; A530020G20Rik	17338416	Trem2	17278711	Mir432	17245902	Shmt2
17339876	Qpct	17308361	Bmp1	17338136	Cul7	17356369	Cd248
17342306	Gm22645	17345150	n-R5s27	17542501	Renbp	17293706	Ctsl
17399922	Lce3f	17244864	Nav3	17468340	Sfxn5	17526102	Oaf
17371574	Myo3b	17369286	Prrx2	17278692	Mir337	17261840	Hmmr
17401447	Ovgp1	17287827	Tgfbi	17506824	Gnpat	17285834	Hist1h2bg
17347448	Cyp1b1	17485198	Gm26143	17309557	Slc15a1	17266952	Ccl9
17212087	Npas2	17347042	Ndc80	17543045	Gk	17543365	Vsig4
17239040	Ulbp1	17427131	Mir31	17282117	Plek2	17514867	Gm5611
17239845	Arg1	17497334	Mki67	17510422	B3gnt3	17337197	Cdsn
17278830	Mir495	17229096	Prrx1	17278816	Mir758	17341080	Thbs2
17340272	Epcam	17227892	Prg4	17278876	Mir453	17466228	Clec5a
17543336	Las1l	17359212	Hells	17476728	Cebpa	17408273	Phgdh
17301440	Ccdc25	17351465	Tubb6	17278832	Mir667	17364932	Got1
17538134	Cldn2	17356356	Rin1	17319168	Pla2g6	17439361	Gapdh
17465924	Svopl	17227384	Pkp1	17414651	Zfp618	17436237	Fosl2
17375503	AA467197; Mir147	17321597	Racgap1	17306867	Cideb	17449718	Cxcl10
17364341	Rbp4	17238594	Cd63	17278694	Mir540	17401610	Gstm5
17322113	Krt8	17449710	Cxcl9	17278830	Mir495	17285438	Inhba
17231163	Sertad4	17439021	Ereg	17459696	Gm15401	17447365	Htra3
17283955	Gm26906	17247039	Aebp1	17533234	Sytl5	17244057	Gas2l3
17289717	Elovl7	17326081	C330027C09Rik	17278828	Mir543	17227780	Rgs1
17385967	Galnt3	17258867	Birc5	17334166	Dcpp1	17346231	Ptprs
17388999	Prrg4	17387305	Frzb	17340272	Epcam	17371427	Dhrs9
17257405	Tanc2	17445426	Steap2	17402165	Gm38684; A530020G20Rik	17294458	Rhobtb3
17301452	Clu	17459196	Tnip3	17430222	Gjb4	17253478	Rab34
17527963	Paqr5	17312022	Wisp1	17365421	Nt5c2	17356288	Ctsf
17321780	Cela1	17402797	Cenpe	17359769	Sema4g	17223283	Satb2
17544734	Bex1	17317015	Ext1	17314729	Dnajc22	17506353	Gm22
17391332	Mal	17448308	Ugdh; Smim14	17216620	Tfcp2l1	17285742	Hist1h2bk
17284936	Akr1c13	17359098	Cep55	17374455	Spred1	17409386	Gpsm2
17438832	Slc4a4	17254065	Ccl8	17537889	Wbp5	17236288	Igf1
17420316	Rap1gap	17361276	Rhod	17278858	Mir485; Mirg	17356622	Cdca5
17456736	Ahcyl2	17267454	Prr11	17284936	Akr1c13	17410410	Sgms2
17343962	Cyp21a1	17337197	Cdsn	17285620	Trim27	17539271	Adgrg2
17435636	Gm26894	17457128	Akr1b8	17469936	Rpl32	17533004	Kcnd1
17401261	Bcl2l15	17341540	Tnfrsf12a	17302102	Ccdc122	17414802	Pappa
17464672	Slc25a13	17408024	Fcgr1	17227094	Adora1	17285867	Hist1h2ab
17374455	Spred1	17402860	Slc9b2	17401261	Bcl2l15	17453347	Gtf2ird1
17278856	Mir668	17229389	Uck2	17278880	Mir496a	17323138	Abcc1
17459693	Gm20536	17330135	Fam162a	17470597	Slc2a3	17514482	Mmp13
17476728	Cebpa	17415380	Mtap	17348833	Ttr	17534051	Il13ra1
17217639	Lad1	17303504	Cadps	17238636	Gm25494	17500068	Sfrp1
17449562	Rassf6	17479575	Prc1	17460506	Gfpt1	17518780	Car12
17519282	Rab27a	17292632	n-R5s54	17484601	Urah	17298112	Wnt5a
17459196	Tnip3	17547744	Cks2	17430216	Gjb3	17518191	Itga11
17498673	Camsap3	17548303	Gm12891	17371941	Cdca7	17491193	Saa3
17254660	Gm38938	17548955	Cks2	17520233	Ctsh	17472678	Bcat1
17399858	Sprr2a3	17537081	Tlr13	17396479	Slc2a2	17374692	Casc5
17336788	Slc44a4	17483912	Htra1	17266436	Slc13a2	17470580	Apobec1
17506697	Rhou	17377793	Tpx2	17278749	Mir341	17214197	Slc11a1
17330218	Slc15a2	17304514	Snord19	17222332	Mgat4a	17314712	Troap
17295386	Tmem171	17506697	Rhou	17480813	Stard10	17379606	Mmp9
17465080	Aass	17379871	1500012F01Rik	17406233	Npy2r	17298775	Anxa8
17278803	Mir379	17505124	Cdh3	17306172	Zfp219	17315878	Skp2
17414572	Bspry	17222642	Fhl2	17263673	Shmt1	17490038	Gm5593
17312223	BC025446	17417117	Stil	17487489	Pvr	17362973	Ms4a6d
17458520	Mpp6	17342868	Fkbp5	17394036	Fitm2	17471023	Ncapd2
17336536	BC051142	17451549	Trpv4	17337741	Tnfrsf21	17368569	Col5a1
17481960	Arntl	17482739	Plk1	17482095	Nucb2	17454428	Micall2
17360537	Habp2	17348570	Ttc39c	17381589	Itih2	17497058	Cpxm2
17282117	Plek2	17301670	Loxl2	17539494	Ace2	17385044	Rnd3
17487001	Hif3a	17462954	Spsb2	17493185	Tmem135	17482739	Plk1
17468018	Hk2	17523659	Ccr5	17381791	Cubn	17219997	Kif26b
17389481	Arhgap11a	17308965	Diaph3	17312223	BC025446	17401902	Col11a1
17512628	Dpep2	17234803	Cstb	17419543	Cd164l2	17295745	Cenph
17448389	Rbm47; Gm40311	17519967	Tpbg	17267954	Epn3	17363470	Gda
17282074	Rab15	17267885	Cacna1g	17438886	Alb	17461166	Gxylt2
17514662	Gm22815	17368930	Cercam	17306577	Myh7	17310922	Matn2
17278751	Mir1188	17405789	Trim59	17242822	Cbarp	17519394	Myo5a
17242376	Pfkl	17285414	Gli3	17500535	Dusp4	17515843	Kirrel3
17474371	Pglyrp1	17539271	Adgrg2	17278797	Gm25854	17435249	Snord93
17278755	Mir370	17242376	Pfkl	17406760	Sema4a	17261550	Npm1
17306104	Rnase2a	17295757	Ccnb1	17543104	Mir1906-1; Mir1906-2	17445325	Fzd1
17287414	Sfxn1	17337796	Pla2g7	17502603	Rasd2	17483925	Dmbt1
17520171	Bcl2a1b; Bcl2a1a	17357981	Prune2	17475081	Ceacam10	17246352	Gdf11
17266335	Traf4	17245902	Shmt2	17537895	Ngfrap1	17386557	Chrna1
17351587	Mc5r	17481960	Arntl	17480018	Ctsc	17527719	Cd276
17311678	Fam83a	17220898	Gm22265	17365444	Pcgf6	17407738	Mllt11
17306577	Myh7	17508025	Ckap2	17383588	Ccbl1	17374332	Fmn1
17448821	Ociad2	17502573	Hmox1	17305221	Fam213a	17330135	Fam162a
17502603	Rasd2	17415932	Ak4	17314888	Gpd1	17346637	Efna5
17520233	Ctsh	17325198	Hacd2	17377610	Sdcbp2	17377793	Tpx2
17548311	Gm3579	17462796	Clec4d	17268581	Pcgf2	17395091	Pmepa1
17548313	Gm42035; Gm3579	17418223	Rhbdl2	17480030	Rab38	17387305	Frzb
17548642	Gm3579	17466687	Osbpl3	17480327	Alg8	17537199	Gm6377; Sh3bgrl
17548644	Gm42035; Gm3579	17403919	Depdc1a	17506917	Kcnk1	17258867	Birc5
17352850	Kctd1	17324787	Tm4sf19	17391332	Mal	17285414	Gli3
17492417	Pex11a	17229433	Nuf2	17490324	Gm15396	17402860	Slc9b2
17485891	Tmem150b	17289324	Gcnt4	17457887	Tmem139	17349552	Snora74a
17374765	Spint1	17481770	Adm	17498251	Phlda2	17346749	Rab31
17485553	Tmc4	17399854	Sprr2a1; Sprr2a2	17414729	Orm1	17289324	Gcnt4
17459634	Ggcx	17308299	Slc39a14	17309688	Ggact	17453819	Serpine1
17476639	Gm5327	17228234	Npl	17287984	Dapk1	17345134	Runx2
17341671	Prss22	17519394	Myo5a	17420316	Rap1gap	17359466	Pgam1
17363204	Psat1	17230945	Smyd2	17330218	Slc15a2	17413528	Melk
17415570	Hook1	17507288	Shcbp1	17221553	Pkhd1	17280817	Scin
17447404	Sorcs2	17527934	Kif23	17233317	Gm25664	17415380	Mtap
17500535	Dusp4	17519910	Ttk	17459634	Ggcx	17243617	Ckap4
17470597	Slc2a3	17405471	Gpr87	17322113	Krt8	17415391	Gm12610
17342238	Tpsab1	17468018	Hk2	17375257	Ckmt1	17522013	Col7a1
17538079	D330045A20Rik	17464331	Arntl2	17388733	Cd44	17274775	Lamb1
17309557	Slc15a1	17212174	Il1r2	17418934	Tmem54	17344114	1110038B12Rik
17516707	Mpzl3	17499962	Plat	17471107	Plekhg6	17212174	Il1r2
17513641	Slc7a5	17232162	Vnn1	17463434	Gm10069	17505913	Cenpn
17278844	Mir381	17435249	Snord93	17379864	1500012F01Rik	17539979	Glod5
17473806	Rnf225	17416481	Ndc1	17336536	BC051142	17219248	Adamts4
17537088	Pgk1	17344953	Crisp1	17520177	Mthfs	17322369	Itga5
17504002	Gm15889	17233210	Lilr4b	17311678	Fam83a	17229096	Prrx1
17433975	Mir200b	17319405	Snord43	17501041	Casp3	17215820	Gpc1
17469656	Srgap3	17331380	Epha3	17395512	Lama5	17397502	Gm10293
17305221	Fam213a	17241137	Unc5b	17275589	Gm19990	17325904	Ccdc80
17459696	Gm15401	17295278	Hexb	17476349	Syne4	17291881	F13a1
17326506	Stx19	17306477	Slc7a8	17278696	Mir665	17480290	Mir708
17263673	Shmt1	17364280	Myof	17508885	Mtmr7	17401023	Igsf3
17487489	Pvr	17314738	Spats2	17229007	Fmo4	17480675	P4ha3
17467624	Kdm3a	17261840	Hmmr	17216949	Fcamr	17297227	Slc4a7
17503942	Mt1	17285586	Aoah	17278860	Mirg; Mir410; Mir412; Mir369	17221186	Snhg6
17229454	Rgs4	17543264	Maged1	17222020	Bag2	17308965	Diaph3
17358777	Stambpl1	17470580	Apobec1	17280310	Id2	17406492	Kirrel
17460506	Gfpt1	17447365	Htra3	17283725	Clmn	17331162	Col8a1
17449800	Sowahb	17444970	Medag	17459038	Herc3	17474941	Kcnn4
17273948	Sdc1	17414802	Pappa	17226499	Zranb3	17233210	Lilr4b
17397475	Mgst2	17437278	Ncapg	17278795	Gm23787	17322355	Gpr84
17359156	Slc35g1	17518007	Pkm	17316392	Hrsp12	17445507	Dbf4
17216620	Tfcp2l1	17468143	Mthfd2	17215629	Mlph	17456584	Calu
17515436	9530077C05Rik	17304512	Gm24916	17504190	Adgrg1	17487381	Apoe
17364414	Cyp2c68	17528586	Ccnb2	17399776	S100a14	17311251	Dcstamp
17544878	Morc4	17490038	Gm5593	17546047	Tceanc	17312022	Wisp1
17459591	St3gal5	17349433	Kif20a	17385967	Galnt3	17261710	Spdl1
17383712	Ptges; Gm39785	17445507	Dbf4	17278777	DQ267102	17230034	AI607873
17547744	Cks2	17298112	Wnt5a	17311128	Gm16137	17439054	Gm1045
17548303	Gm12891	17363470	Gda	17448235	Gm3716	17540521	Cfp
17548955	Cks2	17294135	Srd5a1	17286254	Mboat1	17310368	Adamts12
17539494	Ace2	17233720	Ppa1	17461414	Bhlhe40	17330359	Pla1a
17256473	Atp6v0a1	17243617	Ckap4	17283364	Tc2n	17508850	Msr1
17498251	Phlda2	17458520	Mpp6	17335998	Cyp4f40	17230760	Mark1
17353747	Cd14	17229590	Fcrlb	17256033	Grb7	17355298	Dynap
17401480	Dennd2d	17304493	Gnl3	17352985	B4galt6	17319022	C1qtnf6
17393184	LOC102635682; Gm14198	17315878	Skp2	17439919	C230066G23Rik	17379523	Ube2c
17227464	5730559C18Rik	17221432	Gm10566	17415570	Hook1	17389709	Gpr176
17501041	Casp3	17379523	Ube2c	17216402	Serpinb5	17236476	Ikbip
17522971	Vill	17316754	Lrp12	17459676	Retsat	17308299	Slc39a14
17487905	Pafah1b3	17535607	Slc6a8	17280760	Bzw2	17405471	Gpr87
17457887	Tmem139	17280817	Scin	17284963	Marcksl1-ps4	17311633	Has2os; Gm38516; Gm41327
17466908	Hibadh	17391376	Bub1	17459960	Rtkn	17415932	Ak4
17507247	Prr36	17358838	Kif20b	17492417	Pex11a	17309929	5430437J10Rik
17409826	Snx7	17497058	Cpxm2	17364341	Rbp4	17249036	Gfpt2
17400121	Gm15234	17432835	Plod1	17278787	AF357341	17404821	Ccna2
17211375	Paqr8	17467269	Hpgds	17364139	Slc16a12	17364367	Noc3l
17278836	Mir654	17243544	Aldh1l2	17400048	Rorc	17449176	Uba6
17365444	Pcgf6	17318895	Foxred2	17392472	Ralgapa2	17517848	Stra6
17280310	Id2	17449718	Cxcl10	17459591	St3gal5	17306719	Ipo4
17441160	Pla2g1b	17310808	Dap	17316700	Azin1	17398895	Crabp2
17510422	B3gnt3	17431588	Ephb2	17278757	Gm24564	17450142	Hpse
17512634	Esrp2	17212211	Il1rl1	17503446	Gpt2	17320079	Wnt7b
17467799	Tgoln1; Tgoln2	17413528	Melk	17507247	Prr36	17449262	Tmprss11g
17236415	Uhrf1bp1l	17330359	Pla1a	17324332	Fetub	17492947	Cemip
17289372	Enc1	17539979	Glod5	17487001	Hif3a	17284839	Itgb8
17478225	Ldha	17537648	Cenpi	17224935	Tm4sf20	17294302	Trip13
17459038	Herc3	17344114	1110038B12Rik	17351587	Mc5r	17427131	Mir31
17392937	Sox12	17480290	Mir708	17473310	Eps8l1	17220898	Gm22265
17481260	Trim6	17216339	Tnfrsf11a	17547835	Gm20236	17445426	Steap2
17278787	AF357341	17350671	Gm5507	17278793	Gm25856	17397708	Dclk1
17246860	Nipsnap1	17374332	Fmn1	17404373	Naaladl2	17325109	Itgb5
17484601	Urah	17292871	Dbn1	17278662	Meg3; Mir770	17233720	Ppa1
17278711	Mir432	17545936	Car5b	17527963	Paqr5	17211258	Rdh10
17448235	Gm3716	17281428	Mis18bp1	17241849	Susd2	17509617	Cpe
17462954	Spsb2	17536600	Gdpd2	17381879	St8sia6	17283445	Lgmn
17293557	Fbp1	17410410	Sgms2	17466908	Hibadh	17526776	Ncam1
17463689	Bcl2l14	17357425	Rab3il1	17439909	Lrrc8c	17236102	Btbd11
17233347	Gja1	17236552	Hal	17281575	Vcpkmt	17505124	Cdh3
17360216	Gsto1	17402698	Dkk2	17278759	Gm23474; Rian	17537648	Cenpi
17334097	Cldn6	17382169	Mastl	17481260	Trim6	17230102	Ifi202b
17539797	Clcn5	17227780	Rgs1	17415815	Pgm2	17390872	LOC102638255; Gm14002
17399854	Sprr2a1; Sprr2a2	17436457	Tacc3	17293557	Fbp1	17253570	Spag5
17294135	Srd5a1	17254289	Wfdc17	17449562	Rassf6	17305789	Dlgap5
17256033	Grb7	17548311	Gm3579	17463689	Bcl2l14	17312829	Lgals1
17256632	Wnk4	17548313	Gm42035; Gm3579	17278803	Mir379	17216339	Tnfrsf11a
17456176	Met	17548642	Gm3579	17334097	Cldn6	17459236	Mad2l1
17489441	Hpn	17548644	Gm42035; Gm3579	17378678	1110008F13Rik	17514832	Taf1d
17221432	Gm10566	17513289	Maf	17417946	Guca2a	17357020	Rcor2
17477520	Kcnc3	17289196	Lhfpl2	17278647	Dlk1	17289196	Lhfpl2
17279724	Macc1	17512171	Gm8730	17458718	Prr15	17405737	Lxn
17543045	Gk	17274775	Lamb1	17278856	Mir668	17528586	Ccnb2
17292084	Adtrp	17219997	Kif26b	17408509	Atp1a1	17331380	Epha3
17417844	Slc2a1	17287330	Cks2	17359156	Slc35g1	17328187	Rsl1d1
17504190	Adgrg1	17509180	Gm10313	17399404	Gm15998	17300279	Mmp14
17330654	BC016579	17223228	Hspd1	17410636	Mttp	17290263	Akr1c18
17371941	Cdca7	17359020	Kif11	17278779	Gm25357	17503825	Mmp2
17292632	n-R5s54	17415391	Gm12610	17228788	Mir1927	17232786	Wasf1
17488151	Mia	17436237	Fosl2	17527532	Mpi	17463509	Clec12a
17396143	Car13	17459236	Mad2l1	17293237	Golm1	17509462	Galnt7
17379864	1500012F01Rik	17527505	1700017B05Rik	17259383	Slc25a10	17497246	Adam12; 5830403F22Rik
17522916	Itga9	17216436	Serpinb11	17485098	Muc5b	17222719	Col5a2
17508025	Ckap2	17230760	Mark1	17242578	Plpp2	17319405	Snord43
17216745	Gpr39	17522013	Col7a1	17348812	Dsg2	17459656	Capg
17295136	Iqgap2	17291559	E2f3	17326506	Stx19	17229391	Uck2
17487408	Pvrl2	17221186	Snhg6	17438832	Slc4a4	17294289	Nkd2
17359113	Ffar4	17487381	Apoe	17278765	AF357426	17463108	Nop2
17226189	Inhbb	17390810	Gatm	17516087	Vsig2	17362941	Ms4a14
17329243	Liph	17325109	Itgb5	17543336	Las1l	17341540	Tnfrsf12a
17229178	Atp1b1	17532569	Ccr1	17246860	Nipsnap1	17285586	Aoah
17314738	Spats2	17501104	Dctd; Gm39174	17236132	Pwp1	17533713	Timp1
17408509	Atp1a1	17353747	Cd14	17295136	Iqgap2	17301670	Loxl2
17446580	Shh	17236096	Gm8394	17291525	Sox4	17310673	Ank
17315993	Rai14	17374692	Casc5	17302571	9330188P03Rik	17244949	Glipr1
17335060	Itpr3	17509139	Ankrd37	17239656	4930403O15Rik; Gm17229	17256264	Igfbp4
17393764	Gm23134	17285819	Hist1h2af	17318249	Fam83h	17513771	Aprt
17318249	Fam83h	17402072	Frrs1	17490939	Sult2b1	17317015	Ext1
17283966	Gm25750	17224771	Serpine2	17353183	Celf4	17371847	Pdk1
17406233	Npy2r	17540455	LOC100503338; Gm14636	17315245	Krt18	17267885	Cacna1g
17238636	Gm25494	17304817	Ankrd28	17350824	Slc12a2	17385767	Fap
17479575	Prc1	17428803	Kif2c	17359113	Ffar4	17274959	Twist1
17537895	Ngfrap1	17293706	Ctsl	17363605	Pip5k1b	17227892	Prg4
17504074	Cpne2	17538096	Rnf128	17337208	Sfta2	17445440	Steap1
17370309	Ptgs1	17514830	Gm22620	17243252	Tjp3	17513289	Maf
17503300	Hook2	17292634	Nfil3	17278789	Mir882	17489464	Scn1b
17388353	Gyltl1b	17389481	Arhgap11a	17227266	Elf3	17240190	Dse
17232116	Gm10825	17534051	Il13ra1	17278755	Mir370	17285819	Hist1h2af
17304512	Gm24916	17283445	Lgmn	17399922	Lce3f	17224071	Fn1
17461414	Bhlhe40	17294302	Trip13	17212982	Aox1	17369286	Prrx2
17425770	Ptgr1	17249036	Gfpt2	17278844	Mir381	17352882	Gm7665
17281276	Gm25917	17289372	Enc1	17304177	Tmem254b; Tmem254c; Tmem254a	17436457	Tacc3
17480030	Rab38	17322359	Zfp385a	17341671	Prss22	17359488	Ubtd1
17231784	Cited2	17450142	Hpse	17212970	Sgol2a	17254059	Ccl12
17407010	Efna4	17434027	Plekhn1	17391094	Hdc	17308772	Lacc1
17268909	Top2a	17463509	Clec12a	17512895	Il34	17387426	Gm13710
17536538	Awat1	17356288	Ctsf	17278820	Mir494	17529099	Col12a1
17212252	Il18rap	17401833	Slc25a24	17295386	Tmem171	17244864	Nav3
17281911	Gm15283	17540521	Cfp	17363086	Dtx4	17250734	2410006H16Rik
17459676	Retsat	17514834	Taf1d	17342238	Tpsab1	17305636	Ero1l
17307791	Scara3	17454428	Micall2	17256910	BC030867	17416481	Ndc1
17497334	Mki67	17258023	Ttyh2	17278850	Mir544	17531877	Crtap
17384225	C230014O12Rik	17459656	Capg	17496806	Prss8	17269391	Krt14
17278806	Mir411	17527661	Islr	17446580	Shh	17531979	Gm5921
17388974	Depdc7	17353520	Cdc25c	17364090	Ankrd22	17361008	Tcirg1
17281280	Mbip	17227311	Shisa4	17406186	Tdo2	17447269	Mfsd10
17301697	Tnfrsf10b	17295745	Cenph	17548979	Gm4322	17448308	Ugdh; Smim14
17512895	Il34	17285834	Hist1h2bg	17214234	Vil1	17293313	Gas1
17280760	Bzw2	17406783	Lmna	17330654	BC016579	17348570	Ttc39c
17430339	C77080	17249206	Adamts2	17532472	Cdcp1	17260881	Gapdh
17314693	Tuba1c	17294187	Adamts16	17278773	Gm23508; Rian	17254047	Ccl7
17345740	Foxp4	17223283	Satb2	17360537	Habp2	17328978	Cdc45
17370455	Nek6	17548852	LOC105243690; Gm14681	17217639	Lad1	17368930	Cercam
17311104	Grhl2	17282570	Ltbp2	17401335	Slc16a1	17535607	Slc6a8
17295569	Naip2	17267601	Scpep1	17298956	Mat1a	17319870	Ttll12
17241962	Mif	17437247	Lap3	17292084	Adtrp	17333465	Smoc2
17316700	Azin1	17547719	Ahnak2	17282074	Rab15	17356356	Rin1
17291559	E2f3	17232786	Wasf1	17487440	Cblc	17407850	Ecm1
17331203	E330017A01Rik	17363320	Gcnt1	17338472	Mocs1	17524969	Anln
17320928	Slc38a2	17387426	Gm13710	17275718	Mia2	17438113	Cwh43
17335998	Cyp4f40	17379873	1500012F01Rik	17278763	Gm24899; Gm26945	17397632	Alg5
17254332	Hnf1b	17307203	Ska3	17266335	Traf4	17291005	Hist1h1b
17409873	Tmem56	17472903	Pthlh	17329568	Atp13a4	17354367	Lox
17259383	Slc25a10	17361008	Tcirg1	17283966	Gm25750	17295278	Hexb
17463434	Gm10069	17462663	Mfap5	17490912	Fut2	17334932	Ergic1
17278791	Gm22981	17474941	Kcnn4	17456176	Met	17488032	Axl
17219554	Igsf9	17294458	Rhobtb3	17346510	Gm11110	17527661	Islr
17431607	C1qb	17229620	Fcgr3	17233669	Pcbd1	17219185	Olfml2b
17359212	Hells	17453347	Gtf2ird1	17407418	Ivl	17465856	Ptn
17410636	Mttp	17492947	Cemip	17231066	Dtl	17212461	Col3a1
17278694	Mir540	17490149	Cd33	17217848	Atp6v1g3	17364111	Ch25h
17278753	Gm23912	17294289	Nkd2	17412296	Epha7	17455401	Slc7a1
17395512	Lama5	17483925	Dmbt1	17467624	Kdm3a	17357126	Snhg1
17314888	Gpd1	17374569	Bub1b	17313064	Syngr1	17390879	Fbn1
17337741	Tnfrsf21	17401023	Igsf3	17527548	Lman1l	17523659	Ccr5
17406186	Tdo2	17407116	Cks1b	17384225	C230014O12Rik	17353663	Tmem173
17214685	Utp14b; Acsl3	17311251	Dcstamp	17278878	Mir154	17421981	Tnfrsf9
17216949	Fcamr	17397962	Rap2b	17338316	Pgc	17259534	Slc16a3
17291525	Sox4	17485200	Syt8	17216745	Gpr39	17458573	Snx10
17278884	Mir541	17232529	Col10a1	17471342	Fkbp4	17521204	Rpl29
17531480	3000002C10Rik	17264282	Shisa6	17326428	Cpox	17295757	Ccnb1
17311846	Myc	17305789	Dlgap5	17481956	Rassf10	17405746	Rarres1
17477811	Gys1	17458573	Snx10	17511509	Brd7	17258738	Sept9
17500832	Fat1	17291057	Hist1h2ag	17257405	Tanc2	17514830	Gm22620
17412296	Epha7	17360216	Gsto1	17281276	Gm25917	17233384	Fabp7
17430609	Serinc2	17305636	Ero1l	17478961	Pcsk6	17519738	Cd109
17271572	2610035D17Rik	17318772	Apol7a	17448821	Ociad2	17440465	Pole
17266436	Slc13a2	17546512	Gapdh-ps15; Gapdh	17358777	Stambpl1	17503023	Asf1b
17278702	Mir431	17357020	Rcor2	17512634	Esrp2	17393868	Mafb
17471107	Plekhg6	17217914	Aspm	17435636	Gm26894	17464331	Arntl2
17234803	Cstb	17332656	A630089N07Rik	17535171	Gm24598	17438987	Cxcl1
17260474	Igfbp3	17515843	Kirrel3	17343962	Cyp21a1	17525007	Dpy19l1
17399432	Shc1	17250734	2410006H16Rik	17245214	9530003J23Rik	17216458	Serpinb2
17345335	Polr1c	17405746	Rarres1	17448389	Rbm47; Gm40311	17213295	Nop58
17376677	Bmp2	17476620	Gm6669	17412730	Aco1	17228234	Npl
17529575	Bcl2a1d	17222650	Uxs1	17306983	Gzme; Gzmd	17354378	Ppic
17278816	Mir758	17505913	Cenpn	17279349	Adssl1	17374488	Thbs1
17511509	Brd7	17534758	4930502E18Rik	17273165	P4hb	17248288	Sh3pxd2b
17222332	Mgat4a	17308772	Lacc1	17361090	BC021614	17357425	Rab3il1
17299250	Gm15217	17359488	Ubtd1	17273948	Sdc1	17282570	Ltbp2
17338472	Mocs1	17532947	Praf2	17278834	Mir376c	17268714	Stac2
17232534	Frk	17518458	Igdcc4	17267745	Tom1l1	17418223	Rhbdl2
17487440	Cblc	17354378	Ppic	17383892	Lcn2	17470616	C3ar1
17217848	Atp6v1g3	17236476	Ikbip	17278846	Mir487b	17347042	Ndc80
17501346	Mfap3l	17445325	Fzd1	17414572	Bspry	17390810	Gatm
17437598	0610040J01Rik	17296436	Parp8	17311104	Grhl2	17279131	Tnfaip2
17520177	Mthfs	17440575	Chek2	17437598	0610040J01Rik	17483912	Htra1
17400048	Rorc	17447404	Sorcs2	17279998	Mycn	17548850	Gm5637
17243252	Tjp3	17374488	Thbs1	17477520	Kcnc3	17407116	Cks1b
17290646	Edaradd	17439054	Gm1045	17547844	Gm20236	17536566	Kif4
17308083	Adamdec1	17525007	Dpy19l1	17539479	Tmem27	17357640	Ms4a4a
17335467	Cdkn1a	17409386	Gpsm2	17459693	Gm20536	17269921	Brca1
17506824	Gnpat	17413866	Col15a1	17501346	Mfap3l	17391376	Bub1
17481956	Rassf10	17229466	Hsd17b7	17338959	Tnfsf9	17468067	Dok1
17363605	Pip5k1b	17346231	Ptprs	17283955	Gm26906	17361097	Gm23927
17239656	4930403O15Rik; Gm17229	17389709	Gpr176	17342306	Gm22645	17407412	Sprr1a
17465636	Plxna4	17232534	Frk	17278753	Gm23912	17229433	Nuf2
17230945	Smyd2	17261710	Spdl1	17229454	Rgs4	17322359	Zfp385a
17309420	Abcc4	17461166	Gxylt2	17278801	Gm25224	17379873	1500012F01Rik
17285267	Lyst	17531877	Crtap	17335060	Itpr3	17267454	Prr11
17256910	BC030867	17543365	Vsig4	17217399	Chil1	17332656	A630089N07Rik
17334381	Noxo1	17438987	Cxcl1	17522971	Vill	17417117	Stil
17314636	Cacnb3	17511639	Gm3272	17376677	Bmp2	17307203	Ska3
17267954	Epn3	17346975	Emilin2	17279724	Macc1	17406745	Pmf1
17381457	Echdc3	17361097	Gm23927	17529575	Bcl2a1d	17303504	Cadps
17228544	Soat1	17253478	Rab34	17400121	Gm15234	17528836	Mapk6
17238594	Cd63	17405478	P2ry13	17393184	LOC102635682; Gm14198	17444267	Fscn1
17241692	Cdk1	17444804	Rpl21	17309420	Abcc4	17363320	Gcnt1
17520582	C430002N11Rik	17214197	Slc11a1	17278775	AF357355	17446767	Cgref1
17505069	Slc7a6	17232727	Gm8055	17504074	Cpne2
17376549	Prnd; Prn	17227464	5730559C18Rik	17278791	Gm22981
17267745	Tom1l1	17533004	Kcnd1	17512299	Cdh16
17392472	Ralgapa2	17346749	Rab31	17313218	Sgsm3
17402698	Dkk2	17323138	Abcc1	17215097	B3gnt7
17476349	Syne4	17311633	Has2os; Gm38516; Gm41327	17457373	Tmem213
17509180	Gm10313	17407149	Atp8b2	17338826	Catsperd
17505645	Gm15895	17268714	Stac2	17498699	Stxbp2
17532472	Cdcp1	17352882	Gm7665	17233306	Slc35f1
17378685	Tldc2	17253570	Spag5	17278818	Mir329
17502573	Hmox1	17285742	Hist1h2bk	17465636	Plxna4
17308361	Bmp1	17514867	Gm5611	17351330	Malt1
17514078	Agt	17364932	Got1	17505645	Gm15895
17383588	Ccbl1	17276328	Hif1a	17391709	Slc4a11
17356987	Ppp1r14b	17500068	Sfrp1	17269954	Etv4
17503446	Gpt2	17472678	Bcat1	17383501	Gm13420
17310004	Rictor	17487361	Apoc2	17278882	Mir377
17480018	Ctsc	17246352	Gdf11	17310004	Rictor
17338826	Catsperd	17255335	Samd14	17278769	DQ267100; Rian
17320103	Celsr1	17464672	Slc25a13	17401447	Ovgp1
17304493	Gnl3	17535841	Plxna3	17339383	Gm36856
17326081	C330027C09Rik	17390872	LOC102638255; Gm14002	17407010	Efna4
17412730	Aco1	17403314	Gm5138; Gm2574	17439037	Parm1
17278834	Mir376c	17438113	Cwh43	17464146	Cmas
17378678	1110008F13Rik	17500595	D8Ertd82e	17485039	Muc5ac
17480813	Stard10	17528836	Mapk6	17211347	Tfap2b
17395920	Samd10	17314712	Troap	17465080	Aass
17463909	Mgst1	17468273	Gm5138; Gm2574	17453496	Cldn4
17302102	Ccdc122	17430227	Gjb5	17236415	Uhrf1bp1l
17415815	Pgm2	17489464	Scn1b	17256632	Wnk4
17307113	Gja3	17518780	Car12	17485891	Tmem150b
17493185	Tmem135	17357126	Snhg1	17278704	6430411K18Rik; Mir127; Mir433
17350628	Snx24	17399432	Shc1	17381448	Proser2
17242822	Cbarp	17406745	Pmf1	17331203	E330017A01Rik
17275596	C87198	17409953	Gm4609	17512860	Marveld3
17545051	Acsl4	17531979	Gm5921
17279381	Cep170b	17407738	Mllt11
17313218	Sgsm3	17397502	Gm10293
17278709	Mir434	17264835	Cd68
17512860	Marveld3	17390823	Slc30a4
17241032	Ddit4	17536566	Kif4
17466729	4921507P07Rik	17309935	Dab2
17542501	Renbp	17211258	Rdh10
17498699	Stxbp2	17240190	Dse
17490939	Sult2b1	17463401	Foxm1
17468340	Sfxn5	17442925	Cct6a
17437247	Lap3	17244949	Glipr1
17500595	D8Ertd82e	17328978	Cdc45
17337796	Pla2g7	17333465	Smoc2
17224771	Serpine2	17539797	Clcn5
17316392	Hrsp12	17385044	Rnd3
17311128	Gm16137	17233536	P4ha1
17307991	Dock5	17367036	Pter
17501976	Isyna1	17443803	Nxpe5
17313064	Syngr1	17236288	Igf1
17225999	Pign	17281911	Gm15283
17222020	Bag2	17440465	Pole
17339383	Gm36856	17271572	2610035D17Rik
17537889	Wbp5	17369368	Ncs1
17288521	Tert	17320079	Wnt7b
17351330	Malt1	17455401	Slc7a1
17309688	Ggact	17513771	Aprt
17217083	Pm20d1	17265422	C1qbp
17392549	9030622O22Rik	17447269	Mfsd10
17414767	6330416G13Rik	17514832	Taf1d
17383501	Gm13420	17405737	Lxn
17365421	Nt5c2	17269921	Brca1
17346510	Gm11110	17386557	Chrna1
17419543	Cd164l2	17374833	Nusap1
17343873	Rnf5	17334932	Ergic1
17379871	1500012F01Rik	17502233	Slc27a1
17440575	Chek2	17230034	AI607873
17496806	Prss8	17462764	Clec4a2
17431612	C1qc	17328187	Rsl1d1
17401335	Slc16a1	17456584	Calu
17417946	Guca2a	17256264	Igfbp4
17444806	Rasl11a	17449176	Uba6
17468143	Mthfd2	17319870	Ttll12
17285620	Trim27	17503245	Syce2
17459960	Rtkn	17260881	Gapdh
17381448	Proser2	17310462	Gapdh
17476620	Gm6669	17258738	Sept9
17227266	Elf3	17284839	Itgb8
17292262	Tpmt	17222549	Rnf149
17388733	Cd44	17537199	Gm6377; Sh3bgrl
17212970	Sgol2a	17309929	5430437J10Rik
17353554	Hspa9	17488032	Axl
17319168	Pla2g6	17367686	Il1rn
17361276	Rhod	17293313	Gas1
17363086	Dtx4	17435771	Ept1
17348833	Ttr	17287414	Sfxn1
17359020	Kif11	17521204	Rpl29
17212982	Aox1	17383712	Ptges; Gm39785
17298956	Mat1a	17226189	Inhbb
17287984	Dapk1	17453160	Gusb
17469936	Rpl32	17446767	Cgref1
17338316	Pgc	17297227	Slc4a7
17245214	9530003J23Rik	17400375	Ctss
17314729	Dnajc22	17529398	Me1
17366141	Prdx3	17371847	Pdk1
17268581	Pcgf2	17418271	Fhl3
17547835	Gm20236	17408273	Phgdh
17547844	Gm20236	17471023	Ncapd2
17284963	Marcksl1-ps4	17468067	Dok1
17413463	5430416O09Rik	17261550	Npm1
17287330	Cks2	17364367	Noc3l
17471342	Fkbp4	17322355	Gpr84
17473310	Eps8l1	17306719	Ipo4
17406760	Sema4a	17349552	Snora74a
17338136	Cul7	17548850	Gm5637
17229607	Fcgr2b	17440164	Ccdc18
17391709	Slc4a11	17448106	Sel1l3
17226499	Zranb3	17503023	Asf1b
17404047	Zfp704	17485520	Oscar
17406421	Fam160a1; Arfip1	17500832	Fat1
17548979	Gm4322	17364111	Ch25h
17304177	Tmem254b; Tmem254c; Tmem254a	17359466	Pgam1
17391094	Hdc	17463108	Nop2
17224935	Tm4sf20	17397632	Alg5
17404373	Naaladl2	17291964	Eef1e1
17236132	Pwp1	17370455	Nek6
17279998	Mycn	17353663	Tmem173
17513389	Mphosph6	17356622	Cdca5
17386709	Gm24996	17236102	Btbd11
17508885	Mtmr7	17299329	Lgals3
17427133	Gm12602	17439361	Gapdh
17440164	Ccdc18	17330769	Gm4737
17231066	Dtl	17344120	Snord52
17269954	Etv4	17401610	Gstm5
17349433	Kif20a	17279131	Tnfaip2
17434027	Plekhn1	17233384	Fabp7
17431619	C1qa	17213295	Nop58
17518007	Pkm	17509462	Galnt7
17458718	Prr15
17430216	Gjb3
17439909	Lrrc8c
17273620	Dtnb
17511639	Gm3272
17224447	Slc23a3
17527532	Mpi
17468273	Gm5138; Gm2574
17274513	Grhl1
17451614	2610524H06Rik
17504727	Elmo3
17464146	Cmas
17273165	P4hb
17232727	Gm8055
17527548	Lman1l
17394036	Fitm2
17344120	Snord52
17278820	Mir494
17292634	Nfil3
17507288	Shcbp1
17404028	Tpd52
17367880	Tprn
17403314	Gm5138; Gm2574
17337208	Sfta2
17278696	Mir665
17439919	C230066G23Rik
17233317	Gm25664
17409953	Gm4609
17529855	Zbtb38; E030011O05Rik
17524930	Acp5
17271861	Hid1
17482095	Nucb2
17306172	Zfp219
17350671	Gm5507
17480327	Alg8

## Sheet: ADC_only_UP_533
Category	Term	Count	%	PValue	Genes	List Total	Pop Hits	Pop Total	Fold Enrichment	Bonferroni	Benjamini	FDR
GOTERM_BP_FAT	GO:0048878~chemical homeostasis	47	9.21569	9.14545e-06	CEBPA, HPN, MTTP, NPY2R, WNK4, MIA2, TRF, ITPR3, FITM2, ATP1A1, PLA2G6, SLC4A4, LYST, MIR369, PKHD1, MIR379, MIR410, TMEM27, ADORA1, CTSH, ATP6V0A4, APOB, SOX4, ATP6V0A1, GPR39, TFAP2B, SLC16A1, GK, E330017A01RIK, SLC4A11, SLC35G1, GRHL1, ATP1B1, MIR337, AGT, CLDN4, CACNB3, RBP4, SOAT1, TRPV6, ATP13A4, LCN2, ACO1, RAB38, MET, NUCB2, SFXN5	382	1101	17911	2.00155	0.043605	0.0168782	0.0167813
GOTERM_BP_FAT	GO:0042592~homeostatic process	64	12.549	1.01294e-05	CITED2, NPY2R, MIA2, TRF, SLC4A4, LYST, TRIM6, VSIG1, CASP3, ADORA1, CTSH, BCL2A1A, SOX4, GPR39, SLC35G1, ATP1B1, MUC5AC, CACNB3, CLDN4, RBP4, SOAT1, RAB38, MET, CD44, ITGA9, CEBPA, HPN, MTTP, STK39, WNK4, ITPR3, FITM2, ATP1A1, PLA2G6, MIR369, PKHD1, MIR379, PRDX3, MIR410, TMEM27, TERT, ATP6V0A4, APOB, ATP6V0A1, SLC12A2, HSPA9, TFAP2B, SLC16A1, GK, E330017A01RIK, SLC4A11, GRHL1, MIR337, AGT, PM20…	382	1707	17911	1.75794	0.0481816	0.0168782	0.0167813
GOTERM_BP_FAT	GO:0006811~ion transport	54	10.5882	1.1444e-05	SLC44A4, KCNC3, TRF, SLC2A2, CPOX, SLC2A3, SLC4A4, ADORA1, TRIM27, PRSS8, ROS1, SLC13A2, ABCC4, GPR39, SLC15A1, DAPK1, ACSL4, SLC35G1, ATP1B1, TMC4, CACNB3, SLC7A6, SLC25A10, FKBP4, PLA2G1B, HPN, STK39, WNK4, ITPR3, ATP1A1, PLA2G6, CBARP, TMEM27, LRRC8C, ATP6V0A4, ATP6V1G3, SLC38A2, ATP6V0A1, SLC12A2, SLC16A1, STARD10, E330017A01RIK, SLC16A12, SLC4A11, AGT, BSPRY, PM20D1, TRPV6, P2RX2, LCN2, ATP1…	382	1354	17911	1.86996	0.054262	0.0168782	0.0167813
GOTERM_BP_FAT	GO:0001763~morphogenesis of a branching structure	18	3.52941	1.68918e-05	SLC12A2, LAMA5, EPHA7, CITED2, HNF1B, CELSR1, GRHL2, ETV4, AREG, AGT, SHH, BMP2, MYCN, SPINT1, ESRP2, CTSH, MET, CD44	382	241	17911	3.50197	0.079049	0.0168782	0.0167813
GOTERM_BP_FAT	GO:0061138~morphogenesis of a branching epithelium	17	3.33333	1.7311e-05	SLC12A2, LAMA5, CITED2, HNF1B, CELSR1, GRHL2, ETV4, AREG, AGT, SHH, BMP2, MYCN, SPINT1, ESRP2, CTSH, MET, CD44	382	217	17911	3.67321	0.080929	0.0168782	0.0167813
GOTERM_BP_FAT	GO:0060429~epithelium development	47	9.21569	3.16212e-05	MEG3, LAMA5, CUL7, CDKN1A, CITED2, HPN, WNK4, TFCP2L1, CELSR1, SYNE4, AREG, PTGS1, SHH, VSIG1, EPCAM, CASP3, CTSH, PRSS8, ROS1, SOX4, EDARADD, SLC12A2, TFAP2B, ARG2, EPHA7, KLK14, HNF1B, FOXP4, GRHL1, GRHL2, ETV4, AGT, SERPINB5, LCE3F, VIL1, BMP2, MIR541, MYCN, ELF3, SPINT1, ESRP2, ELF5, ID2, SDC1, MET, CD44, IVL	382	1157	17911	1.90468	0.142861	0.0256922	0.0255446
GOTERM_BP_FAT	GO:0048754~branching morphogenesis of an epithelial tube	15	2.94118	4.09723e-05	SLC12A2, LAMA5, CITED2, HNF1B, CELSR1, ETV4, AREG, AGT, SHH, BMP2, MYCN, ESRP2, CTSH, MET, CD44	382	184	17911	3.82235	0.18106	0.0273972	0.0272399
GOTERM_BP_FAT	GO:0035295~tube development	33	6.47059	4.49596e-05	MEG3, LAMA5, CEBPA, CDKN1A, CITED2, WNK4, CELSR1, AREG, SHH, ADGRG1, EPCAM, CTSH, SOX4, SLC12A2, TFAP2B, ARG2, EPHA7, HNF1B, FOXP4, GRHL2, ETV4, AGT, RBP4, BMP2, MYCN, TRAF4, SPINT1, ESRP2, ID2, CHIL1, SDC1, MET, CD44	382	702	17911	2.20411	0.196825	0.0273972	0.0272399
GOTERM_BP_FAT	GO:0006629~lipid metabolic process	48	9.41176	5.21446e-05	CEBPA, ISYNA1, RETSAT, PIGN, PLA2G1B, MTTP, RORC, MGST2, FITM2, ATP1A1, PLA2G6, LYST, PTGS1, MTMR7, TTR, AWAT1, LIPH, ADORA1, ST3GAL5, ST8SIA6, PIP5K1B, APOB, CUBN, ALG8, SLC16A1, GK, ATP8B1, MBOAT1, ACSL4, ACSL3, ELOVL7, AGT, PM20D1, SULT2B1, GNPAT, RBP4, CYP2C68, BMP2, CYP2C67, SOAT1, CYP21A1, GPD1, APOC1, B4GALT6, PLPP2, PAFAH1B3, SERINC2, NUCB2	382	1217	17911	1.8493	0.224472	0.028245	0.0280827
GOTERM_BP_FAT	GO:0015711~organic anion transport	19	3.72549	6.85876e-05	ABCC4, SLC15A1, SLC16A1, PLA2G1B, STARD10, SLC16A12, SLC4A11, SLC2A2, ACSL4, SLC2A3, PLA2G6, SLC4A4, SLC7A6, TMEM27, ADORA1, SLC25A10, SLC38A2, SERINC2, SFXN5	382	296	17911	3.00967	0.284215	0.0334364	0.0332444
GOTERM_BP_FAT	GO:0035239~tube morphogenesis	23	4.5098	8.04969e-05	MEG3, SLC12A2, LAMA5, EPHA7, CITED2, WNK4, HNF1B, CELSR1, FOXP4, GRHL2, ETV4, AREG, AGT, SHH, BMP2, MYCN, SPINT1, ESRP2, ID2, CTSH, MET, SOX4, CD44	382	413	17911	2.61116	0.324592	0.0356748	0.0354699
GOTERM_BP_FAT	GO:0006820~anion transport	23	4.5098	0.000114072	SLC12A2, ABCC4, SLC15A1, SLC16A1, PLA2G1B, STARD10, WNK4, SLC16A12, SLC4A11, SLC2A2, ACSL4, SLC2A3, PLA2G6, SLC4A4, SLC7A6, TMEM27, ADORA1, LRRC8C, SLC25A10, ROS1, SLC38A2, SERINC2, SFXN5	382	423	17911	2.54943	0.426577	0.0463416	0.0460755
GOTERM_BP_FAT	GO:0072073~kidney epithelium development	13	2.54902	0.000137923	LAMA5, TFAP2B, ARG2, EPHA7, CITED2, WNK4, HNF1B, AGT, SHH, BMP2, EPCAM, SDC1, CD44	382	157	17911	3.8824	0.489529	0.048342	0.0480643
GOTERM_BP_FAT	GO:0060562~epithelial tube morphogenesis	21	4.11765	0.000138828	MEG3, SLC12A2, LAMA5, EPHA7, CITED2, WNK4, HNF1B, CELSR1, GRHL2, ETV4, AREG, AGT, SHH, BMP2, MYCN, SPINT1, ESRP2, CTSH, MET, SOX4, CD44	382	370	17911	2.66118	0.491777	0.048342	0.0480643
GOTERM_BP_FAT	GO:1901565~organonitrogen compound catabolic process	17	3.33333	0.000185652	OVGP1, AHCYL2, ARG2, HIBADH, SHMT1, GPT2, HDC, MAT1A, PM20D1, TDO2, CHIL1, CTSH, AOX1, GGACT, PGLYRP1, AASS, CD44	382	265	17911	3.00787	0.595513	0.0603368	0.0599903
GOTERM_BP_FAT	GO:0046903~secretion	42	8.23529	0.000216863	MEG3, SLC44A4, PLA2G1B, KCNC3, STX19, STXBP2, NPY2R, WNK4, STK39, RORC, CELSR1, PLA2G6, PCSK6, LYST, CBARP, PTGS1, TRIM6, MIR410, TMEM27, CREB3L1, ADORA1, FFAR4, ARFIP1, TRIM27, SOX4, GPR39, ABCC4, TFAP2B, SLC16A1, STARD10, RAB27A, HNF1B, ACSL3, SYTL5, AGT, RBP4, TRPV6, RAB15, CHIL1, SDC1, NUCB2, TNFRSF21	382	1076	17911	1.83018	0.652616	0.0660756	0.0656961
GOTERM_BP_FAT	GO:0010817~regulation of hormone levels	25	4.90196	0.000248512	MEG3, RETSAT, HPN, ATP1A1, PLA2G6, PCSK6, PTGS1, SHH, MIR410, TMEM27, TTR, ADORA1, FFAR4, SOX4, GPR39, TFAP2B, SLC16A1, HNF1B, AGT, ACE2, RBP4, BMP2, TRPV6, CYP21A1, NUCB2	382	509	17911	2.30292	0.702293	0.0705003	0.0700954
GOTERM_BP_FAT	GO:0044282~small molecule catabolic process	17	3.33333	0.000260309	AHCYL2, ARG2, URAH, GK, HIBADH, SHMT1, GPT2, HDC, MPI, CYP4F40, MAT1A, RENBP, MTMR7, LDHA, TDO2, FBP1, AASS	382	273	17911	2.91973	0.718936	0.0705003	0.0700954
GOTERM_BP_FAT	GO:0001655~urogenital system development	20	3.92157	0.000315017	LAMA5, TFAP2B, ARG2, EPHA7, CITED2, WNK4, HNF1B, SERPINB5, AGT, PKHD1, SHH, RBP4, BMP2, EPCAM, ID2, SDC1, CTSH, FKBP4, SOX4, CD44	382	364	17911	2.57623	0.784749	0.0808268	0.0803626
GOTERM_BP_FAT	GO:0048732~gland development	24	4.70588	0.000333304	EDARADD, MEG3, SLC12A2, LAMA5, CEBPA, RPL32, CITED2, HPN, HNF1B, CELA1, TFCP2L1, ETV4, AREG, RAP1GAP, SERPINB5, SHH, BMP2, ELF3, ESRP2, ELF5, ID2, FKBP4, MET, CD44	382	488	17911	2.30594	0.803113	0.0812428	0.0807762
GOTERM_BP_FAT	GO:0001657~ureteric bud development	10	1.96078	0.000464734	LAMA5, ARG2, SHH, BMP2, EPCAM, CITED2, SDC1, HNF1B, AGT, CD44	382	107	17911	4.382	0.896285	0.105483	0.104877
GOTERM_BP_FAT	GO:0072163~mesonephric epithelium development	10	1.96078	0.000497663	LAMA5, ARG2, SHH, BMP2, EPCAM, CITED2, SDC1, HNF1B, AGT, CD44	382	108	17911	4.34143	0.911673	0.105483	0.104877
GOTERM_BP_FAT	GO:0072164~mesonephric tubule development	10	1.96078	0.000497663	LAMA5, ARG2, SHH, BMP2, EPCAM, CITED2, SDC1, HNF1B, AGT, CD44	382	108	17911	4.34143	0.911673	0.105483	0.104877
GOTERM_BP_FAT	GO:0072001~renal system development	18	3.52941	0.000529446	LAMA5, TFAP2B, ARG2, EPHA7, CITED2, WNK4, HNF1B, AGT, PKHD1, SHH, RBP4, BMP2, EPCAM, ID2, SDC1, CTSH, SOX4, CD44	382	320	17911	2.63742	0.924357	0.107544	0.106926
GOTERM_BP_FAT	GO:0001823~mesonephros development	10	1.96078	0.000692339	LAMA5, ARG2, SHH, BMP2, EPCAM, CITED2, SDC1, HNF1B, AGT, CD44	382	113	17911	4.14933	0.965827	0.135006	0.134231
GOTERM_BP_FAT	GO:0001822~kidney development	17	3.33333	0.000760967	LAMA5, TFAP2B, ARG2, EPHA7, CITED2, WNK4, HNF1B, AGT, PKHD1, SHH, BMP2, EPCAM, ID2, SDC1, CTSH, SOX4, CD44	382	301	17911	2.64813	0.97555	0.142681	0.141862
GOTERM_BP_FAT	GO:1901135~carbohydrate derivative metabolic process	40	7.84314	0.000860908	AHCYL2, CMAS, ITIH2, PIGN, SHMT1, MPI, NPY2R, FUT2, NT5C2, PCSK6, LDHA, ST3GAL5, ATP6V0A4, ST8SIA6, PGLYRP1, ATP6V0A1, OVGP1, ALG8, GK, GALNT3, GFPT1, CELA1, ATP1B1, RENBP, BMP2, SOAT1, B3GNT7, MGAT4A, GPD1, MC5R, B3GNT3, ADSSL1, CHIL1, SDC1, B4GALT6, MOCS1, FBP1, NUCB2, CD44, MYH7	382	1079	17911	1.73818	0.984985	0.146807	0.145963
GOTERM_BP_FAT	GO:0032940~secretion by cell	36	7.05882	0.000863333	MEG3, SLC44A4, KCNC3, STX19, STXBP2, NPY2R, RORC, CELSR1, PLA2G6, PCSK6, LYST, CBARP, PTGS1, TRIM6, MIR410, TMEM27, CREB3L1, ADORA1, FFAR4, ARFIP1, TRIM27, SOX4, GPR39, TFAP2B, SLC16A1, RAB27A, HNF1B, SYTL5, AGT, RBP4, TRPV6, RAB15, CHIL1, SDC1, NUCB2, TNFRSF21	382	935	17911	1.80529	0.985162	0.146807	0.145963
GOTERM_BP_FAT	GO:0019725~cellular homeostasis	34	6.66667	0.000885813	NPY2R, WNK4, TRF, ITPR3, FITM2, ATP1A1, PLA2G6, SLC4A4, MIR369, PKHD1, MIR379, PRDX3, TRIM6, MIR410, TMEM27, ATP6V0A4, SOX4, ATP6V0A1, SLC12A2, GPR39, TFAP2B, E330017A01RIK, SLC4A11, SLC35G1, ATP1B1, MIR337, AGT, CACNB3, ATP13A4, LCN2, ACO1, RAB38, P4HB, NUCB2	382	866	17911	1.84085	0.986703	0.146807	0.145963
GOTERM_BP_FAT	GO:0022612~gland morphogenesis	11	2.15686	0.000930704	SLC12A2, LAMA5, SHH, ELF3, ESRP2, HPN, ETV4, AREG, MET, SERPINB5, CD44	382	142	17911	3.63213	0.989319	0.146807	0.145963
GOTERM_BP_FAT	GO:0010035~response to inorganic substance	25	4.90196	0.000933539	CEBPA, MTTP, TRF, CPOX, ITPR3, AREG, PRDX3, SHH, IL18RAP, GJA3, TERT, CASP3, CPNE2, APOB, GPR39, TFAP2B, PCGF2, KRT8, TRPV6, ID2, LCN2, SDC1, ACO1, MET, FBP1	382	558	17911	2.10069	0.989466	0.146807	0.145963
GOTERM_BP_FAT	GO:0046942~carboxylic acid transport	15	2.94118	0.000973719	ABCC4, SLC15A1, SLC16A1, PLA2G1B, STARD10, SLC16A12, ACSL4, PLA2G6, SLC7A6, TMEM27, ADORA1, SLC25A10, SLC38A2, SERINC2, SFXN5	382	250	17911	2.81325	0.991341	0.14834	0.147488
GOTERM_BP_FAT	GO:0006812~cation transport	35	6.86275	0.00104163	SLC44A4, KCNC3, HPN, WNK4, STK39, TRF, CPOX, ITPR3, ATP1A1, PLA2G6, SLC4A4, CBARP, ADORA1, ATP6V0A4, TRIM27, PRSS8, ATP6V1G3, SLC38A2, ATP6V0A1, SLC12A2, GPR39, SLC13A2, E330017A01RIK, SLC4A11, SLC35G1, ATP1B1, AGT, BSPRY, PM20D1, CACNB3, TRPV6, P2RX2, ATP13A4, KCNK1, FKBP4	382	910	17911	1.80336	0.993784	0.153877	0.152994
GOTERM_BP_FAT	GO:0006082~organic acid metabolic process	34	6.66667	0.00112044	AHCYL2, CMAS, HIBADH, PLA2G1B, SHMT1, HDC, MPI, MGST2, PTGS1, LDHA, TDO2, AASS, ARG2, URAH, ATP8B1, GPT2, GFPT1, ACSL4, MAT1A, ACSL3, ELOVL7, RENBP, AGT, AZIN1, PM20D1, CYP2C68, CYP2C67, GPD1, APOC1, ADSSL1, ACO1, P4HB, FBP1, NUCB2	382	878	17911	1.81569	0.995769	0.160651	0.159729
GOTERM_BP_FAT	GO:0044255~cellular lipid metabolic process	35	6.86275	0.00115791	ISYNA1, RETSAT, PIGN, PLA2G1B, MTTP, MGST2, FITM2, PLA2G6, LYST, PTGS1, MTMR7, TTR, ST3GAL5, ST8SIA6, PIP5K1B, APOB, ALG8, GK, MBOAT1, ACSL4, ACSL3, ELOVL7, AGT, PM20D1, GNPAT, RBP4, CYP2C68, CYP2C67, SOAT1, GPD1, APOC1, B4GALT6, PLPP2, SERINC2, NUCB2	382	915	17911	1.79351	0.996476	0.16128	0.160353
GOTERM_BP_FAT	GO:0002009~morphogenesis of an epithelium	24	4.70588	0.0012612	MEG3, SLC12A2, LAMA5, EPHA7, CITED2, WNK4, KLK14, HNF1B, CELSR1, SYNE4, GRHL2, ETV4, AREG, SERPINB5, AGT, SHH, BMP2, MYCN, SPINT1, ESRP2, CTSH, MET, SOX4, CD44	382	538	17911	2.09163	0.997871	0.170787	0.169806
GOTERM_BP_FAT	GO:0072080~nephron tubule development	9	1.76471	0.00150128	LAMA5, TFAP2B, SHH, BMP2, CITED2, WNK4, HNF1B, AGT, CD44	382	102	17911	4.13713	0.999341	0.192598	0.191492
GOTERM_BP_FAT	GO:0060993~kidney morphogenesis	9	1.76471	0.00150128	LAMA5, SHH, BMP2, CITED2, WNK4, HNF1B, SOX4, AGT, CD44	382	102	17911	4.13713	0.999341	0.192598	0.191492
GOTERM_BP_FAT	GO:0072078~nephron tubule morphogenesis	8	1.56863	0.00168032	LAMA5, SHH, BMP2, CITED2, WNK4, HNF1B, AGT, CD44	382	81	17911	4.63086	0.999725	0.210039	0.208833
GOTERM_BP_FAT	GO:0055082~cellular chemical homeostasis	30	5.88235	0.0018624	NPY2R, WNK4, TRF, ITPR3, FITM2, ATP1A1, PLA2G6, SLC4A4, MIR369, PKHD1, MIR379, MIR410, TMEM27, ATP6V0A4, SOX4, ATP6V0A1, GPR39, TFAP2B, E330017A01RIK, SLC4A11, SLC35G1, ATP1B1, MIR337, AGT, CACNB3, ATP13A4, LCN2, ACO1, RAB38, NUCB2	382	762	17911	1.84596	0.999887	0.22698	0.225676
GOTERM_BP_FAT	GO:0061326~renal tubule development	9	1.76471	0.00191897	LAMA5, TFAP2B, SHH, BMP2, CITED2, WNK4, HNF1B, AGT, CD44	382	106	17911	3.98101	0.999914	0.22817	0.22686
GOTERM_BP_FAT	GO:0072088~nephron epithelium morphogenesis	8	1.56863	0.0020734	LAMA5, SHH, BMP2, CITED2, WNK4, HNF1B, AGT, CD44	382	84	17911	4.46547	0.99996	0.240663	0.239281
GOTERM_BP_FAT	GO:1901606~alpha-amino acid catabolic process	7	1.37255	0.00236232	AHCYL2, ARG2, TDO2, SHMT1, GPT2, MAT1A, AASS	382	64	17911	5.12831	0.99999	0.25144	0.249996
GOTERM_BP_FAT	GO:0001658~branching involved in ureteric bud morphogenesis	7	1.37255	0.00236232	LAMA5, SHH, BMP2, CITED2, HNF1B, AGT, CD44	382	64	17911	5.12831	0.99999	0.25144	0.249996
GOTERM_BP_FAT	GO:0072028~nephron morphogenesis	8	1.56863	0.00237257	LAMA5, SHH, BMP2, CITED2, WNK4, HNF1B, AGT, CD44	382	86	17911	4.36162	0.999991	0.25144	0.249996
GOTERM_BP_FAT	GO:0061333~renal tubule morphogenesis	8	1.56863	0.00237257	LAMA5, SHH, BMP2, CITED2, WNK4, HNF1B, AGT, CD44	382	86	17911	4.36162	0.999991	0.25144	0.249996
GOTERM_BP_FAT	GO:0006814~sodium ion transport	12	2.35294	0.00277792	SLC12A2, SLC13A2, WNK4, STK39, SLC4A11, CPOX, PRSS8, ATP1A1, ATP1B1, KCNK1, SLC38A2, SLC4A4	382	192	17911	2.93046	0.999999	0.280209	0.2786
GOTERM_BP_FAT	GO:0009605~response to external stimulus	69	13.5294	0.00291798	CDKN1A, CITED2, LYST, CLU, MIR433, TRIM6, SHH, MIR431, ADORA1, FFAR4, TPSAB1, PGLYRP1, CUBN, GPR39, EPHA7, KRT8, ACSL4, ACSL3, ATP1B1, TC2N, ETV4, PGC, NAIP2, MIR323, GNPAT, TMEM135, RBP4, ADSSL1, CHIL1, RAB38, MET, CD44, TNFRSF21, ITGA9, MEG3, PLA2G1B, HPN, MGST1, STK39, MGST2, ATP1A1, PLA2G6, RNF5, EFNA4, MALT1, PRDX3, LDHA, MIR494, RICTOR, S100A14, APOB, SLC38A2, PLXNA4, SLC12A2, SEMA4A, SLC16…	382	2301	17911	1.40601	0.999999	0.280209	0.2786
GOTERM_BP_FAT	GO:0055067~monovalent inorganic cation homeostasis	10	1.96078	0.00293923	TFAP2B, ADORA1, SLC4A11, RAB38, ATP6V0A4, ATP1A1, ATP1B1, SLC4A4, AGT, ATP6V0A1	382	139	17911	3.3732	0.999999	0.280209	0.2786
GOTERM_BP_FAT	GO:0009063~cellular amino acid catabolic process	7	1.37255	0.00298169	ARG2, HIBADH, HDC, SHMT1, GPT2, MAT1A, AASS	382	67	17911	4.89869	1	0.280209	0.2786
GOTERM_BP_FAT	GO:0051046~regulation of secretion	29	5.68627	0.00298943	KCNC3, STXBP2, NPY2R, WNK4, STK39, CELSR1, PLA2G6, CBARP, PTGS1, TRIM6, MIR410, TMEM27, ADORA1, FFAR4, ARFIP1, TRIM27, SOX4, GPR39, TFAP2B, SLC16A1, RAB27A, ACSL3, SYTL5, AGT, RBP4, RAB15, SDC1, NUCB2, TNFRSF21	382	751	17911	1.81057	1	0.280209	0.2786
GOTERM_BP_FAT	GO:0051241~negative regulation of multicellular organismal process	40	7.84314	0.00300803	MEG3, DOCK5, BEX1, HPN, NPY2R, WNK4, STK39, MIR329, ATP1A1, AREG, RAP1GAP, SHH, ADGRG1, TERT, MARVELD3, ADORA1, FFAR4, TRIM27, TPSAB1, PGLYRP1, HSPA9, GPR39, SEMA4A, ARG2, EPHA7, HNF1B, SEMA4G, FOXP4, GRHL2, ETV4, AGT, RBP4, BMP2, MYCN, ID2, APOC1, FKBP4, MET, CD44, TNFRSF21	382	1157	17911	1.621	1	0.280209	0.2786
GOTERM_BP_FAT	GO:0033500~carbohydrate homeostasis	14	2.7451	0.00310385	GPR39, TFAP2B, CEBPA, SLC16A1, GK, PLA2G6, MIR337, MIR369, MIR379, RBP4, TMEM27, MIR410, MET, SOX4	382	253	17911	2.59456	1	0.280209	0.2786
GOTERM_BP_FAT	GO:0042593~glucose homeostasis	14	2.7451	0.00310385	GPR39, TFAP2B, CEBPA, SLC16A1, GK, PLA2G6, MIR337, MIR369, MIR379, RBP4, TMEM27, MIR410, MET, SOX4	382	253	17911	2.59456	1	0.280209	0.2786
GOTERM_BP_FAT	GO:0019752~carboxylic acid metabolic process	30	5.88235	0.00320378	CMAS, HIBADH, PLA2G1B, SHMT1, HDC, MPI, MGST2, PTGS1, LDHA, AASS, ARG2, ATP8B1, GPT2, GFPT1, ACSL4, MAT1A, ACSL3, ELOVL7, RENBP, AGT, AZIN1, PM20D1, CYP2C68, CYP2C67, GPD1, APOC1, ADSSL1, ACO1, FBP1, NUCB2	382	791	17911	1.77828	1	0.283971	0.28234
GOTERM_BP_FAT	GO:0042445~hormone metabolic process	11	2.15686	0.0033849	ACE2, SHH, BMP2, RBP4, TTR, RETSAT, CYP21A1, HPN, ATP1A1, PCSK6, AGT	382	169	17911	3.05184	1	0.291819	0.290143
GOTERM_BP_FAT	GO:0097190~apoptotic signaling pathway	24	4.70588	0.00341204	CDKN1A, DAPK1, PCGF2, KRT8, CIDEB, TNFRSF10B, PLA2G6, CLU, AGT, SHH, KRT18, TERT, CASP3, CREB3L1, LCN2, MAL, CTSH, BCL2A1D, P4HB, BCL2A1A, BCL2A1B, CTSC, TNFRSF21, CD44	382	582	17911	1.9335	1	0.291819	0.290143
GOTERM_BP_FAT	GO:0043436~oxoacid metabolic process	30	5.88235	0.00358925	CMAS, HIBADH, PLA2G1B, SHMT1, HDC, MPI, MGST2, PTGS1, LDHA, AASS, ARG2, ATP8B1, GPT2, GFPT1, ACSL4, MAT1A, ACSL3, ELOVL7, RENBP, AGT, AZIN1, PM20D1, CYP2C68, CYP2C67, GPD1, APOC1, ADSSL1, ACO1, FBP1, NUCB2	382	797	17911	1.7649	1	0.301683	0.29995
GOTERM_BP_FAT	GO:0006937~regulation of muscle contraction	10	1.96078	0.00371928	ACE2, DOCK5, ARG2, NPY2R, ADORA1, DSG2, ATP1A1, ATP1B1, PTGS1, MYH7	382	144	17911	3.25607	1	0.307313	0.305548
GOTERM_BP_FAT	GO:0060675~ureteric bud morphogenesis	7	1.37255	0.00398687	LAMA5, SHH, BMP2, CITED2, HNF1B, AGT, CD44	382	71	17911	4.6227	1	0.316878	0.315058
GOTERM_BP_FAT	GO:0015672~monovalent inorganic cation transport	19	3.72549	0.00423211	SLC12A2, SLC13A2, KCNC3, HPN, STK39, WNK4, SLC4A11, CPOX, ATP1A1, ATP1B1, SLC4A4, PM20D1, ADORA1, ATP6V0A4, PRSS8, ATP6V1G3, KCNK1, SLC38A2, ATP6V0A1	382	422	17911	2.11105	1	0.316878	0.315058
GOTERM_BP_FAT	GO:0072171~mesonephric tubule morphogenesis	7	1.37255	0.00427316	LAMA5, SHH, BMP2, CITED2, HNF1B, AGT, CD44	382	72	17911	4.5585	1	0.316878	0.315058
GOTERM_BP_FAT	GO:0048608~reproductive structure development	21	4.11765	0.00430069	CEBPA, CUL7, CITED2, MGST1, KRT8, TNFRSF10B, HNF1B, GRHL2, SERPINB5, AGT, PRDX3, SHH, RBP4, ADGRG1, SPINT1, GJB3, SDC1, PHLDA2, FKBP4, MET, CD44	382	490	17911	2.00946	1	0.316878	0.315058
GOTERM_BP_FAT	GO:0071705~nitrogen compound transport	27	5.29412	0.00434209	SLC44A4, NPY2R, PLA2G6, PTGS1, MIR410, TMEM27, TTR, ADORA1, SLC38A2, SOX4, SLC12A2, GPR39, TFAP2B, CUBN, SLC15A1, ARG2, SLC15A2, SLC16A1, SLC16A12, HNF1B, AGT, AZIN1, ACE2, RBP4, SLC7A6, SERINC2, NUCB2	382	700	17911	1.80852	1	0.316878	0.315058
GOTERM_BP_FAT	GO:0044872~lipoprotein localization	4	0.784314	0.00435235	CUBN, MTTP, MIA2, APOB	382	16	17911	11.7219	1	0.316878	0.315058
GOTERM_BP_FAT	GO:0042953~lipoprotein transport	4	0.784314	0.00435235	CUBN, MTTP, MIA2, APOB	382	16	17911	11.7219	1	0.316878	0.315058
GOTERM_BP_FAT	GO:0072009~nephron epithelium development	9	1.76471	0.00435504	LAMA5, TFAP2B, SHH, BMP2, CITED2, WNK4, HNF1B, AGT, CD44	382	121	17911	3.4875	1	0.316878	0.315058
GOTERM_BP_FAT	GO:0030323~respiratory tube development	13	2.54902	0.00448523	MEG3, LAMA5, CEBPA, CELSR1, FOXP4, GRHL2, SHH, RBP4, MYCN, TRAF4, ESRP2, CHIL1, CTSH	382	234	17911	2.60486	1	0.321552	0.319705
GOTERM_BP_FAT	GO:0030855~epithelial cell differentiation	25	4.90196	0.00471341	CUL7, CDKN1A, TFCP2L1, SYNE4, PTGS1, VSIG1, CASP3, ROS1, SOX4, HNF1B, FOXP4, GRHL1, GRHL2, AGT, LCE3F, VIL1, BMP2, MIR541, MYCN, ELF3, ELF5, ID2, SDC1, MET, IVL	382	633	17911	1.85179	1	0.333013	0.3311
GOTERM_BP_FAT	GO:0061458~reproductive system development	21	4.11765	0.00481261	CEBPA, CUL7, CITED2, MGST1, KRT8, TNFRSF10B, HNF1B, GRHL2, SERPINB5, AGT, PRDX3, SHH, RBP4, ADGRG1, SPINT1, GJB3, SDC1, PHLDA2, FKBP4, MET, CD44	382	495	17911	1.98916	1	0.333312	0.331397
GOTERM_BP_FAT	GO:0055085~transmembrane transport	35	6.86275	0.00485725	SLC23A3, KCNC3, HPN, WNK4, STK39, SLC2A2, SLC2A3, ITPR3, ATP1A1, PLA2G6, SLC4A4, CBARP, LRRC8C, ATP6V0A4, ATP6V1G3, ATP6V0A1, SLC12A2, GPR39, SLC13A2, ABCC4, SLC16A1, DAPK1, ATP8B1, SLC16A12, SLC4A11, ATP1B1, AZIN1, PM20D1, SVOPL, CACNB3, SLC7A6, TRPV6, P2RX2, KCNK1, SFXN5	382	1001	17911	1.63942	1	0.333312	0.331397
GOTERM_BP_FAT	GO:0030004~cellular monovalent inorganic cation homeostasis	8	1.56863	0.00492276	SLC4A11, RAB38, ATP6V0A4, ATP1A1, ATP1B1, SLC4A4, AGT, ATP6V0A1	382	98	17911	3.82755	1	0.333312	0.331397
GOTERM_BP_FAT	GO:0006942~regulation of striated muscle contraction	7	1.37255	0.00522322	ACE2, ARG2, ADORA1, DSG2, ATP1A1, ATP1B1, MYH7	382	75	17911	4.37616	1	0.348811	0.346807
GOTERM_BP_FAT	GO:0055088~lipid homeostasis	9	1.76471	0.00555072	GPR39, CEBPA, SOAT1, MTTP, HPN, MIA2, FITM2, APOB, LYST	382	126	17911	3.3491	1	0.365673	0.363572
GOTERM_BP_FAT	GO:0044712~single-organism catabolic process	27	5.29412	0.00575592	AHCYL2, HIBADH, PLA2G1B, SHMT1, HDC, MPI, CYP4F40, PLA2G6, RNF5, MTMR7, LDHA, TDO2, LIPH, ADORA1, AOX1, APOB, AASS, ARG2, URAH, GK, GPT2, MAT1A, RENBP, GPD1, APOC1, FBP1, PAFAH1B3	382	715	17911	1.77057	1	0.373609	0.371463
GOTERM_BP_FAT	GO:0006936~muscle contraction	14	2.7451	0.00582447	DOCK5, ARG2, NPY2R, ATP1A1, PLA2G6, ATP1B1, AGT, PTGS1, ACE2, P2RX2, ADORA1, DSG2, MET, MYH7	382	273	17911	2.40448	1	0.373609	0.371463
GOTERM_BP_FAT	GO:0048729~tissue morphogenesis	25	4.90196	0.00613476	MEG3, LAMA5, CITED2, WNK4, CELSR1, SYNE4, AREG, SHH, CTSH, SOX4, SLC12A2, EPHA7, KLK14, HNF1B, GRHL2, ETV4, AGT, SERPINB5, BMP2, MYCN, SPINT1, ESRP2, MET, CD44, MYH7	382	647	17911	1.81172	1	0.388402	0.386171
GOTERM_BP_FAT	GO:0071827~plasma lipoprotein particle organization	5	0.980392	0.00626936	SOAT1, MTTP, APOC1, ACSL3, APOB	382	35	17911	6.6982	1	0.389646	0.387408
GOTERM_BP_FAT	GO:0008285~negative regulation of cell proliferation	25	4.90196	0.00638637	MEG3, CEBPA, CDKN1A, RIAN, HPN, RAP1GAP, SHH, ADGRG1, TERT, CLMN, CASP3, MARVELD3, ADORA1, BRD7, SOX4, TFAP2B, ETV4, AGT, ACE2, RBP4, BMP2, SPINT1, ID2, CD44, TNFRSF21	382	649	17911	1.80614	1	0.389646	0.387408
GOTERM_BP_FAT	GO:0098771~inorganic ion homeostasis	26	5.09804	0.0063942	NPY2R, WNK4, TRF, ITPR3, ATP1A1, PLA2G6, SLC4A4, PKHD1, ADORA1, ATP6V0A4, ATP6V0A1, GPR39, TFAP2B, E330017A01RIK, SLC4A11, SLC35G1, ATP1B1, AGT, CACNB3, TRPV6, ATP13A4, LCN2, ACO1, RAB38, NUCB2, SFXN5	382	685	17911	1.77967	1	0.389646	0.387408
GOTERM_BP_FAT	GO:0043588~skin development	14	2.7451	0.00662908	EDARADD, LAMA5, TFAP2B, CELSR1, GRHL1, GRHL2, LCE3F, PTGS1, CLDN4, SHH, GJB3, CASP3, PRSS8, IVL	382	277	17911	2.36976	1	0.398972	0.396681
GOTERM_BP_FAT	GO:0007586~digestion	9	1.76471	0.00698181	VIL1, GPR39, RBP4, VSIG1, PLA2G1B, WNK4, STK39, ACO1, PGC	382	131	17911	3.22127	1	0.415077	0.412693
GOTERM_BP_FAT	GO:0006915~apoptotic process	54	10.5882	0.00730191	CDKN1A, RTKN, CITED2, RORC, HIF3A, CLU, SHH, CREB3L1, CASP3, RASSF6, ADORA1, FFAR4, CTSH, BCL2A1D, BCL2A1A, PGLYRP1, BCL2A1B, SOX4, CTSC, EPHA7, DAPK1, KRT8, HNF1B, NAIP2, TRAF4, CHIL1, MAL, ELMO3, CD44, TNFRSF21, CUL7, HPN, CDCA7, PLA2G6, MALT1, PKHD1, PRDX3, CKMT1, TERT, EPCAM, MIR494, S100A14, BCL2L14, TFAP2B, PCGF2, CIDEB, TNFRSF10B, AGT, VIL1, BMP2, KRT18, ALB, LCN2, P4HB	382	1779	17911	1.42323	1	0.428877	0.426414
GOTERM_BP_FAT	GO:0038034~signal transduction in absence of ligand	7	1.37255	0.00757428	TERT, DAPK1, CASP3, LCN2, BCL2A1D, BCL2A1A, BCL2A1B	382	81	17911	4.052	1	0.434407	0.431912
GOTERM_BP_FAT	GO:0097192~extrinsic apoptotic signaling pathway in absence of ligand	7	1.37255	0.00757428	TERT, DAPK1, CASP3, LCN2, BCL2A1D, BCL2A1A, BCL2A1B	382	81	17911	4.052	1	0.434407	0.431912
GOTERM_BP_FAT	GO:0035272~exocrine system development	6	1.17647	0.00772364	LAMA5, SHH, ESRP2, CELA1, TFCP2L1, MET	382	58	17911	4.85042	1	0.437823	0.435308
GOTERM_BP_FAT	GO:0010876~lipid localization	16	3.13725	0.00785092	ABCC4, ATP8B1, PLA2G1B, MTTP, STARD10, ACSL4, FITM2, ACSL3, PLA2G6, SHH, RBP4, TMEM135, SOAT1, APOC1, APOB, NUCB2	382	348	17911	2.15574	1	0.439922	0.437395
GOTERM_BP_FAT	GO:0042542~response to hydrogen peroxide	9	1.76471	0.00796477	PRDX3, IL18RAP, GJA3, PCGF2, CASP3, LCN2, SDC1, AREG, MET	382	134	17911	3.14916	1	0.44123	0.438696
GOTERM_BP_FAT	GO:1903530~regulation of secretion by cell	26	5.09804	0.00814216	KCNC3, STXBP2, NPY2R, CELSR1, PLA2G6, CBARP, PTGS1, TRIM6, MIR410, TMEM27, ADORA1, FFAR4, ARFIP1, TRIM27, SOX4, GPR39, TFAP2B, SLC16A1, RAB27A, SYTL5, AGT, RBP4, RAB15, SDC1, NUCB2, TNFRSF21	382	699	17911	1.74402	1	0.441629	0.439093
GOTERM_BP_FAT	GO:0019216~regulation of lipid metabolic process	15	2.94118	0.00815315	GPR39, GK, GOLM1, RORC, ACSL4, FITM2, ATP1A1, PLA2G6, AGT, BMP2, ID2, APOC1, ADORA1, APOB, NUCB2	382	316	17911	2.22567	1	0.441629	0.439093
GOTERM_BP_FAT	GO:0071825~protein-lipid complex subunit organization	5	0.980392	0.00840902	SOAT1, MTTP, APOC1, ACSL3, APOB	382	38	17911	6.1694	1	0.449607	0.447025
GOTERM_BP_FAT	GO:1901700~response to oxygen-containing compound	51	10	0.0084849	CDKN1A, RPL32, RORC, AREG, HID1, MIR433, TRIM6, SHH, MIR431, IL18RAP, GJA3, CASP3, CTSH, SOX4, GPR39, KRT8, HNF1B, MIR323, GNPAT, CLDN4, RBP4, GPD1, DSG2, MET, TNFRSF21, SHMT1, MGST1, MGST2, ITPR3, ATP1A1, PLA2G6, MIR369, MIR379, PRDX3, MIR410, TMEM27, MIR494, S100A14, APOB, GK, PCGF2, TNFRSF10B, MIR200B, MIR337, AGT, P2RX2, LCN2, MIR382, MIR381, SDC1, NUCB2	382	1670	17911	1.43189	1	0.449607	0.447025
GOTERM_BP_FAT	GO:0055080~cation homeostasis	25	4.90196	0.00907702	NPY2R, TRF, ITPR3, ATP1A1, PLA2G6, SLC4A4, PKHD1, ADORA1, ATP6V0A4, ATP6V0A1, GPR39, TFAP2B, E330017A01RIK, SLC4A11, SLC35G1, ATP1B1, AGT, CACNB3, TRPV6, ATP13A4, LCN2, ACO1, RAB38, NUCB2, SFXN5	382	669	17911	1.75215	1	0.475812	0.473079
GOTERM_BP_FAT	GO:0008219~cell death	59	11.5686	0.00929242	CDKN1A, RTKN, CITED2, RORC, HIF3A, CLU, SHH, CREB3L1, CASP3, RASSF6, ADORA1, FFAR4, CTSH, BCL2A1D, BCL2A1A, PGLYRP1, BCL2A1B, SOX4, CTSC, EPHA7, DAPK1, KRT8, HNF1B, NAIP2, MYCN, TRAF4, CHIL1, MAL, ELMO3, MET, CD44, TNFRSF21, CUL7, HPN, CDCA7, PLA2G6, NPAS2, MALT1, PKHD1, PRDX3, CKMT1, TERT, EPCAM, MIR494, TLDC2, S100A14, BCL2L14, TFAP2B, PCGF2, CIDEB, TNFRSF10B, AGT, PM20D1, VIL1, BMP2, KRT18, AL…	382	2003	17911	1.38111	1	0.478694	0.475945
GOTERM_BP_FAT	GO:0009617~response to bacterium	25	4.90196	0.00938028	PLA2G1B, MGST1, MGST2, PLA2G6, LYST, RNF5, MALT1, PRDX3, MIR433, TRIM6, MIR431, MIR494, S100A14, APOB, PGLYRP1, TNFRSF10B, MUC5B, PGC, VIL1, 9530003J23RIK, NAIP2, MIR323, LCN2, MIR381, TNFRSF21	382	672	17911	1.74432	1	0.478694	0.475945
GOTERM_BP_FAT	GO:0009914~hormone transport	16	3.13725	0.00946319	MEG3, GPR39, TFAP2B, SLC16A1, HNF1B, PLA2G6, PTGS1, RBP4, TMEM27, MIR410, TTR, TRPV6, ADORA1, FFAR4, SOX4, NUCB2	382	356	17911	2.1073	1	0.478694	0.475945
GOTERM_BP_FAT	GO:0032922~circadian regulation of gene expression	6	1.17647	0.00952479	ID2, GFPT1, BHLHE40, RORC, HNF1B, NPAS2	382	61	17911	4.61188	1	0.478694	0.475945
GOTERM_BP_FAT	GO:0018210~peptidyl-threonine modification	7	1.37255	0.01005	TRIM6, SPRED1, MYO3B, GALNT3, STK39, CHIL1, MET	382	86	17911	3.81642	1	0.497587	0.494729
GOTERM_BP_FAT	GO:0030001~metal ion transport	28	5.4902	0.0101048	KCNC3, HPN, WNK4, STK39, TRF, CPOX, ITPR3, ATP1A1, PLA2G6, SLC4A4, CBARP, ADORA1, TRIM27, PRSS8, SLC38A2, SLC12A2, GPR39, SLC13A2, E330017A01RIK, SLC4A11, SLC35G1, ATP1B1, AGT, BSPRY, CACNB3, TRPV6, KCNK1, FKBP4	382	786	17911	1.67029	1	0.497587	0.494729
GOTERM_BP_FAT	GO:0030324~lung development	12	2.35294	0.010789	MEG3, LAMA5, CEBPA, SHH, RBP4, MYCN, ESRP2, CHIL1, CTSH, CELSR1, FOXP4, GRHL2	382	231	17911	2.43571	1	0.525966	0.522945
GOTERM_BP_FAT	GO:0060541~respiratory system development	13	2.54902	0.0109311	EDARADD, MEG3, LAMA5, CEBPA, CELSR1, FOXP4, GRHL2, SHH, RBP4, MYCN, ESRP2, CHIL1, CTSH	382	263	17911	2.31763	1	0.527617	0.524586
GOTERM_BP_FAT	GO:0010941~regulation of cell death	49	9.60784	0.0115284	CDKN1A, CITED2, RORC, CLU, SHH, CREB3L1, CASP3, RASSF6, ADORA1, FFAR4, CTSH, BCL2A1D, BCL2A1A, BCL2A1B, SOX4, CTSC, EPHA7, DAPK1, HNF1B, NAIP2, MYCN, TRAF4, MAL, MET, CD44, TNFRSF21, CUL7, HPN, PLA2G6, NPAS2, MALT1, PKHD1, PRDX3, CKMT1, TERT, EPCAM, MIR494, TLDC2, BCL2L14, TFAP2B, PCGF2, CIDEB, TNFRSF10B, AGT, PM20D1, BMP2, KRT18, ALB, P4HB	382	1620	17911	1.4182	1	0.543291	0.54017
GOTERM_BP_FAT	GO:0097191~extrinsic apoptotic signaling pathway	12	2.35294	0.0118219	KRT18, TERT, DAPK1, CASP3, KRT8, LCN2, MAL, TNFRSF10B, BCL2A1D, BCL2A1A, BCL2A1B, AGT	382	234	17911	2.40448	1	0.543291	0.54017
GOTERM_BP_FAT	GO:0006520~cellular amino acid metabolic process	11	2.15686	0.0118272	PM20D1, ARG2, HIBADH, HDC, SHMT1, GPT2, GFPT1, ADSSL1, MAT1A, AZIN1, AASS	382	203	17911	2.5407	1	0.543291	0.54017
GOTERM_BP_FAT	GO:0042180~cellular ketone metabolic process	10	1.96078	0.0119033	BMP2, TDO2, GK, CYP21A1, APOC1, GPD1, CYP4F40, ACSL4, AGT, NUCB2	382	173	17911	2.71026	1	0.543291	0.54017
GOTERM_BP_FAT	GO:0050801~ion homeostasis	26	5.09804	0.0119055	NPY2R, WNK4, TRF, ITPR3, ATP1A1, PLA2G6, SLC4A4, PKHD1, ADORA1, ATP6V0A4, ATP6V0A1, GPR39, TFAP2B, E330017A01RIK, SLC4A11, SLC35G1, ATP1B1, AGT, CACNB3, TRPV6, ATP13A4, LCN2, ACO1, RAB38, NUCB2, SFXN5	382	723	17911	1.68613	1	0.543291	0.54017
GOTERM_BP_FAT	GO:0010038~response to metal ion	15	2.94118	0.0119245	GPR39, TFAP2B, CEBPA, MTTP, TRF, CPOX, ITPR3, SHH, TRPV6, TERT, ID2, SDC1, ACO1, CPNE2, FBP1	382	332	17911	2.11841	1	0.543291	0.54017
GOTERM_BP_FAT	GO:0051260~protein homooligomerization	14	2.7451	0.0120604	CUBN, SHMT1, KCNC3, GFPT1, MGST1, KCTD1, ITPR3, MAT1A, CLU, TRPV6, P2RX2, LCN2, PCBD1, FBP1	382	299	17911	2.1954	1	0.544394	0.541267
GOTERM_BP_FAT	GO:0055092~sterol homeostasis	6	1.17647	0.0123489	GPR39, SOAT1, MTTP, HPN, MIA2, APOB	382	65	17911	4.32807	1	0.547283	0.544139
GOTERM_BP_FAT	GO:0042632~cholesterol homeostasis	6	1.17647	0.0123489	GPR39, SOAT1, MTTP, HPN, MIA2, APOB	382	65	17911	4.32807	1	0.547283	0.544139
GOTERM_BP_FAT	GO:0012501~programmed cell death	55	10.7843	0.0125017	CDKN1A, RTKN, CITED2, RORC, HIF3A, CLU, SHH, CREB3L1, CASP3, RASSF6, ADORA1, FFAR4, CTSH, BCL2A1D, BCL2A1A, PGLYRP1, BCL2A1B, SOX4, CTSC, EPHA7, DAPK1, KRT8, HNF1B, NAIP2, TRAF4, CHIL1, MAL, ELMO3, MET, CD44, TNFRSF21, CUL7, HPN, CDCA7, PLA2G6, MALT1, PKHD1, PRDX3, CKMT1, TERT, EPCAM, MIR494, S100A14, BCL2L14, TFAP2B, PCGF2, CIDEB, TNFRSF10B, AGT, VIL1, BMP2, KRT18, ALB, LCN2, P4HB	382	1870	17911	1.37904	1	0.54906	0.545907
GOTERM_BP_FAT	GO:0001890~placenta development	10	1.96078	0.0127588	PRDX3, CEBPA, CUL7, SPINT1, CITED2, GJB3, KRT8, PHLDA2, GRHL2, MET	382	175	17911	2.67928	1	0.555351	0.552161
GOTERM_BP_FAT	GO:0015833~peptide transport	14	2.7451	0.0129904	GPR39, TFAP2B, SLC15A1, SLC15A2, SLC16A1, NPY2R, HNF1B, PLA2G6, RBP4, TMEM27, MIR410, ADORA1, SOX4, NUCB2	382	302	17911	2.17359	1	0.555509	0.552318
GOTERM_BP_FAT	GO:0006869~lipid transport	14	2.7451	0.0129904	ABCC4, ATP8B1, PLA2G1B, MTTP, STARD10, ACSL4, ACSL3, PLA2G6, SHH, RBP4, SOAT1, APOC1, APOB, NUCB2	382	302	17911	2.17359	1	0.555509	0.552318
GOTERM_BP_FAT	GO:0008610~lipid biosynthetic process	21	4.11765	0.0131574	ISYNA1, PIGN, PLA2G1B, MBOAT1, MGST2, FITM2, ATP1A1, ACSL3, ELOVL7, PLA2G6, AGT, PTGS1, GNPAT, BMP2, CYP21A1, APOC1, ST3GAL5, ST8SIA6, PIP5K1B, B4GALT6, APOB	382	545	17911	1.80667	1	0.557759	0.554555
GOTERM_BP_FAT	GO:0007623~circadian rhythm	11	2.15686	0.0134243	CLDN4, ID2, MTTP, GFPT1, NPY2R, ALB, BHLHE40, ADORA1, RORC, HNF1B, NPAS2	382	207	17911	2.4916	1	0.564169	0.560929
GOTERM_BP_FAT	GO:0009743~response to carbohydrate	12	2.35294	0.0136521	MIR379, GPR39, TMEM27, MIR410, P2RX2, CASP3, HNF1B, APOB, PLA2G6, SOX4, MIR337, MIR369	382	239	17911	2.35418	1	0.568471	0.565206
GOTERM_BP_FAT	GO:0090257~regulation of muscle system process	11	2.15686	0.0138354	ACE2, DOCK5, ARG2, NPY2R, ADORA1, DSG2, ATP1A1, ATP1B1, AGT, PTGS1, MYH7	382	208	17911	2.47962	1	0.568471	0.565206
GOTERM_BP_FAT	GO:0060445~branching involved in salivary gland morphogenesis	4	0.784314	0.0138765	LAMA5, SHH, ESRP2, MET	382	24	17911	7.81457	1	0.568471	0.565206
GOTERM_BP_FAT	GO:0007431~salivary gland development	5	0.980392	0.014004	LAMA5, SHH, ESRP2, TFCP2L1, MET	382	44	17911	5.32812	1	0.568912	0.565645
GOTERM_BP_FAT	GO:0014013~regulation of gliogenesis	8	1.56863	0.0148955	SHH, BMP2, MYCN, TERT, SPINT1, ID2, TRF, TNFRSF21	382	121	17911	3.1	1	0.591109	0.587714
GOTERM_BP_FAT	GO:0042127~regulation of cell proliferation	49	9.60784	0.0149261	CDKN1A, RIAN, TRF, AREG, CLU, SHH, CASP3, ADORA1, CTSH, PHLDA2, SOX4, TPD52, ABCC4, GKN2, ETV4, SERPINB5, ACE2, RBP4, MYCN, SPINT1, ESRP2, CD44, TNFRSF21, MEG3, LAMA5, CEBPA, BEX1, HPN, CDCA7, RAP1GAP, PTGS1, PKHD1, PRDX3, ADGRG1, TERT, EPCAM, CLMN, MARVELD3, RICTOR, BRD7, TFAP2B, IL34, TNFRSF10B, CELA1, AGT, BST1, BMP2, ID2, TNFSF9	382	1642	17911	1.3992	1	0.591109	0.587714
GOTERM_BP_FAT	GO:0006732~coenzyme metabolic process	14	2.7451	0.0150208	AHCYL2, SHMT1, MPI, CYP4F40, MTHFS, MAT1A, ELOVL7, LDHA, TDO2, GPD1, PCBD1, MOCS1, FBP1, AASS	382	308	17911	2.13125	1	0.591109	0.587714
GOTERM_BP_FAT	GO:0060548~negative regulation of cell death	34	6.66667	0.0150354	CDKN1A, CITED2, HPN, RORC, CLU, NPAS2, PKHD1, PRDX3, CKMT1, SHH, TERT, EPCAM, CASP3, MIR494, CREB3L1, ADORA1, TLDC2, FFAR4, CTSH, BCL2A1D, BCL2A1A, BCL2A1B, SOX4, TFAP2B, DAPK1, PCGF2, HNF1B, AGT, PM20D1, NAIP2, KRT18, ALB, MET, CD44	382	1042	17911	1.52992	1	0.591109	0.587714
GOTERM_BP_FAT	GO:0072006~nephron development	9	1.76471	0.0161796	LAMA5, TFAP2B, SHH, BMP2, CITED2, WNK4, HNF1B, AGT, CD44	382	152	17911	2.77623	1	0.631003	0.627379
GOTERM_BP_FAT	GO:0016338~calcium-independent cell-cell adhesion via plasma membrane cell-adhesion molecules	4	0.784314	0.0172784	CLDN6, CLDN4, BMP2, CLDN2	382	26	17911	7.21345	1	0.653413	0.64966
GOTERM_BP_FAT	GO:0010226~response to lithium ion	4	0.784314	0.0172784	TFAP2B, CEBPA, SHH, ID2	382	26	17911	7.21345	1	0.653413	0.64966
GOTERM_BP_FAT	GO:0046879~hormone secretion	15	2.94118	0.0173575	MEG3, GPR39, TFAP2B, SLC16A1, HNF1B, PLA2G6, PTGS1, RBP4, TMEM27, MIR410, TRPV6, ADORA1, FFAR4, SOX4, NUCB2	382	348	17911	2.02101	1	0.653413	0.64966
GOTERM_BP_FAT	GO:0035270~endocrine system development	9	1.76471	0.0173706	SHH, BMP2, MIR541, CITED2, SLC2A2, HNF1B, CLU, SOX4, RAP1GAP	382	154	17911	2.74017	1	0.653413	0.64966
GOTERM_BP_FAT	GO:0006939~smooth muscle contraction	7	1.37255	0.0174243	DOCK5, P2RX2, NPY2R, ADORA1, PLA2G6, AGT, PTGS1	382	97	17911	3.38363	1	0.653413	0.64966
GOTERM_BP_FAT	GO:1901605~alpha-amino acid metabolic process	10	1.96078	0.0177404	AHCYL2, ARG2, TDO2, SHMT1, GPT2, GFPT1, ADSSL1, P4HB, MAT1A, AASS	382	185	17911	2.53446	1	0.657635	0.653858
GOTERM_BP_FAT	GO:0006002~fructose 6-phosphate metabolic process	3	0.588235	0.0181403	MPI, GFPT1, FBP1	382	10	17911	14.0662	1	0.657635	0.653858
GOTERM_BP_FAT	GO:0060048~cardiac muscle contraction	7	1.37255	0.0182397	ACE2, ADORA1, DSG2, ATP1A1, ATP1B1, MET, MYH7	382	98	17911	3.3491	1	0.657635	0.653858
GOTERM_BP_FAT	GO:0022600~digestive system process	7	1.37255	0.0182397	VIL1, GPR39, RBP4, VSIG1, WNK4, STK39, ACO1	382	98	17911	3.3491	1	0.657635	0.653858
GOTERM_BP_FAT	GO:0031016~pancreas development	7	1.37255	0.0182397	SHH, MIR541, SLC2A2, HNF1B, CELA1, CLU, SOX4	382	98	17911	3.3491	1	0.657635	0.653858
GOTERM_BP_FAT	GO:0043067~regulation of programmed cell death	45	8.82353	0.0183914	CUL7, CDKN1A, CITED2, HPN, RORC, PLA2G6, CLU, MALT1, PKHD1, PRDX3, CKMT1, SHH, TERT, EPCAM, CASP3, MIR494, CREB3L1, RASSF6, ADORA1, FFAR4, CTSH, BCL2A1D, BCL2A1A, BCL2A1B, SOX4, CTSC, BCL2L14, TFAP2B, EPHA7, DAPK1, PCGF2, CIDEB, TNFRSF10B, HNF1B, AGT, NAIP2, BMP2, KRT18, TRAF4, ALB, MAL, P4HB, MET, CD44, TNFRSF21	382	1498	17911	1.4085	1	0.657635	0.653858
GOTERM_BP_FAT	GO:0006873~cellular ion homeostasis	22	4.31373	0.0186148	GPR39, NPY2R, E330017A01RIK, WNK4, SLC4A11, TRF, ITPR3, SLC35G1, ATP1A1, PLA2G6, ATP1B1, SLC4A4, AGT, PKHD1, CACNB3, ATP13A4, LCN2, ACO1, ATP6V0A4, RAB38, NUCB2, ATP6V0A1	382	602	17911	1.71349	1	0.657635	0.653858
GOTERM_BP_FAT	GO:0070206~protein trimerization	5	0.980392	0.018793	CUBN, TRIM6, LCN2, MGST1, TRIM27	382	48	17911	4.88411	1	0.657635	0.653858
GOTERM_BP_FAT	GO:0055078~sodium ion homeostasis	5	0.980392	0.018793	TFAP2B, ADORA1, ATP1A1, ATP1B1, AGT	382	48	17911	4.88411	1	0.657635	0.653858
GOTERM_BP_FAT	GO:0006066~alcohol metabolic process	12	2.35294	0.0188859	CUBN, CEBPA, ISYNA1, RBP4, TTR, RETSAT, GK, SOAT1, MTTP, APOC1, APOB, MTMR7	382	251	17911	2.24163	1	0.657635	0.653858
GOTERM_BP_FAT	GO:0006026~aminoglycan catabolic process	4	0.784314	0.0191381	OVGP1, CHIL1, PGLYRP1, CD44	382	27	17911	6.94629	1	0.66169	0.657889
GOTERM_BP_FAT	GO:0042063~gliogenesis	13	2.54902	0.019821	TRF, CLU, AREG, AGT, SHH, ADGRG1, BMP2, MYCN, TERT, SPINT1, ID2, SOX4, TNFRSF21	382	286	17911	2.13125	1	0.676595	0.672708
GOTERM_BP_FAT	GO:0005975~carbohydrate metabolic process	25	4.90196	0.0199117	ISYNA1, MPI, RORC, FUT2, MTMR7, GYS1, LDHA, PGM2, ST3GAL5, ST8SIA6, PHLDA2, OVGP1, TFAP2B, ALG8, GK, GALNT3, GFPT1, RBP4, B3GNT7, MGAT4A, GPD1, B3GNT3, CHIL1, B4GALT6, FBP1	382	718	17911	1.63257	1	0.676595	0.672708
GOTERM_BP_FAT	GO:0042886~amide transport	14	2.7451	0.0199856	GPR39, TFAP2B, SLC15A1, SLC15A2, SLC16A1, NPY2R, HNF1B, PLA2G6, RBP4, TMEM27, MIR410, ADORA1, SOX4, NUCB2	382	320	17911	2.05133	1	0.676595	0.672708
GOTERM_BP_FAT	GO:0046486~glycerolipid metabolic process	13	2.54902	0.0208664	GK, PIGN, MTTP, ACSL4, FITM2, PLA2G6, MTMR7, GNPAT, APOC1, GPD1, PIP5K1B, APOB, SERINC2	382	288	17911	2.11645	1	0.701544	0.697514
GOTERM_BP_FAT	GO:0016054~organic acid catabolic process	10	1.96078	0.0212681	AHCYL2, ARG2, TDO2, HIBADH, HDC, SHMT1, GPT2, MAT1A, RENBP, AASS	382	191	17911	2.45484	1	0.710151	0.706072
GOTERM_BP_FAT	GO:0060600~dichotomous subdivision of an epithelial terminal unit	3	0.588235	0.0218631	CTSH, CELSR1, AREG	382	11	17911	12.7875	1	0.720153	0.716017
GOTERM_BP_FAT	GO:0060174~limb bud formation	3	0.588235	0.0218631	SHH, ZFP219, SOX4	382	11	17911	12.7875	1	0.720153	0.716017
GOTERM_BP_FAT	GO:0070887~cellular response to chemical stimulus	71	13.9216	0.0221809	RPL32, CITED2, RORC, TRF, LYST, MIR433, TRIM6, SHH, MIR431, IL18RAP, CREB3L1, CASP3, CTSH, CPNE2, SOX4, GPR39, DAPK1, KRT8, NAIP2, MIR323, SPINT1, GPD1, AKR1C13, ADSSL1, CHIL1, FKBP4, MET, FBP1, CD44, TNFRSF21, ITGA9, MEG3, CEBPA, KDM3A, BEX1, SHMT1, MGST1, ITPR3, MIR329, ATP1A1, PLA2G6, RNF5, RAP1GAP, MIR369, MIR379, PRDX3, MIR410, TMEM27, TERT, MIR494, MIR493, TLDC2, S100A14, APOB, PLXNA4, TFAP…	382	2607	17911	1.27695	1	0.725718	0.72155
GOTERM_BP_FAT	GO:0051289~protein homotetramerization	6	1.17647	0.0228989	TRPV6, SHMT1, GFPT1, PCBD1, MAT1A, FBP1	382	76	17911	3.70164	1	0.739286	0.735039
GOTERM_BP_FAT	GO:0045685~regulation of glial cell differentiation	6	1.17647	0.0228989	SHH, BMP2, MYCN, SPINT1, ID2, TNFRSF21	382	76	17911	3.70164	1	0.739286	0.735039
GOTERM_BP_FAT	GO:0042981~regulation of apoptotic process	44	8.62745	0.0231474	CUL7, CDKN1A, CITED2, HPN, RORC, PLA2G6, CLU, MALT1, PKHD1, PRDX3, CKMT1, SHH, TERT, EPCAM, CASP3, MIR494, CREB3L1, RASSF6, ADORA1, FFAR4, CTSH, BCL2A1D, BCL2A1A, BCL2A1B, SOX4, CTSC, BCL2L14, TFAP2B, EPHA7, DAPK1, PCGF2, CIDEB, TNFRSF10B, HNF1B, AGT, NAIP2, BMP2, KRT18, TRAF4, ALB, MAL, P4HB, CD44, TNFRSF21	382	1482	17911	1.39207	1	0.74239	0.738126
GOTERM_BP_FAT	GO:0044723~single-organism carbohydrate metabolic process	22	4.31373	0.0237401	TFAP2B, ISYNA1, ALG8, GK, GALNT3, MPI, GFPT1, FUT2, MTMR7, GYS1, RBP4, LDHA, B3GNT7, MGAT4A, GPD1, B3GNT3, ST3GAL5, PGM2, ST8SIA6, PHLDA2, B4GALT6, FBP1	382	617	17911	1.67184	1	0.75209	0.747771
GOTERM_BP_FAT	GO:0016485~protein processing	11	2.15686	0.0237583	ACE2, SHH, MCPT2, CASP3, HPN, KLK13, CIDEB, CTSH, GZME, GZMD, PCSK6	382	227	17911	2.27208	1	0.75209	0.747771
GOTERM_BP_FAT	GO:0030198~extracellular matrix organization	11	2.15686	0.0244925	LAMA5, MIA, SPINT1, ELF3, CREB3L1, HPN, NOXO1, MPZL3, SERPINB5, AGT, MUC5AC	382	228	17911	2.26211	1	0.768319	0.763906
GOTERM_BP_FAT	GO:0006575~cellular modified amino acid metabolic process	8	1.56863	0.0245862	CHDH, SHMT1, HPN, MGST1, MGST2, MTHFS, P4HB, SERINC2	382	134	17911	2.79925	1	0.768319	0.763906
GOTERM_BP_FAT	GO:0008202~steroid metabolic process	12	2.35294	0.0250538	SULT2B1, CUBN, CEBPA, BMP2, SOAT1, ATP8B1, CYP21A1, MTTP, APOC1, ATP1A1, APOB, AGT	382	262	17911	2.14752	1	0.773764	0.76932
GOTERM_BP_FAT	GO:0043062~extracellular structure organization	11	2.15686	0.0251403	LAMA5, MIA, SPINT1, ELF3, CREB3L1, HPN, NOXO1, MPZL3, SERPINB5, AGT, MUC5AC	382	229	17911	2.25223	1	0.773764	0.76932
GOTERM_BP_FAT	GO:1901071~glucosamine-containing compound metabolic process	4	0.784314	0.0253555	OVGP1, GFPT1, CHIL1, RENBP	382	30	17911	6.25166	1	0.773764	0.76932
GOTERM_BP_FAT	GO:0071333~cellular response to glucose stimulus	8	1.56863	0.0254761	MIR379, GPR39, TMEM27, MIR410, PLA2G6, SOX4, MIR337, MIR369	382	135	17911	2.77851	1	0.773764	0.76932
GOTERM_BP_FAT	GO:0042748~circadian sleep/wake cycle, non-REM sleep	3	0.588235	0.0258715	NPY2R, ALB, ADORA1	382	12	17911	11.7219	1	0.773764	0.76932
GOTERM_BP_FAT	GO:0051967~negative regulation of synaptic transmission, glutamatergic	3	0.588235	0.0258715	NPY2R, ADORA1, PLA2G6	382	12	17911	11.7219	1	0.773764	0.76932
GOTERM_BP_FAT	GO:1904754~positive regulation of vascular associated smooth muscle cell migration	3	0.588235	0.0258715	DOCK5, TERT, AGT	382	12	17911	11.7219	1	0.773764	0.76932
GOTERM_BP_FAT	GO:0030003~cellular cation homeostasis	21	4.11765	0.0266859	GPR39, NPY2R, E330017A01RIK, SLC4A11, TRF, ITPR3, SLC35G1, ATP1A1, PLA2G6, ATP1B1, SLC4A4, AGT, PKHD1, CACNB3, ATP13A4, LCN2, ACO1, ATP6V0A4, RAB38, NUCB2, ATP6V0A1	382	587	17911	1.6774	1	0.793256	0.788699
GOTERM_BP_FAT	GO:0023061~signal release	17	3.33333	0.0279953	MEG3, GPR39, TFAP2B, SLC16A1, STX19, HNF1B, SYTL5, PLA2G6, PTGS1, RBP4, TMEM27, MIR410, TRPV6, ADORA1, FFAR4, SOX4, NUCB2	382	443	17911	1.79929	1	0.82546	0.820719
GOTERM_BP_FAT	GO:0071331~cellular response to hexose stimulus	8	1.56863	0.0282773	MIR379, GPR39, TMEM27, MIR410, PLA2G6, SOX4, MIR337, MIR369	382	138	17911	2.71811	1	0.82546	0.820719
GOTERM_BP_FAT	GO:0071326~cellular response to monosaccharide stimulus	8	1.56863	0.0282773	MIR379, GPR39, TMEM27, MIR410, PLA2G6, SOX4, MIR337, MIR369	382	138	17911	2.71811	1	0.82546	0.820719
GOTERM_BP_FAT	GO:0051186~cofactor metabolic process	15	2.94118	0.0292655	AHCYL2, SHMT1, MPI, CYP4F40, CPOX, MTHFS, MAT1A, ELOVL7, LDHA, TDO2, GPD1, PCBD1, MOCS1, FBP1, AASS	382	373	17911	1.88555	1	0.849221	0.844344
GOTERM_BP_FAT	GO:1901137~carbohydrate derivative biosynthetic process	23	4.5098	0.030007	ALG8, CMAS, GK, GALNT3, PIGN, SHMT1, MPI, GFPT1, NPY2R, FUT2, SOAT1, B3GNT7, MGAT4A, MC5R, B3GNT3, ADSSL1, ST3GAL5, SDC1, ATP6V0A4, ST8SIA6, B4GALT6, NUCB2, ATP6V0A1	382	672	17911	1.60478	1	0.853782	0.848879
GOTERM_BP_FAT	GO:0002791~regulation of peptide secretion	11	2.15686	0.030073	GPR39, TFAP2B, TMEM27, MIR410, RBP4, SLC16A1, NPY2R, ADORA1, PLA2G6, SOX4, NUCB2	382	236	17911	2.18543	1	0.853782	0.848879
GOTERM_BP_FAT	GO:0042752~regulation of circadian rhythm	7	1.37255	0.0301232	ID2, NPY2R, ALB, BHLHE40, ADORA1, RORC, NPAS2	382	110	17911	2.98375	1	0.853782	0.848879
GOTERM_BP_FAT	GO:0002793~positive regulation of peptide secretion	7	1.37255	0.0301232	GPR39, TMEM27, RBP4, NPY2R, ADORA1, PLA2G6, SOX4	382	110	17911	2.98375	1	0.853782	0.848879
GOTERM_BP_FAT	GO:1901615~organic hydroxy compound metabolic process	15	2.94118	0.0303158	CUBN, CEBPA, ISYNA1, RETSAT, GK, HDC, MTTP, HPN, MTMR7, RBP4, BMP2, TTR, SOAT1, APOC1, APOB	382	375	17911	1.8755	1	0.854274	0.849368
GOTERM_BP_FAT	GO:0018107~peptidyl-threonine phosphorylation	6	1.17647	0.0305485	TRIM6, SPRED1, MYO3B, STK39, CHIL1, MET	382	82	17911	3.43079	1	0.855886	0.85097
GOTERM_BP_FAT	GO:0003006~developmental process involved in reproduction	27	5.29412	0.0315665	CEBPA, KDM3A, CUL7, CITED2, MGST1, AREG, PRDX3, SHH, ADGRG1, PHLDA2, PAQR8, PAQR5, KRT8, TNFRSF10B, HNF1B, GRHL2, AGT, SERPINB5, RBP4, SPINT1, CATSPERD, HOOK1, GJB3, SDC1, FKBP4, MET, CD44	382	829	17911	1.52709	1	0.87556	0.870532
GOTERM_BP_FAT	GO:0090087~regulation of peptide transport	11	2.15686	0.0316174	GPR39, TFAP2B, TMEM27, MIR410, RBP4, SLC16A1, NPY2R, ADORA1, PLA2G6, SOX4, NUCB2	382	238	17911	2.16707	1	0.87556	0.870532
GOTERM_BP_FAT	GO:0009749~response to glucose	10	1.96078	0.0322277	MIR379, GPR39, TMEM27, MIR410, CASP3, HNF1B, PLA2G6, SOX4, MIR337, MIR369	382	206	17911	2.27609	1	0.87556	0.870532
GOTERM_BP_FAT	GO:0051048~negative regulation of secretion	11	2.15686	0.0323844	GPR39, NPY2R, ADORA1, FFAR4, WNK4, STK39, TRIM27, TNFRSF21, NUCB2, CBARP, PTGS1	382	239	17911	2.158	1	0.87556	0.870532
GOTERM_BP_FAT	GO:0015988~energy coupled proton transmembrane transport, against electrochemical gradient	4	0.784314	0.0325286	ATP6V0A4, ATP1A1, ATP6V1G3, ATP6V0A1	382	33	17911	5.68333	1	0.87556	0.870532
GOTERM_BP_FAT	GO:0090662~ATP hydrolysis coupled transmembrane transport	4	0.784314	0.0325286	ATP6V0A4, ATP1A1, ATP6V1G3, ATP6V0A1	382	33	17911	5.68333	1	0.87556	0.870532
GOTERM_BP_FAT	GO:0015991~ATP hydrolysis coupled proton transport	4	0.784314	0.0325286	ATP6V0A4, ATP1A1, ATP6V1G3, ATP6V0A1	382	33	17911	5.68333	1	0.87556	0.870532
GOTERM_BP_FAT	GO:0097164~ammonium ion metabolic process	5	0.980392	0.0329211	SLC44A4, PLA2G1B, CHDH, APOC1, ACSL3	382	57	17911	4.11293	1	0.87556	0.870532
GOTERM_BP_FAT	GO:0097006~regulation of plasma lipoprotein particle levels	5	0.980392	0.0329211	SOAT1, MTTP, APOC1, ACSL3, APOB	382	57	17911	4.11293	1	0.87556	0.870532
GOTERM_BP_FAT	GO:0043069~negative regulation of programmed cell death	30	5.88235	0.0330468	CDKN1A, CITED2, HPN, RORC, CLU, PKHD1, PRDX3, CKMT1, SHH, TERT, EPCAM, CASP3, MIR494, CREB3L1, ADORA1, FFAR4, CTSH, BCL2A1D, BCL2A1A, BCL2A1B, TFAP2B, DAPK1, PCGF2, HNF1B, AGT, NAIP2, KRT18, ALB, MET, CD44	382	951	17911	1.4791	1	0.87556	0.870532
GOTERM_BP_FAT	GO:0006970~response to osmotic stress	6	1.17647	0.0334149	SLC12A2, MIR434, MARVELD3, STK39, AGT, MAPK13	382	84	17911	3.3491	1	0.879436	0.874385
GOTERM_BP_FAT	GO:1902806~regulation of cell cycle G1/S phase transition	7	1.37255	0.0337343	CDKN1A, TERT, SUSD2, ID2, BRD7, SOX4, TJP3	382	113	17911	2.90453	1	0.879436	0.874385
GOTERM_BP_FAT	GO:0001906~cell killing	7	1.37255	0.0337343	ALB, STXBP2, RAB27A, CTSH, PVR, LYST, CTSC	382	113	17911	2.90453	1	0.879436	0.874385
GOTERM_BP_FAT	GO:0044283~small molecule biosynthetic process	17	3.33333	0.0345263	ISYNA1, KDM3A, PLA2G1B, SHMT1, MGST2, ACSL3, ELOVL7, AGT, PTGS1, RBP4, LDHA, BMP2, APOC1, GPD1, APOB, FBP1, AASS	382	455	17911	1.75184	1	0.88081	0.875751
GOTERM_BP_FAT	GO:0010033~response to organic substance	78	15.2941	0.034656	CDKN1A, RPL32, CITED2, RORC, CPOX, AREG, CLU, HID1, MIR433, TRIM6, SHH, MIR431, CREB3L1, CASP3, CTSH, SOX4, CTSC, PAQR8, ABCC4, GPR39, DAPK1, PAQR5, KRT8, HNF1B, ACSL4, ACSL3, MIR323, GNPAT, CLDN4, RBP4, SPINT1, GPD1, CHIL1, DSG2, FKBP4, CD44, TNFRSF21, MEG3, CEBPA, KDM3A, BEX1, SHMT1, HPN, MGST1, MGST2, ITPR3, MIR329, ATP1A1, PLA2G6, RNF5, RAP1GAP, MALT1, MIR369, MIR379, PRDX3, MIR410, TMEM27, T…	382	2972	17911	1.23056	1	0.88081	0.875751
GOTERM_BP_FAT	GO:1904738~vascular associated smooth muscle cell migration	3	0.588235	0.0346903	DOCK5, TERT, AGT	382	14	17911	10.0473	1	0.88081	0.875751
GOTERM_BP_FAT	GO:1904752~regulation of vascular associated smooth muscle cell migration	3	0.588235	0.0346903	DOCK5, TERT, AGT	382	14	17911	10.0473	1	0.88081	0.875751
GOTERM_BP_FAT	GO:0045188~regulation of circadian sleep/wake cycle, non-REM sleep	3	0.588235	0.0346903	NPY2R, ALB, ADORA1	382	14	17911	10.0473	1	0.88081	0.875751
GOTERM_BP_FAT	GO:0034754~cellular hormone metabolic process	6	1.17647	0.0349087	SHH, BMP2, RBP4, TTR, RETSAT, CYP21A1	382	85	17911	3.3097	1	0.881761	0.876696
GOTERM_BP_FAT	GO:0001701~in utero embryonic development	17	3.33333	0.0359798	MEG3, CUBN, CEBPA, CITED2, PCGF2, KRT8, HNF1B, ATP1B1, GRHL2, TANC2, DCPP1, BMP2, ELF3, SPINT1, GJB3, PHLDA2, APOB	382	458	17911	1.74036	1	0.904131	0.898938
GOTERM_BP_FAT	GO:0009746~response to hexose	10	1.96078	0.037082	MIR379, GPR39, TMEM27, MIR410, CASP3, HNF1B, PLA2G6, SOX4, MIR337, MIR369	382	211	17911	2.22215	1	0.919499	0.914217
GOTERM_BP_FAT	GO:0042633~hair cycle	7	1.37255	0.0376144	EDARADD, LAMA5, SHH, TERT, PRSS8, CELSR1, MPZL3	382	116	17911	2.82941	1	0.919499	0.914217
GOTERM_BP_FAT	GO:0042303~molting cycle	7	1.37255	0.0376144	EDARADD, LAMA5, SHH, TERT, PRSS8, CELSR1, MPZL3	382	116	17911	2.82941	1	0.919499	0.914217
GOTERM_BP_FAT	GO:0008544~epidermis development	13	2.54902	0.0378574	EDARADD, LAMA5, KLK14, CELSR1, GRHL1, GRHL2, LCE3F, PTGS1, SHH, MYCN, CASP3, PRSS8, IVL	382	315	17911	1.93504	1	0.919499	0.914217
GOTERM_BP_FAT	GO:0007605~sensory perception of sound	8	1.56863	0.0379116	SLC12A2, P2RX2, GJB3, ATP8B1, CASP3, HPN, ATP6V0A4, TPRN	382	147	17911	2.5517	1	0.919499	0.914217
GOTERM_BP_FAT	GO:0006941~striated muscle contraction	8	1.56863	0.0379116	ACE2, ARG2, ADORA1, DSG2, ATP1A1, ATP1B1, MET, MYH7	382	147	17911	2.5517	1	0.919499	0.914217
GOTERM_BP_FAT	GO:0071322~cellular response to carbohydrate stimulus	8	1.56863	0.0379116	MIR379, GPR39, TMEM27, MIR410, PLA2G6, SOX4, MIR337, MIR369	382	147	17911	2.5517	1	0.919499	0.914217
GOTERM_BP_FAT	GO:0034220~ion transmembrane transport	23	4.5098	0.0382454	GPR39, SLC16A1, DAPK1, KCNC3, HPN, STK39, WNK4, SLC16A12, SLC4A11, ITPR3, ATP1A1, PLA2G6, ATP1B1, SLC4A4, CBARP, CACNB3, TRPV6, P2RX2, LRRC8C, ATP6V0A4, ATP6V1G3, KCNK1, ATP6V0A1	382	688	17911	1.56746	1	0.923003	0.917701
GOTERM_BP_FAT	GO:0031018~endocrine pancreas development	5	0.980392	0.0387013	MIR541, SLC2A2, HNF1B, CLU, SOX4	382	60	17911	3.90729	1	0.929404	0.924066
GOTERM_BP_FAT	GO:0045216~cell-cell junction organization	9	1.76471	0.0390299	CAMSAP3, CLDN6, GNPAT, ACE2, MARVELD3, DSG2, GRHL1, GRHL2, AGT	382	180	17911	2.34437	1	0.9327	0.927343
GOTERM_BP_FAT	GO:0032530~regulation of microvillus organization	3	0.588235	0.0394746	VIL1, ATP8B1, RAP1GAP	382	15	17911	9.37749	1	0.937965	0.932578
GOTERM_BP_FAT	GO:0007173~epidermal growth factor receptor signaling pathway	6	1.17647	0.039635	VIL1, ADORA1, CBLC, AREG, AGT, FAM83A	382	88	17911	3.19687	1	0.937965	0.932578
GOTERM_BP_FAT	GO:0071356~cellular response to tumor necrosis factor	8	1.56863	0.0403123	CEBPA, KRT18, GPD1, KRT8, LCN2, CHIL1, APOB, TNFRSF21	382	149	17911	2.51745	1	0.94578	0.940348
GOTERM_BP_FAT	GO:0015718~monocarboxylic acid transport	7	1.37255	0.0403533	ABCC4, SLC16A1, PLA2G1B, STARD10, SLC16A12, ACSL4, PLA2G6	382	118	17911	2.78146	1	0.94578	0.940348
GOTERM_BP_FAT	GO:0010799~regulation of peptidyl-threonine phosphorylation	4	0.784314	0.0406448	TRIM6, SPRED1, CHIL1, MET	382	36	17911	5.20971	1	0.948054	0.942609
GOTERM_BP_FAT	GO:0009100~glycoprotein metabolic process	14	2.7451	0.0413624	ALG8, GALNT3, MPI, CELA1, FUT2, PCSK6, BMP2, SOAT1, B3GNT7, MGAT4A, B3GNT3, ST3GAL5, ST8SIA6, B4GALT6	382	356	17911	1.84389	1	0.9602	0.954685
GOTERM_BP_FAT	GO:0002790~peptide secretion	12	2.35294	0.0421364	GPR39, TFAP2B, TMEM27, MIR410, RBP4, SLC16A1, NPY2R, ADORA1, HNF1B, PLA2G6, SOX4, NUCB2	382	285	17911	1.97421	1	0.965164	0.959621
GOTERM_BP_FAT	GO:0055117~regulation of cardiac muscle contraction	5	0.980392	0.0428567	ACE2, ADORA1, DSG2, ATP1A1, ATP1B1	382	62	17911	3.78124	1	0.965164	0.959621
GOTERM_BP_FAT	GO:0060688~regulation of morphogenesis of a branching structure	5	0.980392	0.0428567	SHH, HNF1B, ETV4, MET, AGT	382	62	17911	3.78124	1	0.965164	0.959621
GOTERM_BP_FAT	GO:0034284~response to monosaccharide	10	1.96078	0.0430409	MIR379, GPR39, TMEM27, MIR410, CASP3, HNF1B, PLA2G6, SOX4, MIR337, MIR369	382	217	17911	2.16071	1	0.965164	0.959621
GOTERM_BP_FAT	GO:0006022~aminoglycan metabolic process	7	1.37255	0.0432153	OVGP1, ITIH2, B3GNT3, CHIL1, SDC1, PGLYRP1, CD44	382	120	17911	2.7351	1	0.965164	0.959621
GOTERM_BP_FAT	GO:0010942~positive regulation of cell death	21	4.11765	0.0434799	TFAP2B, EPHA7, CDKN1A, DAPK1, CIDEB, TNFRSF10B, PLA2G6, CLU, AGT, BMP2, MYCN, CASP3, RASSF6, MAL, CTSH, BCL2A1D, BCL2A1A, BCL2A1B, SOX4, CTSC, CD44	382	620	17911	1.58812	1	0.965164	0.959621
GOTERM_BP_FAT	GO:0043068~positive regulation of programmed cell death	20	3.92157	0.0435126	TFAP2B, EPHA7, CDKN1A, DAPK1, CIDEB, TNFRSF10B, PLA2G6, CLU, AGT, BMP2, CASP3, RASSF6, MAL, CTSH, BCL2A1D, BCL2A1A, BCL2A1B, SOX4, CTSC, CD44	382	582	17911	1.61125	1	0.965164	0.959621
GOTERM_BP_FAT	GO:0042745~circadian sleep/wake cycle	4	0.784314	0.0435561	NPY2R, ALB, ADORA1, NPAS2	382	37	17911	5.06891	1	0.965164	0.959621
GOTERM_BP_FAT	GO:0071526~semaphorin-plexin signaling pathway	4	0.784314	0.0435561	SEMA4A, SEMA4G, MET, PLXNA4	382	37	17911	5.06891	1	0.965164	0.959621
GOTERM_BP_FAT	GO:0006730~one-carbon metabolic process	4	0.784314	0.0435561	AHCYL2, SHMT1, MTHFS, MAT1A	382	37	17911	5.06891	1	0.965164	0.959621
GOTERM_BP_FAT	GO:0043066~negative regulation of apoptotic process	29	5.68627	0.0444055	CDKN1A, CITED2, HPN, RORC, CLU, PKHD1, PRDX3, CKMT1, SHH, TERT, EPCAM, CASP3, MIR494, CREB3L1, ADORA1, FFAR4, CTSH, BCL2A1D, BCL2A1A, BCL2A1B, TFAP2B, DAPK1, PCGF2, HNF1B, AGT, NAIP2, KRT18, ALB, CD44	382	936	17911	1.45271	1	0.971226	0.965647
GOTERM_BP_FAT	GO:0021978~telencephalon regionalization	3	0.588235	0.0444921	SHH, BMP2, ADGRG1	382	16	17911	8.79139	1	0.971226	0.965647
GOTERM_BP_FAT	GO:0048863~stem cell differentiation	7	1.37255	0.0446929	HSPA9, SHH, TRIM6, EPCAM, HNF1B, PWP1, ETV4	382	121	17911	2.7125	1	0.971226	0.965647
GOTERM_BP_FAT	GO:0009792~embryo development ending in birth or egg hatching	24	4.70588	0.0450086	MEG3, CUBN, CEBPA, CITED2, PCGF2, KRT8, HNF1B, ACSL4, CELSR1, ATP1B1, GRHL2, TANC2, DLK1, DCPP1, SHH, RBP4, BMP2, MYCN, ELF3, SPINT1, GJB3, PHLDA2, APOB, SOX4	382	739	17911	1.52273	1	0.971226	0.965647
GOTERM_BP_FAT	GO:0009892~negative regulation of metabolic process	68	13.3333	0.0450135	CDKN1A, CITED2, NPY2R, CELF4, CBLC, TFCP2L1, CLU, PWP1, TRIM6, SPRED1, SHH, CASP3, ADORA1, TRIM27, BCL2A1D, ROS1, SOX4, DUSP4, ARG2, DAPK1, ZFP219, ZBTB38, KCTD1, HNF1B, FOXP4, RENBP, NAIP2, ACE2, MYCN, ELF3, SPINT1, POLR1C, FETUB, MET, FBP1, CD44, MEG3, CEBPA, GRB7, KDM3A, ITIH2, HPN, STK39, ATP1A1, RASD2, PRDX3, TERT, MIR495, MIR494, MARVELD3, TM4SF20, MIR370, BRD7, ZRANB3, TFAP2B, PCGF6, ATP8B…	382	2579	17911	1.23627	1	0.971226	0.965647
GOTERM_BP_FAT	GO:0001836~release of cytochrome c from mitochondria	5	0.980392	0.045025	CIDEB, BCL2A1D, BCL2A1A, PLA2G6, BCL2A1B	382	63	17911	3.72122	1	0.971226	0.965647
GOTERM_BP_FAT	GO:0001678~cellular glucose homeostasis	8	1.56863	0.045406	MIR379, GPR39, TMEM27, MIR410, PLA2G6, SOX4, MIR337, MIR369	382	153	17911	2.45163	1	0.974511	0.968914
GOTERM_BP_FAT	GO:0006508~proteolysis	44	8.62745	0.0457584	CUL7, ADAMDEC1, ITIH2, MCPT2, CFI, HPN, CBLC, PRSS22, PCSK6, CLU, RNF5, MALT1, SHH, HERC3, TMEM27, STAMBPL1, CASP3, MIR494, TM4SF20, CTSH, BCL2A1D, PRSS8, TPSAB1, HABP2, CTSC, EPHA7, DAPK1, KLK13, CIDEB, KLK14, TNFRSF10B, CELA1, GZME, GZMD, RENBP, PGC, PM20D1, NAIP2, ACE2, SPINT1, DPEP2, FETUB, DTL, CD44	382	1556	17911	1.32587	1	0.974511	0.968914
GOTERM_BP_FAT	GO:0046128~purine ribonucleoside metabolic process	12	2.35294	0.045777	AHCYL2, LDHA, MPI, GPD1, ADSSL1, ATP6V0A4, NT5C2, ATP1B1, MOCS1, FBP1, ATP6V0A1, MYH7	382	289	17911	1.94688	1	0.974511	0.968914
GOTERM_BP_FAT	GO:1901136~carbohydrate derivative catabolic process	7	1.37255	0.0462016	OVGP1, AHCYL2, GPD1, CHIL1, CELA1, PGLYRP1, CD44	382	122	17911	2.69026	1	0.978546	0.972925
GOTERM_BP_FAT	GO:0002456~T cell mediated immunity	6	1.17647	0.0465148	RAB27A, CTSH, PVR, LYST, MALT1, CTSC	382	92	17911	3.05788	1	0.978546	0.972925
GOTERM_BP_FAT	GO:0060441~epithelial tube branching involved in lung morphogenesis	4	0.784314	0.0465687	SHH, ESRP2, CTSH, CELSR1	382	38	17911	4.93552	1	0.978546	0.972925
GOTERM_BP_FAT	GO:0034637~cellular carbohydrate biosynthetic process	5	0.980392	0.0472536	GYS1, ISYNA1, GFPT1, B3GNT3, FBP1	382	64	17911	3.66308	1	0.981527	0.97589
GOTERM_BP_FAT	GO:0009123~nucleoside monophosphate metabolic process	11	2.15686	0.0478804	LDHA, SHMT1, MPI, GPD1, ADSSL1, ATP6V0A4, NT5C2, ATP1B1, FBP1, ATP6V0A1, MYH7	382	256	17911	2.01469	1	0.981527	0.97589
GOTERM_BP_FAT	GO:0072521~purine-containing compound metabolic process	18	3.52941	0.0481366	AHCYL2, URAH, SHMT1, MPI, NPY2R, NT5C2, ATP1B1, LDHA, MC5R, GPD1, ADSSL1, AOX1, ATP6V0A4, MOCS1, FBP1, NUCB2, ATP6V0A1, MYH7	382	513	17911	1.64517	1	0.981527	0.97589
GOTERM_BP_FAT	GO:0006641~triglyceride metabolic process	6	1.17647	0.0483387	GK, MTTP, APOC1, ACSL4, FITM2, APOB	382	93	17911	3.025	1	0.981527	0.97589
GOTERM_BP_FAT	GO:0065009~regulation of molecular function	59	11.5686	0.0485452	CDKN1A, TRF, CBLC, CLU, RGS4, TRIM6, SPRED1, SHH, CASP3, ADORA1, CTSH, TRIM27, BCL2A1D, PHLDA2, DUSP4, EPHA7, ARG2, DAPK1, RALGAPA2, ATP1B1, RENBP, TOM1L1, NAIP2, CACNB3, TRAF4, SPINT1, CHIL1, FETUB, MET, CD44, PARM1, ITIH2, HPN, STK39, WNK4, IQGAP2, PLA2G6, RAP1GAP, MALT1, CBARP, PKHD1, PRDX3, CKMT1, TERT, MIR494, RICTOR, PCBD1, CIDEB, TNFRSF10B, GRHL2, AGT, CAMSAP3, PM20D1, BMP2, ID2, SGSM3, BH…	382	2201	17911	1.25686	1	0.981527	0.97589
GOTERM_BP_FAT	GO:0003012~muscle system process	14	2.7451	0.0492482	DOCK5, ARG2, NPY2R, ATP1A1, PLA2G6, ATP1B1, AGT, PTGS1, ACE2, P2RX2, ADORA1, DSG2, MET, MYH7	382	365	17911	1.79842	1	0.981527	0.97589
GOTERM_BP_FAT	GO:0055065~metal ion homeostasis	20	3.92157	0.0493564	GPR39, TFAP2B, NPY2R, E330017A01RIK, TRF, ITPR3, SLC35G1, ATP1A1, PLA2G6, ATP1B1, AGT, PKHD1, CACNB3, TRPV6, ATP13A4, ADORA1, LCN2, ACO1, NUCB2, SFXN5	382	591	17911	1.58672	1	0.981527	0.97589
GOTERM_BP_FAT	GO:0042278~purine nucleoside metabolic process	12	2.35294	0.0496222	AHCYL2, LDHA, MPI, GPD1, ADSSL1, ATP6V0A4, NT5C2, ATP1B1, MOCS1, FBP1, ATP6V0A1, MYH7	382	293	17911	1.9203	1	0.981527	0.97589
GOTERM_BP_FAT	GO:0007435~salivary gland morphogenesis	4	0.784314	0.0496815	LAMA5, SHH, ESRP2, MET	382	39	17911	4.80897	1	0.981527	0.97589
GOTERM_BP_FAT	GO:0014009~glial cell proliferation	4	0.784314	0.0496815	TERT, CLU, AREG, SOX4	382	39	17911	4.80897	1	0.981527	0.97589
GOTERM_BP_FAT	GO:0001913~T cell mediated cytotoxicity	4	0.784314	0.0496815	RAB27A, CTSH, PVR, CTSC	382	39	17911	4.80897	1	0.981527	0.97589
GOTERM_BP_FAT	GO:0009226~nucleotide-sugar biosynthetic process	3	0.588235	0.0497307	CMAS, MPI, GFPT1	382	17	17911	8.27425	1	0.981527	0.97589
GOTERM_BP_FAT	GO:0060457~negative regulation of digestive system process	3	0.588235	0.0497307	GPR39, WNK4, STK39	382	17	17911	8.27425	1	0.981527	0.97589
GOTERM_BP_FAT	GO:0007250~activation of NF-kappaB-inducing kinase activity	3	0.588235	0.0497307	CHIL1, MALT1, AGT	382	17	17911	8.27425	1	0.981527	0.97589
GOTERM_BP_FAT	GO:0071285~cellular response to lithium ion	3	0.588235	0.0497307	CEBPA, SHH, ID2	382	17	17911	8.27425	1	0.981527	0.97589
GOTERM_BP_FAT	GO:0015850~organic hydroxy compound transport	9	1.76471	0.0518686	SHH, RBP4, SOAT1, APOC1, NPY2R, APOB, AGT, NUCB2, PTGS1	382	191	17911	2.20936	1	1	0.99446
GOTERM_BP_FAT	GO:0048512~circadian behavior	5	0.980392	0.0518914	ID2, NPY2R, ALB, ADORA1, NPAS2	382	66	17911	3.55208	1	1	0.99446
GOTERM_BP_FAT	GO:0014015~positive regulation of gliogenesis	5	0.980392	0.0518914	SHH, BMP2, SPINT1, ID2, TRF	382	66	17911	3.55208	1	1	0.99446
GOTERM_BP_FAT	GO:0031324~negative regulation of cellular metabolic process	63	12.3529	0.0519395	CDKN1A, CITED2, NPY2R, CELF4, CBLC, TFCP2L1, CLU, PWP1, TRIM6, SPRED1, SHH, CASP3, TRIM27, BCL2A1D, SOX4, DUSP4, DAPK1, ZFP219, ZBTB38, KCTD1, HNF1B, FOXP4, RENBP, NAIP2, ACE2, MYCN, ELF3, SPINT1, POLR1C, FETUB, MET, FBP1, CD44, MEG3, CEBPA, GRB7, KDM3A, ITIH2, HPN, STK39, ATP1A1, RASD2, PRDX3, TERT, MIR495, MIR494, MARVELD3, TM4SF20, BRD7, ZRANB3, TFAP2B, PCGF6, ATP8B1, PCGF2, GFPT1, MIR200B, CE…	382	2380	17911	1.24114	1	1	0.99446
GOTERM_BP_FAT	GO:0015992~proton transport	6	1.17647	0.0521119	PM20D1, SLC4A11, ATP6V0A4, ATP1A1, ATP6V1G3, ATP6V0A1	382	95	17911	2.96131	1	1	0.99446
GOTERM_BP_FAT	GO:0018193~peptidyl-amino acid modification	30	5.88235	0.052613	KDM3A, STK39, CBLC, PWP1, AREG, RASD2, PRDX3, TRIM6, SPRED1, ADORA1, MBIP, VCPKMT, ST3GAL5, RICTOR, BRD7, ROS1, SOX4, PRMT8, GALNT3, PCGF2, AGT, MAPK13, MYO3B, GGCX, QPCT, CHIL1, P4HB, FKBP4, MET, CD44	382	993	17911	1.41654	1	1	0.99446
GOTERM_BP_FAT	GO:0006818~hydrogen transport	6	1.17647	0.0540612	PM20D1, SLC4A11, ATP6V0A4, ATP1A1, ATP6V1G3, ATP6V0A1	382	96	17911	2.93046	1	1	0.99446
GOTERM_BP_FAT	GO:0060425~lung morphogenesis	5	0.980392	0.0543001	SHH, ESRP2, CTSH, CELSR1, GRHL2	382	67	17911	3.49906	1	1	0.99446
GOTERM_BP_FAT	GO:0055075~potassium ion homeostasis	3	0.588235	0.0551789	TFAP2B, ATP1A1, ATP1B1	382	18	17911	7.81457	1	1	0.99446
GOTERM_BP_FAT	GO:0009887~organ morphogenesis	31	6.07843	0.0553016	LAMA5, CITED2, HPN, NPY2R, WNK4, CELSR1, AREG, SHH, CTSH, PHLDA2, SOX4, EDARADD, SLC12A2, TFAP2B, PCGF2, CELA1, HNF1B, GRHL2, ETV4, AGT, SERPINB5, RBP4, BMP2, MYCN, ELF3, ESRP2, ID2, SDC1, MET, CD44, MYH7	382	1038	17911	1.4003	1	1	0.99446
GOTERM_BP_FAT	GO:0019637~organophosphate metabolic process	29	5.68627	0.05532	ISYNA1, PIGN, PLA2G1B, SHMT1, MPI, NPY2R, FITM2, NT5C2, PLA2G6, LYST, MTMR7, LDHA, ATP6V0A4, PIP5K1B, ATP6V0A1, GK, GFPT1, MBOAT1, ATP1B1, GNPAT, GPD1, MC5R, ADSSL1, PLPP2, MOCS1, FBP1, SERINC2, NUCB2, MYH7	382	957	17911	1.42083	1	1	0.99446
GOTERM_BP_FAT	GO:0051604~protein maturation	11	2.15686	0.0554944	ACE2, SHH, MCPT2, CASP3, HPN, KLK13, CIDEB, CTSH, GZME, GZMD, PCSK6	382	263	17911	1.96107	1	1	0.99446
GOTERM_BP_FAT	GO:0001909~leukocyte mediated cytotoxicity	6	1.17647	0.0560523	STXBP2, RAB27A, CTSH, PVR, LYST, CTSC	382	97	17911	2.90025	1	1	0.99446
GOTERM_BP_FAT	GO:0006040~amino sugar metabolic process	4	0.784314	0.0562022	OVGP1, GFPT1, CHIL1, RENBP	382	41	17911	4.57438	1	1	0.99446
GOTERM_BP_FAT	GO:0045620~negative regulation of lymphocyte differentiation	4	0.784314	0.0562022	SHH, ID2, PGLYRP1, CD44	382	41	17911	4.57438	1	1	0.99446
GOTERM_BP_FAT	GO:0007622~rhythmic behavior	5	0.980392	0.0567685	ID2, NPY2R, ALB, ADORA1, NPAS2	382	68	17911	3.44761	1	1	0.99446
GOTERM_BP_FAT	GO:0007267~cell-cell signaling	37	7.2549	0.0594085	MEG3, KCNC3, STX19, NPY2R, CELF4, ITPR3, CELSR1, PLA2G6, PTGS1, RASD2, SHH, MIR410, SYNGR1, TMEM27, TERT, ADORA1, FFAR4, BRD7, SOX4, GPR39, TFAP2B, SLC16A1, CELA1, HNF1B, MIR200B, SYTL5, AGT, CACNB3, RBP4, BMP2, TRPV6, P2RX2, SDC1, TNFSF9, MET, NUCB2, CD44	382	1294	17911	1.34068	1	1	0.99446
GOTERM_BP_FAT	GO:0033059~cellular pigmentation	4	0.784314	0.0596074	MLPH, RAB27A, RAB38, LYST	382	42	17911	4.46547	1	1	0.99446
GOTERM_BP_FAT	GO:0002237~response to molecule of bacterial origin	15	2.94118	0.0596201	MGST1, TNFRSF10B, MGST2, MALT1, PRDX3, MIR433, MIR323, TRIM6, MIR431, MIR494, LCN2, MIR381, S100A14, APOB, TNFRSF21	382	414	17911	1.69882	1	1	0.99446
GOTERM_BP_FAT	GO:0048871~multicellular organismal homeostasis	13	2.54902	0.060199	TFAP2B, STK39, TRF, GRHL1, MUC5AC, PM20D1, CLDN4, RBP4, VSIG1, ALB, ADORA1, CTSH, ITGA9	382	340	17911	1.79275	1	1	0.99446
GOTERM_BP_FAT	GO:2000027~regulation of organ morphogenesis	9	1.76471	0.0608827	SHH, BMP2, CITED2, HPN, HNF1B, CELSR1, ETV4, MET, AGT	382	198	17911	2.13125	1	1	0.99446
GOTERM_BP_FAT	GO:0060448~dichotomous subdivision of terminal units involved in lung branching	2	0.392157	0.0624711	CTSH, CELSR1	382	3	17911	31.2583	1	1	0.99446
GOTERM_BP_FAT	GO:0010963~regulation of L-arginine import	2	0.392157	0.0624711	ARG2, AGT	382	3	17911	31.2583	1	1	0.99446
GOTERM_BP_FAT	GO:1903598~positive regulation of gap junction assembly	2	0.392157	0.0624711	ACE2, AGT	382	3	17911	31.2583	1	1	0.99446
GOTERM_BP_FAT	GO:0003051~angiotensin-mediated drinking behavior	2	0.392157	0.0624711	ACE2, AGT	382	3	17911	31.2583	1	1	0.99446
GOTERM_BP_FAT	GO:0044706~multi-multicellular organism process	10	1.96078	0.0626666	PRDX3, CLDN4, CITED2, KLK14, ACSL4, DSG2, FKBP4, PLA2G6, SLC38A2, AGT	382	233	17911	2.01234	1	1	0.99446
GOTERM_BP_FAT	GO:0033344~cholesterol efflux	4	0.784314	0.0631072	SHH, SOAT1, APOC1, APOB	382	43	17911	4.36162	1	1	0.99446
GOTERM_BP_FAT	GO:0034330~cell junction organization	9	1.76471	0.0631453	CAMSAP3, CLDN6, GNPAT, ACE2, MARVELD3, DSG2, GRHL1, GRHL2, AGT	382	199	17911	2.12054	1	1	0.99446
GOTERM_BP_FAT	GO:0051248~negative regulation of protein metabolic process	30	5.88235	0.0645275	GRB7, KDM3A, CDKN1A, ITIH2, STK39, CBLC, CLU, PWP1, RASD2, SHH, SPRED1, MIR495, CASP3, MIR494, MARVELD3, TM4SF20, TRIM27, BCL2A1D, SOX4, DUSP4, DAPK1, MIR200B, RENBP, AZIN1, NAIP2, ACE2, SPINT1, FETUB, MET, CD44	382	1014	17911	1.3872	1	1	0.99446
GOTERM_BP_FAT	GO:0061180~mammary gland epithelium development	5	0.980392	0.0645286	SLC12A2, ID2, ELF5, ETV4, AREG	382	71	17911	3.30193	1	1	0.99446
GOTERM_BP_FAT	GO:0007043~cell-cell junction assembly	5	0.980392	0.0645286	GNPAT, ACE2, MARVELD3, GRHL2, AGT	382	71	17911	3.30193	1	1	0.99446
GOTERM_BP_FAT	GO:0043009~chordate embryonic development	23	4.5098	0.0648552	MEG3, CUBN, CEBPA, CITED2, PCGF2, KRT8, HNF1B, CELSR1, ATP1B1, GRHL2, TANC2, DLK1, DCPP1, SHH, RBP4, BMP2, MYCN, ELF3, SPINT1, GJB3, PHLDA2, APOB, SOX4	382	731	17911	1.47525	1	1	0.99446
GOTERM_BP_FAT	GO:0009167~purine ribonucleoside monophosphate metabolic process	10	1.96078	0.0660394	LDHA, MPI, GPD1, ADSSL1, ATP6V0A4, NT5C2, ATP1B1, FBP1, ATP6V0A1, MYH7	382	236	17911	1.98676	1	1	0.99446
GOTERM_BP_FAT	GO:0090066~regulation of anatomical structure size	18	3.52941	0.0663167	SLC12A2, DOCK5, SEMA4A, EPHA7, PEX11A, HNF1B, SEMA4G, IQGAP2, PLA2G6, AGT, PTGS1, VIL1, ADORA1, RICTOR, ARFIP1, TRIM27, VILL, PLXNA4	382	536	17911	1.57458	1	1	0.99446
GOTERM_BP_FAT	GO:0034612~response to tumor necrosis factor	8	1.56863	0.0663883	CEBPA, KRT18, GPD1, KRT8, LCN2, CHIL1, APOB, TNFRSF21	382	167	17911	2.2461	1	1	0.99446
GOTERM_BP_FAT	GO:2000045~regulation of G1/S transition of mitotic cell cycle	6	1.17647	0.0666341	CDKN1A, TERT, ID2, BRD7, SOX4, TJP3	382	102	17911	2.75808	1	1	0.99446
GOTERM_BP_FAT	GO:2000177~regulation of neural precursor cell proliferation	6	1.17647	0.0666341	SHH, ADGRG1, BEX1, SPINT1, ID2, TRF	382	102	17911	2.75808	1	1	0.99446
GOTERM_BP_FAT	GO:0006883~cellular sodium ion homeostasis	3	0.588235	0.0666592	ATP1A1, ATP1B1, AGT	382	20	17911	7.03312	1	1	0.99446
GOTERM_BP_FAT	GO:0034377~plasma lipoprotein particle assembly	3	0.588235	0.0666592	SOAT1, MTTP, ACSL3	382	20	17911	7.03312	1	1	0.99446
GOTERM_BP_FAT	GO:0045687~positive regulation of glial cell differentiation	4	0.784314	0.0667001	SHH, BMP2, SPINT1, ID2	382	44	17911	4.26249	1	1	0.99446
GOTERM_BP_FAT	GO:0048708~astrocyte differentiation	5	0.980392	0.0672325	SHH, BMP2, MYCN, ID2, AGT	382	72	17911	3.25607	1	1	0.99446
GOTERM_BP_FAT	GO:0046394~carboxylic acid biosynthetic process	10	1.96078	0.0674766	LDHA, PLA2G1B, SHMT1, APOC1, MGST2, ACSL3, ELOVL7, AGT, AASS, PTGS1	382	237	17911	1.97837	1	1	0.99446
GOTERM_BP_FAT	GO:0009126~purine nucleoside monophosphate metabolic process	10	1.96078	0.0674766	LDHA, MPI, GPD1, ADSSL1, ATP6V0A4, NT5C2, ATP1B1, FBP1, ATP6V0A1, MYH7	382	237	17911	1.97837	1	1	0.99446
GOTERM_BP_FAT	GO:0043065~positive regulation of apoptotic process	19	3.72549	0.0686123	TFAP2B, EPHA7, DAPK1, CIDEB, TNFRSF10B, PLA2G6, CLU, AGT, BMP2, CASP3, RASSF6, MAL, CTSH, BCL2A1D, BCL2A1A, BCL2A1B, SOX4, CTSC, CD44	382	577	17911	1.54395	1	1	0.99446
GOTERM_BP_FAT	GO:0038127~ERBB signaling pathway	6	1.17647	0.0688752	VIL1, ADORA1, CBLC, AREG, AGT, FAM83A	382	103	17911	2.73131	1	1	0.99446
GOTERM_BP_FAT	GO:0006813~potassium ion transport	9	1.76471	0.0691398	SLC12A2, KCNC3, HPN, ADORA1, STK39, CPOX, ATP1A1, ATP1B1, KCNK1	382	203	17911	2.07875	1	1	0.99446
GOTERM_BP_FAT	GO:0046395~carboxylic acid catabolic process	8	1.56863	0.0697934	ARG2, HIBADH, HDC, SHMT1, GPT2, MAT1A, RENBP, AASS	382	169	17911	2.21952	1	1	0.99446
GOTERM_BP_FAT	GO:0017157~regulation of exocytosis	8	1.56863	0.0697934	TMEM27, RAB15, STXBP2, RAB27A, SDC1, SYTL5, PLA2G6, CBARP	382	169	17911	2.21952	1	1	0.99446
GOTERM_BP_FAT	GO:2000736~regulation of stem cell differentiation	4	0.784314	0.0703845	HSPA9, KDM3A, TRIM6, PWP1	382	45	17911	4.16777	1	1	0.99446
GOTERM_BP_FAT	GO:0009119~ribonucleoside metabolic process	12	2.35294	0.0721315	AHCYL2, LDHA, MPI, GPD1, ADSSL1, ATP6V0A4, NT5C2, ATP1B1, MOCS1, FBP1, ATP6V0A1, MYH7	382	313	17911	1.7976	1	1	0.99446
GOTERM_BP_FAT	GO:0072337~modified amino acid transport	3	0.588235	0.07267	TTR, SLC16A12, SLC38A2	382	21	17911	6.6982	1	1	0.99446
GOTERM_BP_FAT	GO:0008340~determination of adult lifespan	3	0.588235	0.07267	MEG3, TMEM135, TFCP2L1	382	21	17911	6.6982	1	1	0.99446
GOTERM_BP_FAT	GO:0019320~hexose catabolic process	3	0.588235	0.07267	LDHA, MPI, FBP1	382	21	17911	6.6982	1	1	0.99446
GOTERM_BP_FAT	GO:0048557~embryonic digestive tract morphogenesis	3	0.588235	0.07267	SHH, ID2, HNF1B	382	21	17911	6.6982	1	1	0.99446
GOTERM_BP_FAT	GO:0010884~positive regulation of lipid storage	3	0.588235	0.07267	TMEM135, FITM2, APOB	382	21	17911	6.6982	1	1	0.99446
GOTERM_BP_FAT	GO:0051952~regulation of amine transport	5	0.980392	0.0728136	TMEM27, SLC15A1, NPY2R, AGT, PTGS1	382	74	17911	3.16807	1	1	0.99446
GOTERM_BP_FAT	GO:0044057~regulation of system process	17	3.33333	0.07286	GPR39, DOCK5, ARG2, NPY2R, STK39, WNK4, TRF, ATP1A1, PLA2G6, ATP1B1, AGT, PTGS1, ACE2, ADORA1, DSG2, TNFRSF21, MYH7	382	504	17911	1.58152	1	1	0.99446
GOTERM_BP_FAT	GO:0050790~regulation of catalytic activity	45	8.82353	0.073834	CDKN1A, PARM1, ITIH2, HPN, TRF, CBLC, IQGAP2, CLU, RAP1GAP, MALT1, RGS4, PRDX3, SPRED1, TERT, CASP3, MIR494, ADORA1, CTSH, RICTOR, TRIM27, BCL2A1D, DUSP4, ARG2, EPHA7, DAPK1, RALGAPA2, CIDEB, TNFRSF10B, ATP1B1, GRHL2, RENBP, AGT, CAMSAP3, TOM1L1, NAIP2, BMP2, TRAF4, SPINT1, SGSM3, APOC1, CHIL1, FETUB, MET, SERINC2, CD44	382	1662	17911	1.26952	1	1	0.99446
GOTERM_BP_FAT	GO:0009066~aspartate family amino acid metabolic process	4	0.784314	0.0741587	AHCYL2, ADSSL1, MAT1A, AASS	382	46	17911	4.07717	1	1	0.99446
GOTERM_BP_FAT	GO:0008283~cell proliferation	50	9.80392	0.0745735	CDKN1A, RIAN, CITED2, TRF, AREG, CLU, SHH, CASP3, ADORA1, CTSH, PHLDA2, ROS1, SOX4, TPD52, ABCC4, HNF1B, ETV4, SERPINB5, ACE2, RBP4, MYCN, SPINT1, ESRP2, MET, CD44, TNFRSF21, MEG3, CEBPA, BEX1, HPN, RAP1GAP, MALT1, PKHD1, PRDX3, ADGRG1, TERT, EPCAM, CLMN, MARVELD3, RICTOR, BRD7, FAM83A, TFAP2B, IL34, GRHL2, AGT, BST1, BMP2, ID2, TNFSF9	382	1874	17911	1.251	1	1	0.99446
GOTERM_BP_FAT	GO:0007565~female pregnancy	9	1.76471	0.0755825	PRDX3, CLDN4, CITED2, ACSL4, DSG2, FKBP4, PLA2G6, SLC38A2, AGT	382	207	17911	2.03858	1	1	0.99446
GOTERM_BP_FAT	GO:0051453~regulation of intracellular pH	5	0.980392	0.0756899	SLC4A11, RAB38, ATP6V0A4, SLC4A4, ATP6V0A1	382	75	17911	3.12583	1	1	0.99446
GOTERM_BP_FAT	GO:0052547~regulation of peptidase activity	13	2.54902	0.0765002	EPHA7, ITIH2, DAPK1, CIDEB, TNFRSF10B, RENBP, NAIP2, SPINT1, MIR494, FETUB, CTSH, BCL2A1D, CD44	382	354	17911	1.72185	1	1	0.99446
GOTERM_BP_FAT	GO:0071248~cellular response to metal ion	7	1.37255	0.0766913	GPR39, CEBPA, SHH, ID2, TRF, CPNE2, FBP1	382	139	17911	2.36124	1	1	0.99446
GOTERM_BP_FAT	GO:0003206~cardiac chamber morphogenesis	7	1.37255	0.0766913	RBP4, CITED2, ID2, NPY2R, GRHL2, SOX4, MYH7	382	139	17911	2.36124	1	1	0.99446
GOTERM_BP_FAT	GO:0014031~mesenchymal cell development	8	1.56863	0.0769113	LAMA5, SEMA4A, CUL7, SHH, BMP2, CITED2, HPN, SEMA4G	382	173	17911	2.16821	1	1	0.99446
GOTERM_BP_FAT	GO:0033993~response to lipid	29	5.68627	0.0771794	KDM3A, CDKN1A, RPL32, MGST1, RORC, MGST2, ATP1A1, AREG, PRDX3, MIR433, TRIM6, MIR431, MIR494, CTSH, S100A14, APOB, PAQR8, PAQR5, TNFRSF10B, MIR323, GNPAT, CLDN4, RBP4, LCN2, MIR381, SDC1, DSG2, FKBP4, TNFRSF21	382	991	17911	1.37208	1	1	0.99446
GOTERM_BP_FAT	GO:0045933~positive regulation of muscle contraction	4	0.784314	0.0780209	ACE2, NPY2R, ATP1A1, PTGS1	382	47	17911	3.99042	1	1	0.99446
GOTERM_BP_FAT	GO:0008630~intrinsic apoptotic signaling pathway in response to DNA damage	6	1.17647	0.0782511	CDKN1A, BCL2A1D, BCL2A1A, CLU, BCL2A1B, CD44	382	107	17911	2.6292	1	1	0.99446
GOTERM_BP_FAT	GO:0050954~sensory perception of mechanical stimulus	8	1.56863	0.0787548	SLC12A2, P2RX2, GJB3, ATP8B1, CASP3, HPN, ATP6V0A4, TPRN	382	174	17911	2.15574	1	1	0.99446
GOTERM_BP_FAT	GO:0006633~fatty acid biosynthetic process	7	1.37255	0.0787704	PLA2G1B, APOC1, MGST2, ACSL3, ELOVL7, AGT, PTGS1	382	140	17911	2.34437	1	1	0.99446
GOTERM_BP_FAT	GO:0001976~neurological system process involved in regulation of systemic arterial blood pressure	3	0.588235	0.0788477	ACE2, P2RX2, AGT	382	22	17911	6.39374	1	1	0.99446
GOTERM_BP_FAT	GO:0006644~phospholipid metabolic process	12	2.35294	0.0799685	GNPAT, ISYNA1, PIGN, PLA2G1B, MBOAT1, FITM2, PIP5K1B, PLA2G6, PLPP2, SERINC2, LYST, MTMR7	382	319	17911	1.76379	1	1	0.99446
GOTERM_BP_FAT	GO:0009790~embryo development	33	6.47059	0.0803922	MEG3, LAMA5, CEBPA, CITED2, HPN, CELSR1, PCSK6, DCPP1, SHH, RICTOR, PHLDA2, APOB, SOX4, DUSP4, CUBN, PCGF2, KRT8, HNF1B, ACSL4, FOXP4, ATP1B1, GRHL2, DLK1, TANC2, RBP4, BMP2, MYCN, ELF3, SPINT1, GJB3, ELF5, ID2, ITGA7	382	1161	17911	1.33272	1	1	0.99446
GOTERM_BP_FAT	GO:0016331~morphogenesis of embryonic epithelium	8	1.56863	0.0806239	LAMA5, SHH, SPINT1, CITED2, HNF1B, CELSR1, GRHL2, SOX4	382	175	17911	2.14343	1	1	0.99446
GOTERM_BP_FAT	GO:0010565~regulation of cellular ketone metabolic process	6	1.17647	0.0806971	BMP2, GK, APOC1, ACSL4, AGT, NUCB2	382	108	17911	2.60486	1	1	0.99446
GOTERM_BP_FAT	GO:0006486~protein glycosylation	10	1.96078	0.0807542	ALG8, GALNT3, B3GNT7, MGAT4A, MPI, B3GNT3, ST3GAL5, ST8SIA6, B4GALT6, FUT2	382	246	17911	1.90599	1	1	0.99446
GOTERM_BP_FAT	GO:0043413~macromolecule glycosylation	10	1.96078	0.0807542	ALG8, GALNT3, B3GNT7, MGAT4A, MPI, B3GNT3, ST3GAL5, ST8SIA6, B4GALT6, FUT2	382	246	17911	1.90599	1	1	0.99446
GOTERM_BP_FAT	GO:0051961~negative regulation of nervous system development	12	2.35294	0.0813209	SEMA4A, EPHA7, SHH, ADGRG1, BEX1, MYCN, TERT, ID2, SEMA4G, FKBP4, TNFRSF21, RAP1GAP	382	320	17911	1.75828	1	1	0.99446
GOTERM_BP_FAT	GO:0030641~regulation of cellular pH	5	0.980392	0.0816116	SLC4A11, RAB38, ATP6V0A4, SLC4A4, ATP6V0A1	382	77	17911	3.04464	1	1	0.99446
GOTERM_BP_FAT	GO:0045010~actin nucleation	4	0.784314	0.0819694	VIL1, ARFIP1, TRIM27, IQGAP2	382	48	17911	3.90729	1	1	0.99446
GOTERM_BP_FAT	GO:0032269~negative regulation of cellular protein metabolic process	28	5.4902	0.0822156	GRB7, KDM3A, CDKN1A, ITIH2, STK39, CBLC, PWP1, RASD2, SHH, SPRED1, MIR495, CASP3, MIR494, MARVELD3, TM4SF20, TRIM27, BCL2A1D, SOX4, DUSP4, DAPK1, MIR200B, RENBP, NAIP2, ACE2, SPINT1, FETUB, MET, CD44	382	956	17911	1.37327	1	1	0.99446
GOTERM_BP_FAT	GO:0045444~fat cell differentiation	9	1.76471	0.0822404	TFAP2B, CEBPA, BMP2, PEX11A, ID2, FFAR4, LRRC8C, NUCB2, DLK1	382	211	17911	1.99994	1	1	0.99446
GOTERM_BP_FAT	GO:0009306~protein secretion	17	3.33333	0.0823638	GPR39, TFAP2B, SLC16A1, RORC, HNF1B, PLA2G6, LYST, AGT, TRIM6, RBP4, TMEM27, MIR410, CHIL1, FFAR4, TRIM27, SOX4, TNFRSF21	382	513	17911	1.55377	1	1	0.99446
GOTERM_BP_FAT	GO:1903596~regulation of gap junction assembly	2	0.392157	0.0824174	ACE2, AGT	382	4	17911	23.4437	1	1	0.99446
GOTERM_BP_FAT	GO:0070447~positive regulation of oligodendrocyte progenitor proliferation	2	0.392157	0.0824174	SHH, TRF	382	4	17911	23.4437	1	1	0.99446
GOTERM_BP_FAT	GO:0070837~dehydroascorbic acid transport	2	0.392157	0.0824174	SLC2A2, SLC2A3	382	4	17911	23.4437	1	1	0.99446
GOTERM_BP_FAT	GO:0032898~neurotrophin production	2	0.392157	0.0824174	ADORA1, PCSK6	382	4	17911	23.4437	1	1	0.99446
GOTERM_BP_FAT	GO:0072330~monocarboxylic acid biosynthetic process	8	1.56863	0.0825186	LDHA, PLA2G1B, APOC1, MGST2, ACSL3, ELOVL7, AGT, PTGS1	382	176	17911	2.13125	1	1	0.99446
GOTERM_BP_FAT	GO:0009161~ribonucleoside monophosphate metabolic process	10	1.96078	0.0838999	LDHA, MPI, GPD1, ADSSL1, ATP6V0A4, NT5C2, ATP1B1, FBP1, ATP6V0A1, MYH7	382	248	17911	1.89062	1	1	0.99446
GOTERM_BP_FAT	GO:0046661~male sex differentiation	8	1.56863	0.0844388	SHH, RBP4, ADGRG1, CITED2, MGST1, SDC1, TNFRSF10B, FKBP4	382	177	17911	2.11921	1	1	0.99446
GOTERM_BP_FAT	GO:0009607~response to biotic stimulus	31	6.07843	0.0846357	PLA2G1B, MGST1, MGST2, PLA2G6, LYST, PVR, CLU, RNF5, MALT1, PRDX3, MIR433, TRIM6, MIR431, MIR494, S100A14, APOB, PGLYRP1, GM13420, KRT8, TNFRSF10B, MUC5B, ATP1B1, PGC, PM20D1, VIL1, 9530003J23RIK, NAIP2, MIR323, LCN2, MIR381, TNFRSF21	382	1084	17911	1.34088	1	1	0.99446
GOTERM_BP_FAT	GO:0032024~positive regulation of insulin secretion	5	0.980392	0.0846558	GPR39, TMEM27, RBP4, PLA2G6, SOX4	382	78	17911	3.0056	1	1	0.99446
GOTERM_BP_FAT	GO:0014032~neural crest cell development	5	0.980392	0.0846558	LAMA5, SEMA4A, SHH, CITED2, SEMA4G	382	78	17911	3.0056	1	1	0.99446
GOTERM_BP_FAT	GO:0015837~amine transport	5	0.980392	0.0846558	TMEM27, SLC15A1, NPY2R, AGT, PTGS1	382	78	17911	3.0056	1	1	0.99446
GOTERM_BP_FAT	GO:0048485~sympathetic nervous system development	3	0.588235	0.0851824	TFAP2B, SOX4, PLXNA4	382	23	17911	6.11575	1	1	0.99446
GOTERM_BP_FAT	GO:0048011~neurotrophin TRK receptor signaling pathway	3	0.588235	0.0851824	BEX1, CASP3, AGT	382	23	17911	6.11575	1	1	0.99446
GOTERM_BP_FAT	GO:0065005~protein-lipid complex assembly	3	0.588235	0.0851824	SOAT1, MTTP, ACSL3	382	23	17911	6.11575	1	1	0.99446
GOTERM_BP_FAT	GO:0006144~purine nucleobase metabolic process	3	0.588235	0.0851824	URAH, SHMT1, AOX1	382	23	17911	6.11575	1	1	0.99446
GOTERM_BP_FAT	GO:1903522~regulation of blood circulation	10	1.96078	0.0855461	ACE2, DOCK5, ADORA1, DSG2, ATP1A1, ATP1B1, PLA2G6, AGT, PTGS1, MYH7	382	249	17911	1.88303	1	1	0.99446
GOTERM_BP_FAT	GO:0000302~response to reactive oxygen species	9	1.76471	0.0857096	PRDX3, IL18RAP, GJA3, PCGF2, CASP3, LCN2, SDC1, AREG, MET	382	213	17911	1.98116	1	1	0.99446
GOTERM_BP_FAT	GO:0006639~acylglycerol metabolic process	6	1.17647	0.0857103	GK, MTTP, APOC1, ACSL4, FITM2, APOB	382	110	17911	2.5575	1	1	0.99446
GOTERM_BP_FAT	GO:0032496~response to lipopolysaccharide	14	2.7451	0.0865064	MGST1, TNFRSF10B, MGST2, PRDX3, MIR433, MIR323, TRIM6, MIR431, MIR494, LCN2, MIR381, S100A14, APOB, TNFRSF21	382	400	17911	1.64106	1	1	0.99446
GOTERM_BP_FAT	GO:0022610~biological adhesion	43	8.43137	0.0872169	LAMA5, DOCK5, LAD1, CITED2, NPY2R, RORC, CLDN2, CELSR1, BZW2, PVR, RAP1GAP, IGSF9, MALT1, PKHD1, SHH, ADGRG1, LDHA, GPA33, EPCAM, CASP3, ARFIP1, BCL2A1D, MPZL3, SOX4, SEMA4A, EPHA7, MIA, RAB27A, ATP1B1, GRHL2, AGT, CAMSAP3, CLDN6, ACE2, CLDN4, BMP2, ITGA7, TNFSF9, DSG2, CDH16, CD44, TNFRSF21, ITGA9	382	1595	17911	1.26405	1	1	0.99446
GOTERM_BP_FAT	GO:0030148~sphingolipid biosynthetic process	5	0.980392	0.0877549	ST3GAL5, ST8SIA6, ELOVL7, B4GALT6, PLA2G6	382	79	17911	2.96756	1	1	0.99446
GOTERM_BP_FAT	GO:0001892~embryonic placenta development	6	1.17647	0.088277	CEBPA, SPINT1, CITED2, KRT8, PHLDA2, GRHL2	382	111	17911	2.53446	1	1	0.99446
GOTERM_BP_FAT	GO:1903305~regulation of regulated secretory pathway	6	1.17647	0.0908833	TMEM27, RAB15, STXBP2, RAB27A, SYTL5, CBARP	382	112	17911	2.51183	1	1	0.99446
GOTERM_BP_FAT	GO:0006638~neutral lipid metabolic process	6	1.17647	0.0908833	GK, MTTP, APOC1, ACSL4, FITM2, APOB	382	112	17911	2.51183	1	1	0.99446
GOTERM_BP_FAT	GO:0008203~cholesterol metabolic process	6	1.17647	0.0908833	CUBN, CEBPA, SOAT1, MTTP, APOC1, APOB	382	112	17911	2.51183	1	1	0.99446
GOTERM_BP_FAT	GO:0042572~retinol metabolic process	3	0.588235	0.0916647	RBP4, TTR, RETSAT	382	24	17911	5.86093	1	1	0.99446
GOTERM_BP_FAT	GO:0070085~glycosylation	10	1.96078	0.0921759	ALG8, GALNT3, B3GNT7, MGAT4A, MPI, B3GNT3, ST3GAL5, ST8SIA6, B4GALT6, FUT2	382	253	17911	1.85326	1	1	0.99446
GOTERM_BP_FAT	GO:0046883~regulation of hormone secretion	11	2.15686	0.0924388	GPR39, TFAP2B, TMEM27, MIR410, RBP4, SLC16A1, ADORA1, PLA2G6, SOX4, NUCB2, PTGS1	382	290	17911	1.77849	1	1	0.99446
GOTERM_BP_FAT	GO:0010001~glial cell differentiation	9	1.76471	0.0929608	SHH, BMP2, MYCN, SPINT1, ID2, CLU, SOX4, AGT, TNFRSF21	382	217	17911	1.94464	1	1	0.99446
GOTERM_BP_FAT	GO:0019217~regulation of fatty acid metabolic process	5	0.980392	0.0941151	GK, APOC1, ACSL4, AGT, NUCB2	382	81	17911	2.89429	1	1	0.99446
GOTERM_BP_FAT	GO:0016053~organic acid biosynthetic process	10	1.96078	0.0942169	LDHA, PLA2G1B, SHMT1, APOC1, MGST2, ACSL3, ELOVL7, AGT, AASS, PTGS1	382	254	17911	1.84596	1	1	0.99446
GOTERM_BP_FAT	GO:0051093~negative regulation of developmental process	25	4.90196	0.0943372	MEG3, BEX1, HPN, MIR329, RAP1GAP, SHH, ADGRG1, TERT, PGLYRP1, HSPA9, SEMA4A, EPHA7, HNF1B, SEMA4G, FOXP4, GRHL2, ETV4, AGT, RBP4, BMP2, MYCN, ID2, FKBP4, CD44, TNFRSF21	382	845	17911	1.3872	1	1	0.99446
GOTERM_BP_FAT	GO:0016051~carbohydrate biosynthetic process	8	1.56863	0.0944581	GYS1, ISYNA1, RBP4, GFPT1, GPD1, B3GNT3, ST8SIA6, FBP1	382	182	17911	2.06099	1	1	0.99446
GOTERM_BP_FAT	GO:0051270~regulation of cellular component movement	25	4.90196	0.0945836	GRB7, LAMA5, DOCK5, CITED2, TRF, ATP1A1, FAM83H, PKHD1, SHH, ADGRG1, TERT, EPCAM, MARVELD3, ADORA1, CTSH, S100A14, PHLDA2, PLXNA4, SEMA4A, SEMA4G, AGT, VIL1, BMP2, DSG2, MET	382	846	17911	1.38556	1	1	0.99446
GOTERM_BP_FAT	GO:0051259~protein oligomerization	17	3.33333	0.0953929	CUBN, SHMT1, KCNC3, GFPT1, MGST1, KCTD1, ITPR3, MAT1A, CLU, MALT1, TRIM6, TRPV6, P2RX2, LCN2, PCBD1, TRIM27, FBP1	382	524	17911	1.52116	1	1	0.99446
GOTERM_BP_FAT	GO:0060047~heart contraction	8	1.56863	0.096536	ACE2, ADORA1, DSG2, ATP1A1, ATP1B1, MET, AGT, MYH7	382	183	17911	2.04972	1	1	0.99446
GOTERM_BP_FAT	GO:0010800~positive regulation of peptidyl-threonine phosphorylation	3	0.588235	0.0982856	TRIM6, CHIL1, MET	382	25	17911	5.62649	1	1	0.99446
GOTERM_BP_FAT	GO:0008053~mitochondrial fusion	3	0.588235	0.0982856	BCL2A1D, BCL2A1A, BCL2A1B	382	25	17911	5.62649	1	1	0.99446
GOTERM_BP_FAT	GO:0046365~monosaccharide catabolic process	3	0.588235	0.0982856	LDHA, MPI, FBP1	382	25	17911	5.62649	1	1	0.99446
GOTERM_BP_FAT	GO:0050802~circadian sleep/wake cycle, sleep	3	0.588235	0.0982856	NPY2R, ALB, ADORA1	382	25	17911	5.62649	1	1	0.99446
GOTERM_BP_FAT	GO:0006879~cellular iron ion homeostasis	4	0.784314	0.0985898	LCN2, E330017A01RIK, TRF, ACO1	382	52	17911	3.60673	1	1	0.99446
GOTERM_BP_FAT	GO:2000648~positive regulation of stem cell proliferation	4	0.784314	0.0985898	SHH, BEX1, TERT, EPCAM	382	52	17911	3.60673	1	1	0.99446
GOTERM_BP_FAT	GO:0019318~hexose metabolic process	9	1.76471	0.098611	TFAP2B, LDHA, RBP4, MPI, GFPT1, GPD1, PGM2, PHLDA2, FBP1	382	220	17911	1.91812	1	1	0.99446
GOTERM_BP_FAT	GO:0001838~embryonic epithelial tube formation	7	1.37255	0.0988882	SHH, SPINT1, CITED2, HNF1B, CELSR1, GRHL2, SOX4	382	149	17911	2.20277	1	1	0.99446
GOTERM_BP_FAT	GO:0098609~cell-cell adhesion	31	6.07843	0.0992799	LAD1, CITED2, RORC, CLDN2, CELSR1, BZW2, PVR, RAP1GAP, IGSF9, MALT1, PKHD1, SHH, LDHA, GPA33, EPCAM, CASP3, ARFIP1, BCL2A1D, SOX4, SEMA4A, RAB27A, CAMSAP3, CLDN6, CLDN4, BMP2, ITGA7, TNFSF9, DSG2, CDH16, CD44, TNFRSF21	382	1101	17911	1.32017	1	1	0.99446
GOTERM_BP_FAT	GO:0033036~macromolecule localization	68	13.3333	0.0996344	CDKN1A, RORC, MIA2, CELSR1, LYST, CLU, HID1, TRIM6, SHH, ADORA1, FFAR4, ARFIP1, TRIM27, SOX4, ABCC4, CUBN, GPR39, SLC15A1, SLC15A2, RALGAPA2, HNF1B, ACSL4, ACSL3, ATP1B1, SYTL5, TOM1L1, CACNB3, TMEM135, RBP4, SOAT1, CHIL1, RAB38, FKBP4, TNFRSF21, LAMA5, PLA2G1B, STX19, STXBP2, MTTP, WNK4, FITM2, PLA2G6, FAM83H, MIR410, TMEM27, SYNGR1, TERT, MARVELD3, SNX7, APOB, HSPA9, TFAP2B, SLC16A1, ATP8B1, ST…	382	2705	17911	1.17869	1	1	0.99446
GOTERM_BP_FAT	GO:0009116~nucleoside metabolic process	12	2.35294	0.0998035	AHCYL2, LDHA, MPI, GPD1, ADSSL1, ATP6V0A4, NT5C2, ATP1B1, MOCS1, FBP1, ATP6V0A1, MYH7	382	333	17911	1.68964	1	1	0.99446

## Sheet: PSC_only_UP_498
Category	Term	Count	%	PValue	Genes	List Total	Pop Hits	Pop Total	Fold Enrichment	Bonferroni	Benjamini	FDR
GOTERM_BP_FAT	GO:0040011~locomotion	92	18.6235	8.63537e-17	ECM1, CXCL9, IL1RN, HEXB, SERPINE1, PLAT, CXCL1, CXCL3, GLI3, CXCL5, LOXL2, LGALS3, PLAU, CHL1, C1QBP, C3AR1, TIMP1, EPHB2, CCR5, SCN1B, KIRREL3, ABCC1, TNFRSF12A, UNC5B, MMP2, WNT5A, MMP3, MMP9, ADRA2A, GREM1, ASPM, CH25H, SFRP1, FCGR3, MMP14, RAP2B, CCDC80, FSCN1, GAS1, ADAM8, ITGA5, KIF20B, DBN1, EPHA3, MATN2, LRRC15, CCL12, CEMIP, SATB2, SAA3, GCNT1, TWIST1, PTN, EFNA5, ADAMTS12, HIF1A, THBS1…	427	1529	17911	2.5239	6.42264e-13	4.99556e-13	4.60784e-13
GOTERM_BP_FAT	GO:0016477~cell migration	79	15.9919	2.79742e-16	ECM1, CXCL9, IL1RN, HEXB, SERPINE1, PLAT, CXCL1, CXCL3, GLI3, CXCL5, LOXL2, LGALS3, PLAU, CHL1, C1QBP, C3AR1, TIMP1, CCR5, KIRREL3, ABCC1, TNFRSF12A, MMP2, WNT5A, MMP3, MMP9, ADRA2A, GREM1, ASPM, CH25H, SFRP1, FCGR3, MMP14, RAP2B, FSCN1, ADAM8, ITGA5, KIF20B, EPHA3, MATN2, LRRC15, CCL12, CEMIP, SATB2, SAA3, GCNT1, TWIST1, PTN, ADAMTS12, HIF1A, THBS1, CCL9, CCL8, CCL7, PDGFC, SPP1, HAS2, CCL2, APO…	427	1199	17911	2.76376	1.92679e-12	8.09155e-13	7.46353e-13
GOTERM_BP_FAT	GO:0022610~biological adhesion	93	18.8259	6.18284e-16	IL1RN, PTPRS, TENM4, ITGB5, COL12A1, SERPINE1, TNC, FMN1, WISP1, GLI3, LGALS3, ISLR, CDH3, LGALS1, PLAU, CHL1, C1QBP, ITGB8, EMILIN2, VSIG4, CCR5, CD33, KIRREL3, TNFRSF12A, MMP2, SLC11A1, WNT5A, RUNX2, GREM1, SFRP1, VCAN, MMP14, RAP2B, CCDC80, CLEC4D, ADAM12, FSCN1, CERCAM, COL8A1, PKP1, ADAM8, ITGA5, RPL29, DBN1, EPHA3, LRRC15, TROAP, GCNT1, CAPG, PTN, THBS2, EFNA5, ADAMTS12, FBLN2, THBS1, NDRG1…	427	1595	17911	2.44576	3.85358e-12	1.19226e-12	1.09972e-12
GOTERM_BP_FAT	GO:0007155~cell adhesion	92	18.6235	1.06406e-15	IL1RN, PTPRS, TENM4, ITGB5, COL12A1, SERPINE1, TNC, FMN1, WISP1, GLI3, LGALS3, ISLR, CDH3, LGALS1, PLAU, CHL1, C1QBP, ITGB8, EMILIN2, VSIG4, CCR5, CD33, KIRREL3, TNFRSF12A, MMP2, SLC11A1, WNT5A, RUNX2, GREM1, SFRP1, VCAN, MMP14, RAP2B, CCDC80, CLEC4D, ADAM12, FSCN1, CERCAM, COL8A1, PKP1, ADAM8, ITGA5, RPL29, DBN1, EPHA3, TROAP, GCNT1, CAPG, PTN, THBS2, EFNA5, ADAMTS12, FBLN2, THBS1, NDRG1, HSPD1,…	427	1583	17911	2.4378	6.42264e-12	1.53889e-12	1.41945e-12
GOTERM_BP_FAT	GO:0001501~skeletal system development	47	9.51417	3.16236e-15	COL11A1, SATB2, HEXB, TWIST1, FMN1, ADAMTS12, THBS1, HIF1A, GLI3, LOXL2, LGALS3, SCIN, FRZB, RDH10, ZFP385A, SH3PXD2B, PDGFC, ITGB8, COL10A1, HAS2, TIMP1, TFAP2A, GDF11, PRRX1, WNT7B, MMP2, WNT5A, PRRX2, IGF1, SULF1, MMP9, RUNX2, SLC9B2, GREM1, EXT1, COL1A1, VCAN, COL3A1, SFRP1, MMP14, MMP13, COL1A2, MAF, COL5A2, GAS1, TGFBI, FBN1	427	499	17911	3.95084	1.79834e-11	3.11056e-12	2.86913e-12
GOTERM_BP_FAT	GO:0030198~extracellular matrix organization	32	6.47773	3.87702e-15	OLFML2B, COL11A1, LTBP2, CTSS, LOXL2, ERO1L, LGALS3, ADAMTS2, SH3PXD2B, HAS2, TFAP2A, MMP3, FN1, LAMB1, SULF1, MMP9, GREM1, MFAP5, COL1A1, SMOC2, COL3A1, MMP13, COL1A2, CCDC80, FAP, P4HA1, COL5A1, LOX, COL5A2, FSCN1, HPSE, TGFBI	427	228	17911	5.88718	2.24792e-11	3.11056e-12	2.86913e-12
GOTERM_BP_FAT	GO:0043062~extracellular structure organization	32	6.47773	4.42232e-15	OLFML2B, COL11A1, LTBP2, CTSS, LOXL2, ERO1L, LGALS3, ADAMTS2, SH3PXD2B, HAS2, TFAP2A, MMP3, FN1, LAMB1, SULF1, MMP9, GREM1, MFAP5, COL1A1, SMOC2, COL3A1, MMP13, COL1A2, CCDC80, FAP, P4HA1, COL5A1, LOX, COL5A2, FSCN1, HPSE, TGFBI	427	229	17911	5.86147	2.56906e-11	3.11056e-12	2.86913e-12
GOTERM_BP_FAT	GO:0051674~localization of cell	82	16.5992	5.17176e-15	ECM1, CXCL9, IL1RN, HEXB, SERPINE1, PLAT, CXCL1, CXCL3, GLI3, CXCL5, LOXL2, LGALS3, PLAU, CHL1, C1QBP, C3AR1, TIMP1, CCR5, KIRREL3, ABCC1, TNFRSF12A, MMP2, WNT5A, MMP3, MMP9, ADRA2A, GREM1, ASPM, CH25H, SFRP1, FCGR3, MMP14, RAP2B, CCDC80, FSCN1, ADAM8, ITGA5, KIF20B, EPHA3, MATN2, LRRC15, CCL12, CEMIP, SATB2, SAA3, GCNT1, TWIST1, PTN, ADAMTS12, HIF1A, THBS1, CCL9, CCL8, CCL7, LMNA, PDGFC, SPP1, H…	427	1348	17911	2.55162	3.01864e-11	3.11056e-12	2.86913e-12
GOTERM_BP_FAT	GO:0048870~cell motility	82	16.5992	5.17176e-15	ECM1, CXCL9, IL1RN, HEXB, SERPINE1, PLAT, CXCL1, CXCL3, GLI3, CXCL5, LOXL2, LGALS3, PLAU, CHL1, C1QBP, C3AR1, TIMP1, CCR5, KIRREL3, ABCC1, TNFRSF12A, MMP2, WNT5A, MMP3, MMP9, ADRA2A, GREM1, ASPM, CH25H, SFRP1, FCGR3, MMP14, RAP2B, CCDC80, FSCN1, ADAM8, ITGA5, KIF20B, EPHA3, MATN2, LRRC15, CCL12, CEMIP, SATB2, SAA3, GCNT1, TWIST1, PTN, ADAMTS12, HIF1A, THBS1, CCL9, CCL8, CCL7, LMNA, PDGFC, SPP1, H…	427	1348	17911	2.55162	3.01864e-11	3.11056e-12	2.86913e-12
GOTERM_BP_FAT	GO:0031589~cell-substrate adhesion	36	7.28745	5.37693e-15	ITGB5, SERPINE1, FMN1, PTN, EFNA5, ADAMTS12, THBS1, FBLN2, LGALS1, PLAU, C1QBP, SPP1, MICALL2, ITGB8, HAS2, TNFRSF12A, CDKN2A, FN1, LAMB1, GREM1, COL1A1, SMOC2, DAB2, COL3A1, SFRP1, MMP14, CCDC80, AXL, ITGA11, COL8A1, ADAM8, ITGA5, HPSE, RPL29, DBN1, EPHA3	427	297	17911	5.08438	3.08287e-11	3.11056e-12	2.86913e-12
GOTERM_BP_FAT	GO:0006928~movement of cell or subcellular component	95	19.2308	8.97463e-15	ECM1, CXCL9, IL1RN, HEXB, SERPINE1, PLAT, CXCL1, CXCL3, GLI3, CXCL5, LOXL2, LGALS3, PLAU, CHL1, C1QBP, C3AR1, TIMP1, EPHB2, CCR5, SCN1B, KIRREL3, ABCC1, TNFRSF12A, UNC5B, MMP2, WNT5A, MMP3, MMP9, ADRA2A, KIF4, GREM1, ASPM, CH25H, SFRP1, FCGR3, MMP14, RAP2B, CCDC80, FSCN1, GAS1, KIF2C, ADAM8, ITGA5, KIF20B, DBN1, EPHA3, MATN2, LRRC15, CCL12, CEMIP, SATB2, SAA3, GCNT1, TWIST1, PTN, EFNA5, ADAMTS12,…	427	1724	17911	2.31142	5.20234e-11	4.71984e-12	4.35351e-12
GOTERM_BP_FAT	GO:0072358~cardiovascular system development	67	13.5628	5.83898e-13	ECM1, TENM4, SERPINE1, TNFAIP2, FHL2, ADM, BRCA1, FOXM1, WISP1, GLI3, LOXL2, LGALS3, PLAU, SH3PXD2B, C3AR1, EPHB2, CCR5, TNFRSF12A, UNC5B, MMP2, WNT5A, MMP9, GREM1, VCAN, MMP14, CCDC80, MMP13, LOX, COL8A1, ADAM8, ITGA5, EPHA3, CCL12, COL11A1, TWIST1, PTN, THBS2, HIF1A, THBS1, CCNB1, LMNA, HAS2, CCL2, NCAM1, APOE, STRA6, FZD1, TFAP2A, STIL, PRRX1, WNT7B, PRRX2, FN1, IGF1, SULF1, SLC4A7, COL1A1, FO…	427	1062	17911	2.64632	3.37767e-09	2.59834e-10	2.39668e-10
GOTERM_BP_FAT	GO:0072359~circulatory system development	67	13.5628	5.83898e-13	ECM1, TENM4, SERPINE1, TNFAIP2, FHL2, ADM, BRCA1, FOXM1, WISP1, GLI3, LOXL2, LGALS3, PLAU, SH3PXD2B, C3AR1, EPHB2, CCR5, TNFRSF12A, UNC5B, MMP2, WNT5A, MMP9, GREM1, VCAN, MMP14, CCDC80, MMP13, LOX, COL8A1, ADAM8, ITGA5, EPHA3, CCL12, COL11A1, TWIST1, PTN, THBS2, HIF1A, THBS1, CCNB1, LMNA, HAS2, CCL2, NCAM1, APOE, STRA6, FZD1, TFAP2A, STIL, PRRX1, WNT7B, PRRX2, FN1, IGF1, SULF1, SLC4A7, COL1A1, FO…	427	1062	17911	2.64632	3.37767e-09	2.59834e-10	2.39668e-10
GOTERM_BP_FAT	GO:0008283~cell proliferation	95	19.2308	1.30673e-12	ECM1, TENM4, SERPINE1, TNC, ADM, CXCL1, FOXM1, WISP1, GLI3, LOXL2, CKS1B, LGALS3, HPGDS, CDH3, DMBT1, PLAU, CTSL, C3AR1, HIST1H2AG, VSIG4, TIMP1, SKP2, CCR5, PDK1, HIST1H2AB, IGFBP4, MMP2, SLC11A1, WNT5A, NGF, MMP9, RUNX2, CCNA2, GREM1, ASPM, SFRP1, MMP14, MELK, CD109, BIRC5, COL8A1, GAS1, KIF20B, EEF1E1, RPL29, DBN1, CCL12, SHMT2, MAGED1, NOP2, HTRA1, TWIST1, AKR1C18, PTN, HIF1A, THBS1, NDRG1, H…	427	1874	17911	2.1264	7.55945e-09	5.39959e-10	4.9805e-10
GOTERM_BP_FAT	GO:0001503~ossification	38	7.69231	1.57995e-12	ECM1, COL11A1, SATB2, TNC, FHL2, TWIST1, PTN, TNFRSF11A, HIF1A, GLI3, CTSK, LMNA, CLEC5A, SPP1, COL10A1, ENPP1, CD276, FZD1, CCR1, TFAP2A, IFI204, WNT7B, MMP2, WNT5A, IGF1, MMP9, RUNX2, GREM1, EXT1, COL1A1, RSL1D1, VCAN, SFRP1, MMP14, MMP13, COL5A2, ITGA11, ANK	427	399	17911	3.99487	9.14006e-09	5.77657e-10	5.32822e-10
GOTERM_BP_FAT	GO:2000147~positive regulation of cell motility	41	8.2996	1.59767e-12	LRRC15, CCL12, CEMIP, CXCL9, SERPINE1, TWIST1, CXCL1, CXCL3, THBS1, HIF1A, CXCL5, LGALS3, CCL7, PLAU, C1QBP, PDGFC, C3AR1, CCL2, HAS2, CCR5, CCR1, TNFSF18, TFAP2A, ABCC1, MMP2, WNT5A, MMP3, FN1, MYO5A, LAMB1, IGF1, MMP9, ADRA2A, COL1A1, CXCL10, DAB2, MMP14, TRPV4, ADAM8, ITGA5, KIF20B	427	461	17911	3.73057	9.24282e-09	5.77657e-10	5.32822e-10
GOTERM_BP_FAT	GO:0030335~positive regulation of cell migration	40	8.09717	2.42537e-12	LRRC15, CCL12, CEMIP, CXCL9, SERPINE1, CXCL1, CXCL3, THBS1, HIF1A, CXCL5, LGALS3, CCL7, PLAU, C1QBP, PDGFC, C3AR1, CCL2, HAS2, CCR5, CCR1, TNFSF18, TFAP2A, ABCC1, MMP2, WNT5A, MMP3, FN1, MYO5A, LAMB1, IGF1, MMP9, ADRA2A, COL1A1, CXCL10, DAB2, MMP14, TRPV4, ADAM8, ITGA5, KIF20B	427	446	17911	3.76199	1.40309e-08	8.25338e-10	7.6128e-10
GOTERM_BP_FAT	GO:0030334~regulation of cell migration	53	10.7287	2.67874e-12	ECM1, CXCL9, IL1RN, SERPINE1, CXCL1, CXCL3, CXCL5, LGALS3, PLAU, C1QBP, C3AR1, TIMP1, CCR5, ABCC1, MMP2, WNT5A, MMP3, MMP9, ADRA2A, GREM1, SFRP1, MMP14, RAP2B, ADAM8, ITGA5, KIF20B, EPHA3, LRRC15, CCL12, CEMIP, PTN, HIF1A, THBS1, CCL7, LMNA, PDGFC, HAS2, CCL2, APOE, PLXNA3, TFAP2A, CCR1, TNFSF18, FN1, MYO5A, LAMB1, IGF1, SULF1, COL1A1, CXCL10, COL3A1, DAB2, TRPV4	427	742	17911	2.99615	1.54965e-08	8.60916e-10	7.94096e-10
GOTERM_BP_FAT	GO:0051272~positive regulation of cellular component movement	41	8.2996	3.35905e-12	LRRC15, CCL12, CEMIP, CXCL9, SERPINE1, TWIST1, CXCL1, CXCL3, THBS1, HIF1A, CXCL5, LGALS3, CCL7, PLAU, C1QBP, PDGFC, C3AR1, CCL2, HAS2, CCR5, CCR1, TNFSF18, TFAP2A, ABCC1, MMP2, WNT5A, MMP3, FN1, MYO5A, LAMB1, IGF1, MMP9, ADRA2A, COL1A1, CXCL10, DAB2, MMP14, TRPV4, ADAM8, ITGA5, KIF20B	427	472	17911	3.64363	1.94323e-08	1.02274e-09	9.43362e-10
GOTERM_BP_FAT	GO:0001944~vasculature development	50	10.1215	3.7825e-12	ECM1, SERPINE1, TNFAIP2, ADM, BRCA1, FOXM1, GLI3, LOXL2, LGALS3, PLAU, C3AR1, EPHB2, CCR5, TNFRSF12A, UNC5B, MMP2, WNT5A, MMP9, GREM1, MMP14, CCDC80, LOX, COL8A1, ADAM8, ITGA5, CCL12, PTN, THBS2, HIF1A, THBS1, HAS2, CCL2, APOE, STRA6, PRRX1, WNT7B, PRRX2, FN1, IGF1, SULF1, SLC4A7, COL1A1, FOSL1, CXCL10, COL3A1, COL1A2, FAP, COL5A1, TGFBI, HPSE	427	677	17911	3.09794	2.18819e-08	1.0576e-09	9.75511e-10
GOTERM_BP_FAT	GO:0040017~positive regulation of locomotion	41	8.2996	3.83915e-12	LRRC15, CCL12, CEMIP, CXCL9, SERPINE1, TWIST1, CXCL1, CXCL3, THBS1, HIF1A, CXCL5, LGALS3, CCL7, PLAU, C1QBP, PDGFC, C3AR1, CCL2, HAS2, CCR5, CCR1, TNFSF18, TFAP2A, ABCC1, MMP2, WNT5A, MMP3, FN1, MYO5A, LAMB1, IGF1, MMP9, ADRA2A, COL1A1, CXCL10, DAB2, MMP14, TRPV4, ADAM8, ITGA5, KIF20B	427	474	17911	3.62825	2.22095e-08	1.0576e-09	9.75511e-10
GOTERM_BP_FAT	GO:2000145~regulation of cell motility	54	10.9312	5.82481e-12	ECM1, CXCL9, IL1RN, SERPINE1, CXCL1, CXCL3, CXCL5, LGALS3, PLAU, C1QBP, C3AR1, TIMP1, CCR5, ABCC1, MMP2, WNT5A, MMP3, MMP9, ADRA2A, GREM1, SFRP1, MMP14, RAP2B, ADAM8, ITGA5, KIF20B, EPHA3, LRRC15, CCL12, CEMIP, TWIST1, PTN, HIF1A, THBS1, CCL7, LMNA, PDGFC, HAS2, CCL2, APOE, PLXNA3, TFAP2A, CCR1, TNFSF18, FN1, MYO5A, LAMB1, IGF1, SULF1, COL1A1, CXCL10, COL3A1, DAB2, TRPV4	427	782	17911	2.89654	3.36964e-08	1.53166e-09	1.41278e-09
GOTERM_BP_FAT	GO:0001568~blood vessel development	48	9.7166	6.87532e-12	CCL12, ECM1, SERPINE1, TNFAIP2, ADM, BRCA1, PTN, THBS2, FOXM1, THBS1, HIF1A, GLI3, LOXL2, LGALS3, PLAU, C3AR1, CCL2, HAS2, APOE, EPHB2, CCR5, STRA6, TNFRSF12A, PRRX1, UNC5B, WNT7B, MMP2, WNT5A, PRRX2, FN1, SULF1, MMP9, FOSL1, GREM1, COL1A1, CXCL10, COL3A1, MMP14, COL1A2, CCDC80, FAP, COL5A1, LOX, COL8A1, ADAM8, ITGA5, HPSE, TGFBI	427	641	17911	3.14105	3.97735e-08	1.72929e-09	1.59507e-09
GOTERM_BP_FAT	GO:0040012~regulation of locomotion	55	11.1336	1.03968e-11	ECM1, CXCL9, IL1RN, SERPINE1, CXCL1, CXCL3, CXCL5, LGALS3, PLAU, C1QBP, C3AR1, TIMP1, CCR5, ABCC1, MMP2, WNT5A, MMP3, MMP9, ADRA2A, GREM1, SFRP1, MMP14, RAP2B, ADAM8, ITGA5, KIF20B, DBN1, EPHA3, LRRC15, CCL12, CEMIP, TWIST1, PTN, HIF1A, THBS1, CCL7, LMNA, PDGFC, HAS2, CCL2, APOE, PLXNA3, TFAP2A, CCR1, TNFSF18, FN1, MYO5A, LAMB1, IGF1, SULF1, COL1A1, CXCL10, COL3A1, DAB2, TRPV4	427	819	17911	2.8169	6.01455e-08	2.50605e-09	2.31155e-09
GOTERM_BP_FAT	GO:0006935~chemotaxis	43	8.70445	1.19591e-11	CCL12, CXCL9, SAA3, SERPINE1, CXCL1, EFNA5, CXCL3, THBS1, CXCL5, GLI3, LGALS3, CCL9, CCL8, CCL7, CHL1, C1QBP, SPP1, C3AR1, CCL2, NCAM1, EPHB2, CCR5, SCN1B, PLXNA3, CCR1, TNFSF18, ABCC1, UNC5B, WNT7B, WNT5A, FN1, LAMB1, GREM1, EXT1, CXCL10, CH25H, FCGR3, TRPV4, KIF26B, GAS1, ADAM8, EPHA3, MATN2	427	536	17911	3.36508	6.91834e-08	2.76734e-09	2.55255e-09
GOTERM_BP_FAT	GO:0042330~taxis	43	8.70445	1.36461e-11	CCL12, CXCL9, SAA3, SERPINE1, CXCL1, EFNA5, CXCL3, THBS1, CXCL5, GLI3, LGALS3, CCL9, CCL8, CCL7, CHL1, C1QBP, SPP1, C3AR1, CCL2, NCAM1, EPHB2, CCR5, SCN1B, PLXNA3, CCR1, TNFSF18, ABCC1, UNC5B, WNT7B, WNT5A, FN1, LAMB1, GREM1, EXT1, CXCL10, CH25H, FCGR3, TRPV4, KIF26B, GAS1, ADAM8, EPHA3, MATN2	427	538	17911	3.35257	7.89426e-08	3.03625e-09	2.80059e-09
GOTERM_BP_FAT	GO:0035987~endodermal cell differentiation	14	2.83401	1.7271e-11	ITGB5, COL11A1, MMP2, COL12A1, FN1, LAMB1, INHBA, MMP9, MMP14, COL5A1, COL7A1, COL5A2, COL8A1, ITGA5	427	44	17911	13.3465	9.99125e-08	3.70047e-09	3.41326e-09
GOTERM_BP_FAT	GO:0007059~chromosome segregation	31	6.2753	3.14381e-11	CDCA5, BUB1B, NCAPG, TTK, BRCA1, SKA3, PMF1, SYCE2, CCNB1, RACGAP1, NUF2, NUSAP1, SPDL1, ECT2, BUB1, NDC1, STIL, SPAG5, UBE2C, PLK1, NDC80, KIF4, CENPE, CENPH, TACC3, BIRC5, NCAPD2, KIF2C, CENPN, TRIP13, MAD2L1	427	299	17911	4.34893	1.81869e-07	6.49533e-09	5.9912e-09
GOTERM_BP_FAT	GO:0051270~regulation of cellular component movement	55	11.1336	3.58201e-11	ECM1, CXCL9, IL1RN, SERPINE1, CXCL1, CXCL3, CXCL5, LGALS3, PLAU, C1QBP, C3AR1, TIMP1, CCR5, ABCC1, MMP2, WNT5A, MMP3, MMP9, ADRA2A, GREM1, SFRP1, MMP14, RAP2B, ADAM8, ITGA5, KIF20B, DBN1, EPHA3, LRRC15, CCL12, CEMIP, TWIST1, PTN, HIF1A, THBS1, CCL7, LMNA, PDGFC, HAS2, CCL2, APOE, PLXNA3, TFAP2A, CCR1, TNFSF18, FN1, MYO5A, LAMB1, IGF1, SULF1, COL1A1, CXCL10, COL3A1, DAB2, TRPV4	427	846	17911	2.72699	2.07219e-07	7.14549e-09	6.5909e-09
GOTERM_BP_FAT	GO:0048514~blood vessel morphogenesis	42	8.50202	5.77833e-11	CCL12, ECM1, SERPINE1, TNFAIP2, ADM, BRCA1, PTN, THBS2, FOXM1, THBS1, HIF1A, LOXL2, LGALS3, PLAU, C3AR1, CCL2, HAS2, APOE, EPHB2, CCR5, STRA6, TNFRSF12A, PRRX1, UNC5B, WNT7B, MMP2, WNT5A, PRRX2, FN1, SULF1, MMP9, GREM1, CXCL10, COL3A1, MMP14, CCDC80, FAP, COL8A1, ADAM8, ITGA5, HPSE, TGFBI	427	540	17911	3.26248	3.34277e-07	1.11425e-08	1.02777e-08
GOTERM_BP_FAT	GO:0042127~regulation of cell proliferation	83	16.8016	6.38718e-11	ECM1, CXCL9, SERPINE1, TNC, ADM, CXCL1, BRCA1, CXCL3, FOXM1, WISP1, GLI3, CXCL5, LGALS3, HPGDS, CDH3, PLAU, CTSL, C3AR1, HIST1H2AG, VSIG4, TIMP1, SKP2, CCR5, HIST1H2AB, APOBEC1, MMP2, WNT5A, NGF, MMP9, RUNX2, CCNA2, GREM1, ASPM, SFRP1, CD109, BIRC5, GAS1, KIF20B, EEF1E1, CCL12, SHMT2, MAGED1, NOP2, HTRA1, TWIST1, AKR1C18, PTN, TNFRSF11A, HIF1A, THBS1, NDRG1, IL1RL1, CCNB1, SCIN, FRZB, LMNA, PDGFC…	427	1642	17911	2.1203	3.69498e-07	1.19193e-08	1.09942e-08
GOTERM_BP_FAT	GO:0006954~inflammatory response	45	9.10931	6.82161e-11	CCL12, ECM1, CXCL9, IL1RN, LXN, SAA3, SERPINE1, CXCL1, AOAH, TNFRSF11A, CXCL3, THBS1, HIF1A, CXCL5, CTSS, HSPD1, IL1RL1, CCL9, CCL8, CCL7, C1QBP, SPP1, C3AR1, CCL2, APOE, CCR5, CD276, CCR1, TNFSF18, IGFBP4, IL1R2, TNFRSF9, SLC11A1, WNT5A, FN1, IFI202B, ADRA2A, FCGR1, CXCL10, FCGR3, VNN1, AXL, TRPV4, ADAM8, TLR13	427	613	17911	3.07924	3.9463e-07	1.23322e-08	1.1375e-08
GOTERM_BP_FAT	GO:0051128~regulation of cellular component organization	107	21.6599	8.37654e-11	GDA, SERPINE1, BUB1B, LGALS3, LGALS1, FAM162A, NUSAP1, ENPP1, EPHB2, SCN1B, IGFBP4, SLC11A1, WNT5A, FCGR1, FCGR3, SFRP1, FSCN1, KIF20B, EPHA3, CEMIP, CRABP2, CDCA5, HTRA3, HTRA1, TWIST1, EFNA5, SKA3, HIF1A, ADAMTS16, CCNB1, SCIN, APOE, PLXNA3, STIL, KIRREL, UBE2C, PLK1, EPT1, FN1, MYO5A, IGF1, INHBA, NDC80, COL1A1, CCT6A, MLLT11, FOSL1, CXCL10, DAB2, COL5A1, TRPV4, CXCL9, HEXB, FMN1, TREM2, BRCA1…	427	2399	17911	1.87088	4.84583e-07	1.46843e-08	1.35446e-08
GOTERM_BP_FAT	GO:0007067~mitotic nuclear division	36	7.28745	1.12733e-10	CDCA5, BUB1B, NCAPG, SKA3, PMF1, CCNB2, CCNB1, RACGAP1, MIS18BP1, NUF2, NUSAP1, SPDL1, BUB1, CEP55, STIL, SPAG5, UBE2C, PLK1, IGF1, MASTL, CDC25C, NDC80, KIF4, CCNA2, ANLN, CENPE, ASPM, TPX2, CENPH, TACC3, BIRC5, NCAPD2, KIF2C, CENPN, KIF20B, MAD2L1	427	418	17911	3.61259	6.52161e-07	1.91812e-08	1.76925e-08
GOTERM_BP_FAT	GO:2000026~regulation of multicellular organismal development	90	18.2186	1.67392e-10	ECM1, IL1RN, TENM4, SERPINE1, ADM, CXCL1, BRCA1, WISP1, GLI3, CXCL5, LOXL2, LGALS3, CDH3, LGALS1, DMBT1, PLAU, C1QBP, NCS1, C3AR1, TIMP1, EPHB2, CCR5, SCN1B, TNFRSF12A, WNT5A, NGF, MMP9, RUNX2, SLC9B2, GREM1, ASPM, DCSTAMP, SFRP1, MMP14, MAF, CD109, ADAM8, ITGA5, KIF20B, DBN1, EPHA3, ANK, CRABP2, MAGED1, TWIST1, PTN, THBS2, EFNA5, ADAMTS12, HIF1A, THBS1, CCNB1, SCIN, FRZB, GPC1, LMNA, SPP1, CCL2,…	427	1888	17911	1.99955	9.68365e-07	2.76676e-08	2.55202e-08
GOTERM_BP_FAT	GO:0061448~connective tissue development	28	5.66802	2.20879e-10	COL11A1, SATB2, ADAMTS12, THBS1, HIF1A, GLI3, LOXL2, SCIN, FRZB, LMNA, SH3PXD2B, C3AR1, ITGB8, COL10A1, TIMP1, PRRX1, WNT7B, WNT5A, PRRX2, IGF1, SULF1, RUNX2, GREM1, COL1A1, MMP13, MAF, COL5A1, TGFBI	427	265	17911	4.43204	1.27779e-06	3.54941e-08	3.27392e-08
GOTERM_BP_FAT	GO:0051240~positive regulation of multicellular organismal process	80	16.1943	2.36598e-10	ECM1, SLC27A1, TENM4, SERPINE1, ADM, PLAT, CXCL1, BRCA1, WISP1, GLI3, CXCL5, LOXL2, LGALS3, SCPEP1, PLAU, C1QBP, CLEC5A, C3AR1, EPHB2, CCR5, SCN1B, TNFRSF12A, SLC11A1, WNT5A, NGF, TMEM173, MMP9, ADRA2A, RUNX2, SLC9B2, GREM1, ASPM, DCSTAMP, FCGR3, MMP14, MMP13, ADAM8, ITGA5, KIF20B, DBN1, EPHA3, CRABP2, MAGED1, TWIST1, PTN, TNFRSF11A, THBS2, EFNA5, HIF1A, THBS1, HSPD1, IL1RL1, CCNB1, SCIN, GPC1, L…	427	1596	17911	2.10256	1.36872e-06	3.69924e-08	3.41212e-08
GOTERM_BP_FAT	GO:0001706~endoderm formation	14	2.83401	2.97019e-10	ITGB5, COL11A1, MMP2, COL12A1, FN1, LAMB1, INHBA, MMP9, MMP14, COL5A1, COL7A1, COL5A2, COL8A1, ITGA5	427	54	17911	10.8749	1.71825e-06	4.39579e-08	4.05461e-08
GOTERM_BP_FAT	GO:0010810~regulation of cell-substrate adhesion	23	4.65587	3.03509e-10	CDKN2A, SERPINE1, FN1, FMN1, PTN, EFNA5, THBS1, FBLN2, COL1A1, GREM1, SMOC2, MMP14, DAB2, LGALS1, CCDC80, PLAU, C1QBP, SPP1, COL8A1, HAS2, ITGA5, DBN1, EPHA3	427	179	17911	5.38973	1.7558e-06	4.39579e-08	4.05461e-08
GOTERM_BP_FAT	GO:0030595~leukocyte chemotaxis	24	4.8583	3.03944e-10	CCR1, TNFSF18, CCL12, CXCL9, SERPINE1, WNT5A, CXCL1, CXCL3, THBS1, CXCL5, GREM1, CH25H, CXCL10, LGALS3, FCGR3, CCL9, CCL8, CCL7, TRPV4, C1QBP, C3AR1, SPP1, CCL2, ADAM8	427	196	17911	5.13626	1.75831e-06	4.39579e-08	4.05461e-08
GOTERM_BP_FAT	GO:0032103~positive regulation of response to external stimulus	28	5.66802	3.35426e-10	CCL12, CXCL9, SERPINE1, CXCL1, TNFRSF11A, CXCL3, THBS1, CXCL5, CTSS, HSPD1, IL1RL1, CCL9, CCL8, CCL7, C1QBP, C3AR1, CCL2, CCR5, CCR1, TNFSF18, WNT5A, FN1, FCGR1, CXCL10, FCGR3, TRPV4, RAB34, ADAM8	427	270	17911	4.34997	1.94044e-06	4.73278e-08	4.36544e-08
GOTERM_BP_FAT	GO:1903047~mitotic cell cycle process	47	9.51417	4.97447e-10	GPSM2, CDCA5, BUB1B, NCAPG, TTK, FOXM1, SKA3, PMF1, CKS1B, CCNB2, CCNB1, CDC45, RACGAP1, MIS18BP1, NUF2, NUSAP1, SPDL1, SKP2, BUB1, POLE, CEP55, STIL, SPAG5, UBE2C, CDKN2A, PLK1, IGF1, INHBA, MASTL, CDC25C, NDC80, KIF4, CCNA2, ANLN, CENPE, ASPM, TPX2, DBF4, CENPH, TACC3, BIRC5, NCAPD2, KIF2C, CENPN, KIF20B, BCAT1, MAD2L1	427	702	17911	2.80836	2.87773e-06	6.85174e-08	6.31995e-08
GOTERM_BP_FAT	GO:0070887~cellular response to chemical stimulus	111	22.4696	5.21672e-10	IL1RN, SLC27A1, MIR708, SERPINE1, TNC, ERO1L, LGALS3, LGALS1, FAM162A, C3AR1, ENPP1, SKP2, IL13RA1, PDK1, IL1R2, WNT5A, RUNX2, CH25H, FCGR3, SFRP1, RAB31, MELK, RAB34, CD109, ADAM8, EPHA3, HTRA3, HTRA1, TWIST1, AKR1C18, TNFRSF11A, MIR31, EFNA5, ADAMTS12, NDRG1, HIF1A, CCNB1, PDGFC, GAPDH-PS15, ECT2, FZD1, TFAP2A, CCR1, TNFSF18, MSR1, GOT1, FN1, MYO5A, IGF1, INHBA, COL1A1, CXCL10, DAB2, COL1A2, VN…	427	2607	17911	1.78597	3.01787e-06	7.0183e-08	6.47358e-08
GOTERM_BP_FAT	GO:0009611~response to wounding	39	7.89474	8.41817e-10	SERPINE1, TNC, F13A1, ADM, THBS1, HIF1A, GLI3, CCNB1, CDH3, LGALS1, PLAU, CHL1, PDGFC, SPP1, CCL2, ANXA8, TIMP1, APOE, KRT6A, SERPINB2, TNFRSF12A, MMP2, SLC11A1, WNT5A, AHNAK2, MYOF, FN1, IGF1, ADRA2A, COL1A1, COL3A1, RAP2B, COL5A1, LOX, AXL, CD109, ITGA5, HPSE, MATN2	427	519	17911	3.15202	4.8699e-06	1.1068e-07	1.02089e-07
GOTERM_BP_FAT	GO:0048646~anatomical structure formation involved in morphogenesis	67	13.5628	1.06978e-09	ECM1, CXCL9, TENM4, ITGB5, COL12A1, SERPINE1, TNFAIP2, FHL2, ADM, SNX10, FMN1, BRCA1, GLI3, LOXL2, LGALS3, SEPT9, PLAU, ZFP385A, C3AR1, EPHB2, CCR5, TNFRSF12A, UNC5B, MMP2, WNT5A, MMP9, GREM1, DCSTAMP, SFRP1, MMP14, CCDC80, CD109, COL8A1, TRIM59, ADAM8, ITGA5, KIF20B, CCL12, COL11A1, HTRA1, TWIST1, PTN, THBS2, HIF1A, THBS1, CCL8, GPC1, RDH10, CCL2, STRA6, FZD1, TFAP2A, STIL, WNT7B, FN1, LAMB1, IN…	427	1263	17911	2.22517	6.18866e-06	1.37526e-07	1.26852e-07
GOTERM_BP_FAT	GO:0000280~nuclear division	41	8.2996	1.40776e-09	CDCA5, BUB1B, NCAPG, TTK, SKA3, PMF1, CCNB2, SYCE2, CCNB1, RACGAP1, MIS18BP1, NUF2, NUSAP1, SPDL1, BUB1, CEP55, NDC1, STIL, SPAG5, UBE2C, PLK1, WNT5A, IGF1, MASTL, CDC25C, NDC80, KIF4, CCNA2, ANLN, CENPE, ASPM, TPX2, CENPH, TACC3, BIRC5, NCAPD2, KIF2C, CENPN, TRIP13, KIF20B, MAD2L1	427	576	17911	2.98575	8.14388e-06	1.77042e-07	1.63301e-07
GOTERM_BP_FAT	GO:0051983~regulation of chromosome segregation	16	3.23887	1.60891e-09	STIL, SPAG5, UBE2C, CDCA5, PLK1, BUB1B, TTK, NDC80, CENPE, CCNB1, RACGAP1, TACC3, KIF2C, ECT2, BUB1, MAD2L1	427	86	17911	7.80393	9.30751e-06	1.98033e-07	1.82663e-07
GOTERM_BP_FAT	GO:0002687~positive regulation of leukocyte migration	19	3.84615	1.84592e-09	CCR1, TNFSF18, CCL12, CXCL9, SERPINE1, WNT5A, CXCL1, CXCL3, THBS1, MMP9, CXCL5, CXCL10, LGALS3, CCL7, TRPV4, C1QBP, C3AR1, CCL2, ADAM8	427	130	17911	6.13059	1.06786e-05	2.22472e-07	2.05205e-07
GOTERM_BP_FAT	GO:0051216~cartilage development	23	4.65587	1.91619e-09	PRRX1, SATB2, COL11A1, WNT7B, PRRX2, WNT5A, ADAMTS12, SULF1, THBS1, HIF1A, RUNX2, GLI3, LOXL2, COL1A1, GREM1, SCIN, MMP13, MAF, FRZB, ITGB8, COL10A1, TIMP1, TGFBI	427	197	17911	4.89726	1.10851e-05	2.23785e-07	2.06416e-07
GOTERM_BP_FAT	GO:0051094~positive regulation of developmental process	66	13.3603	1.93419e-09	ECM1, CXCL9, TENM4, SERPINE1, ADM, CXCL1, BRCA1, WISP1, GLI3, CXCL5, LOXL2, LGALS3, SEPT9, DMBT1, C1QBP, C3AR1, EPHB2, CCR5, SCN1B, TNFRSF12A, WNT5A, NGF, MMP9, RUNX2, SLC9B2, GREM1, ASPM, DCSTAMP, MMP14, ADAM8, ITGA5, KIF20B, EEF1E1, DBN1, EPHA3, CRABP2, MAGED1, TWIST1, PTN, THBS2, EFNA5, HIF1A, THBS1, CCNB1, SCIN, CCL8, GPC1, LMNA, HAS2, NCAM1, APOE, ECT2, MAPK6, CD276, TFAP2A, CCR1, CDKN2A, TP…	427	1252	17911	2.21122	1.11892e-05	2.23785e-07	2.06416e-07
GOTERM_BP_FAT	GO:0031577~spindle checkpoint	12	2.42915	2.01442e-09	CENPE, STIL, CCNB1, PLK1, BIRC5, BUB1B, TTK, SPDL1, NDRG1, BUB1, NDC80, MAD2L1	427	41	17911	12.2769	1.16533e-05	2.28498e-07	2.10763e-07
GOTERM_BP_FAT	GO:0001525~angiogenesis	35	7.08502	2.18163e-09	CCL12, ECM1, SERPINE1, TNFAIP2, ADM, BRCA1, PTN, THBS2, THBS1, HIF1A, LOXL2, LGALS3, PLAU, C3AR1, CCL2, EPHB2, CCR5, TNFRSF12A, UNC5B, WNT7B, MMP2, WNT5A, FN1, SULF1, MMP9, GREM1, CXCL10, MMP14, CCDC80, FAP, COL8A1, ADAM8, ITGA5, HPSE, TGFBI	427	444	17911	3.30656	1.26206e-05	2.42706e-07	2.23868e-07
GOTERM_BP_FAT	GO:0007492~endoderm development	16	3.23887	2.24404e-09	ITGB5, COL11A1, MMP2, COL12A1, FN1, LAMB1, INHBA, MMP9, EXT1, MMP14, DAB2, COL5A1, COL7A1, COL5A2, COL8A1, ITGA5	427	88	17911	7.62657	1.29817e-05	2.44939e-07	2.25928e-07
GOTERM_BP_FAT	GO:0007166~cell surface receptor signaling pathway	99	20.0405	2.30668e-09	IL1RN, SLC27A1, SERPINE1, PLAT, LGALS3, CDH3, C3AR1, ENPP1, EPHB2, IL13RA1, KRT6A, PDK1, IGFBP4, UNC5B, IL1R2, WNT5A, RUNX2, FCGR1, DOK1, FCGR3, SFRP1, CLEC4D, CD109, ADAM12, ADAM8, EPHA3, MAGED1, GPR87, HTRA3, HTRA1, TNFRSF11A, EFNA5, ADAMTS12, HIF1A, ADGRG2, PDGFC, KCNN4, PLXNA3, MARK1, FZD1, TFAP2A, CCR1, TNFSF18, STIL, GOT1, TNFRSF9, BTBD11, IGF1, INHBA, COL1A1, MLLT11, CXCL10, DAB2, COL1A2, …	427	2278	17911	1.82294	1.33441e-05	2.47114e-07	2.27934e-07
GOTERM_BP_FAT	GO:0071345~cellular response to cytokine stimulus	39	7.89474	2.81684e-09	LRRC15, CCL12, SLC27A1, ECM1, CXCL9, IL1RN, SAA3, SERPINE1, TREM2, CXCL1, BRCA1, TNFRSF11A, CXCL3, ADAMTS12, THBS1, HIF1A, CXCL5, CCL9, CCL8, CCL7, CCL2, HAS2, GAPDH-PS15, IL13RA1, CCR1, TNFSF18, IFI204, IL1R2, WNT5A, FN1, TMEM173, IFI202B, COL1A1, CXCL10, DCSTAMP, SFRP1, AXL, GAPDH, DBN1	427	542	17911	3.01826	1.62953e-05	2.9628e-07	2.73284e-07
GOTERM_BP_FAT	GO:0009887~organ morphogenesis	58	11.7409	2.93111e-09	TNC, FHL2, ADM, FMN1, GLI3, PLAU, CTSL, COL10A1, EPHB2, MMP2, WNT5A, RUNX2, GREM1, SFRP1, MMP14, MMP13, COL8A1, GAS1, MAGED1, COL11A1, SATB2, GCNT1, HTRA1, TWIST1, PTN, HIF1A, THBS1, ADAMTS16, FRZB, RDH10, PDGFC, HAS2, GCNT4, STRA6, FZD1, TFAP2A, GDF11, STIL, CDSN, PRRX1, CDKN2A, WNT7B, PRRX2, MYO5A, LAMB1, IGF1, INHBA, SULF1, SLC4A7, COL1A1, COL3A1, DAB2, MAFB, COL1A2, COL5A1, KIF26B, COL5A2, CPE	427	1038	17911	2.34381	1.69563e-05	3.02794e-07	2.79293e-07
GOTERM_BP_FAT	GO:0008219~cell death	90	18.2186	3.32147e-09	IL1RN, SERPINE1, FHL2, BUB1B, ADM, BRCA1, WISP1, GLI3, ERO1L, LGALS3, LGALS1, FAM162A, PLAU, CTSL, CHL1, C1QBP, ZFP385A, CLEC5A, TIMP1, SKP2, CCR5, PDK1, ABCC1, SERPINB2, TNFRSF12A, UNC5B, MMP2, WNT5A, MMP3, NGF, TMEM173, MMP9, MFSD10, GREM1, SFRP1, MELK, BIRC5, GAS1, ADAM8, ITGA5, EEF1E1, GAPDH, CCL12, MAGED1, PRUNE2, TWIST1, AKR1C18, PTN, TNFRSF11A, HIF1A, THBS1, HSPD1, SCIN, FRZB, LMNA, SPP1, …	427	2003	17911	1.88475	1.92145e-05	3.371e-07	3.10936e-07
GOTERM_BP_FAT	GO:0000070~mitotic sister chromatid segregation	19	3.84615	3.42526e-09	STIL, SPAG5, UBE2C, CDCA5, PLK1, BUB1B, NCAPG, NDC80, KIF4, CENPE, CCNB1, RACGAP1, NUSAP1, TACC3, NCAPD2, KIF2C, SPDL1, BUB1, MAD2L1	427	135	17911	5.90353	1.98149e-05	3.4164e-07	3.15124e-07
GOTERM_BP_FAT	GO:0060326~cell chemotaxis	26	5.26316	3.75299e-09	CCL12, CXCL9, SAA3, SERPINE1, CXCL1, CXCL3, THBS1, CXCL5, LGALS3, CCL9, CCL8, CCL7, C1QBP, SPP1, C3AR1, CCL2, CCR1, TNFSF18, ABCC1, WNT5A, GREM1, CXCL10, CH25H, FCGR3, TRPV4, ADAM8	427	261	17911	4.17854	2.17108e-05	3.67984e-07	3.39423e-07
GOTERM_BP_FAT	GO:0048598~embryonic morphogenesis	43	8.70445	4.08681e-09	IL1RN, TENM4, ITGB5, CRABP2, COL11A1, SATB2, COL12A1, TWIST1, ADM, HIF1A, GLI3, FRZB, RDH10, EPHB2, STRA6, FZD1, TFAP2A, STIL, PRRX1, WNT7B, MMP2, WNT5A, PRRX2, FN1, LAMB1, INHBA, SULF1, MMP9, RUNX2, GREM1, EXT1, UGDH, SFRP1, MMP14, MAFB, COL5A1, COL7A1, GJB5, COL5A2, COL8A1, GAS1, ITGA5, KIF20B	427	648	17911	2.78346	2.36419e-05	3.94036e-07	3.63453e-07
GOTERM_BP_FAT	GO:0009966~regulation of signal transduction	104	21.0526	4.16989e-09	IL1RN, SERPINE1, LGALS3, CDH3, LGALS1, FAM162A, RGS1, PLAU, ENPP1, SKP2, IGFBP4, UNC5B, IL1R2, WNT5A, RUNX2, TIAM2, SFRP1, CD109, S100A4, ADAM8, CRABP2, MAGED1, HTRA3, HTRA1, TWIST1, AKR1C18, TNFRSF11A, ADAMTS12, HIF1A, PDGFC, APOE, ECT2, KCNN4, STRA6, FZD1, TFAP2A, CCR1, TNFSF18, FN1, MYO5A, IGF1, INHBA, COL1A1, MLLT11, CXCL10, DAB2, VNN1, TRPV4, HPSE, FBN1, LGMN, ECM1, CXCL9, ADM, TREM2, BRCA1,…	427	2468	17911	1.76758	2.41225e-05	3.95456e-07	3.64763e-07
GOTERM_BP_FAT	GO:0034097~response to cytokine	44	8.90688	4.25625e-09	LRRC15, CCL12, SLC27A1, ECM1, CXCL9, IL1RN, SHMT2, SAA3, SERPINE1, TREM2, CXCL1, BRCA1, TNFRSF11A, CXCL3, ADAMTS12, THBS1, HIF1A, CXCL5, CCL9, CCL8, CCL7, CCL2, HAS2, GAPDH-PS15, TIMP1, IL13RA1, CCR1, TNFSF18, IFI204, IL1R2, SLC11A1, WNT5A, FN1, TMEM173, IFI202B, FOSL1, COL1A1, CXCL10, DCSTAMP, COL3A1, SFRP1, AXL, GAPDH, DBN1	427	674	17911	2.73832	2.46221e-05	3.97136e-07	3.66312e-07
GOTERM_BP_FAT	GO:0022402~cell cycle process	60	12.1457	4.87965e-09	GPSM2, BUB1B, BRCA1, FOXM1, CKS1B, MIS18BP1, NUF2, NUSAP1, PHGDH, SPDL1, SKP2, POLE, CEP55, NDC1, WNT5A, MASTL, CDC25C, KIF4, CCNA2, ASPM, DBF4, BIRC5, GAS1, KIF2C, KIF20B, BCAT1, CDCA5, NCAPG, TTK, SKA3, THBS1, NDRG1, PMF1, CCNB2, SYCE2, CCNB1, CDC45, RACGAP1, ECT2, BUB1, CGREF1, NPM1, STIL, SPAG5, UBE2C, CDKN2A, PLK1, IGF1, INHBA, NDC80, ANLN, TPX2, CENPE, CENPH, FAP, TACC3, NCAPD2, CENPN, TRIP…	427	1109	17911	2.2694	2.82284e-05	4.48076e-07	4.13299e-07
GOTERM_BP_FAT	GO:0002685~regulation of leukocyte migration	21	4.25101	5.21309e-09	CCR1, TNFSF18, ECM1, CCL12, CXCL9, SERPINE1, WNT5A, CXCL1, CXCL3, THBS1, MMP9, CXCL5, GREM1, CXCL10, LGALS3, CCL7, TRPV4, C1QBP, C3AR1, CCL2, ADAM8	427	172	17911	5.12133	3.01573e-05	4.71214e-07	4.34641e-07
GOTERM_BP_FAT	GO:0002688~regulation of leukocyte chemotaxis	17	3.4413	6.25324e-09	CCR1, TNFSF18, CCL12, CXCL9, SERPINE1, WNT5A, CXCL1, CXCL3, THBS1, CXCL5, GREM1, CXCL10, CCL7, TRPV4, C1QBP, C3AR1, CCL2	427	109	17911	6.54206	3.61743e-05	5.52276e-07	5.09411e-07
GOTERM_BP_FAT	GO:0000278~mitotic cell cycle	48	9.7166	6.30081e-09	GPSM2, CDCA5, BUB1B, NCAPG, TTK, FOXM1, SKA3, PMF1, CKS1B, CCNB2, CCNB1, CDC45, RACGAP1, MIS18BP1, NUF2, NUSAP1, SPDL1, SKP2, BUB1, POLE, CEP55, STIL, SPAG5, UBE2C, CDKN2A, PLK1, IGF1, INHBA, MASTL, CDC25C, NDC80, KIF4, CCNA2, ANLN, CENPE, ASPM, TPX2, DBF4, CENPH, TACC3, BIRC5, GAS1, NCAPD2, KIF2C, CENPN, KIF20B, BCAT1, MAD2L1	427	787	17911	2.55834	3.64495e-05	5.52276e-07	5.09411e-07
GOTERM_BP_FAT	GO:0045597~positive regulation of cell differentiation	55	11.1336	7.41192e-09	CXCL9, TENM4, ADM, WISP1, GLI3, CXCL5, LOXL2, MEDAG, DMBT1, C1QBP, ZFP385A, SH3PXD2B, EPHB2, CCR5, SCN1B, TNFRSF12A, WNT5A, NGF, RUNX2, SLC9B2, GREM1, ASPM, DCSTAMP, SFRP1, MMP14, ADAM8, KIF20B, DBN1, EPHA3, CRABP2, TWIST1, PTN, EFNA5, HIF1A, SCIN, CCL8, FRZB, GPC1, LMNA, HAS2, APOE, ECT2, MAPK6, CD276, CCR1, MSR1, IFI204, WNT7B, FN1, IGF1, INHBA, COL1A1, DAB2, VNN1, AXL	427	981	17911	2.35172	4.2877e-05	6.3997e-07	5.90299e-07
GOTERM_BP_FAT	GO:0051241~negative regulation of multicellular organismal process	61	12.3482	9.1381e-09	ECM1, SERPINE1, ADM, GLI3, HPGDS, CDH3, LGALS1, PLAU, C1QBP, ENPP1, VSIG4, TIMP1, EPHB2, CCR5, IL1R2, MMP2, SLC11A1, WNT5A, ADRA2A, GREM1, ASPM, SFRP1, DBN1, EPHA3, TWIST1, PTN, THBS2, ADAMTS12, HIF1A, THBS1, IL1RL1, FRZB, LMNA, SPP1, CCL2, APOE, CD276, PLXNA3, CCR1, TNFSF18, GDF11, CDKN2A, WNT7B, TNFRSF9, FN1, PRG4, IGF1, INHBA, SULF1, CXCL10, COL3A1, DAB2, MAFB, COL5A1, AXL, TRPV4, APOC2, COL5A…	427	1157	17911	2.21151	5.28625e-05	7.72687e-07	7.12716e-07
GOTERM_BP_FAT	GO:0050729~positive regulation of inflammatory response	17	3.4413	9.34552e-09	TNFSF18, CCL12, SERPINE1, WNT5A, TNFRSF11A, CTSS, HSPD1, FCGR1, IL1RL1, FCGR3, CCL9, CCL8, CCL7, TRPV4, CCL2, ADAM8, CCR5	427	112	17911	6.36682	5.40624e-05	7.72687e-07	7.12716e-07
GOTERM_BP_FAT	GO:0048285~organelle fission	41	8.2996	9.34972e-09	CDCA5, BUB1B, NCAPG, TTK, SKA3, PMF1, CCNB2, SYCE2, CCNB1, RACGAP1, MIS18BP1, NUF2, NUSAP1, SPDL1, BUB1, CEP55, NDC1, STIL, SPAG5, UBE2C, PLK1, WNT5A, IGF1, MASTL, CDC25C, NDC80, KIF4, CCNA2, ANLN, CENPE, ASPM, TPX2, CENPH, TACC3, BIRC5, NCAPD2, KIF2C, CENPN, TRIP13, KIF20B, MAD2L1	427	616	17911	2.79187	5.40866e-05	7.72687e-07	7.12716e-07
GOTERM_BP_FAT	GO:0009790~embryo development	61	12.3482	1.03278e-08	IL1RN, TENM4, ITGB5, COL12A1, ADM, BRCA1, GLI3, CKS1B, DMBT1, PHGDH, EPHB2, POLE, MMP2, WNT5A, MMP9, RUNX2, GREM1, UGDH, SFRP1, MMP14, BIRC5, COL8A1, GAS1, ITGA5, KIF20B, EEF1E1, CRABP2, COL11A1, SATB2, TWIST1, HIF1A, CCNB2, CCNB1, RACGAP1, FRZB, RDH10, PDGFC, BUB1, STRA6, FZD1, TFAP2A, STIL, PRRX1, WNT7B, PRRX2, FN1, LAMB1, IGF1, INHBA, SULF1, COL1A1, FOSL1, EXT1, DAB2, MAFB, SLC6A8, COL5A1, COL…	427	1161	17911	2.20389	5.97446e-05	8.41498e-07	7.76185e-07
GOTERM_BP_FAT	GO:0098813~nuclear chromosome segregation	24	4.8583	1.14923e-08	NDC1, STIL, SPAG5, UBE2C, CDCA5, PLK1, BUB1B, NCAPG, TTK, NDC80, KIF4, SYCE2, CENPE, CCNB1, RACGAP1, NUF2, NUSAP1, TACC3, NCAPD2, KIF2C, SPDL1, TRIP13, BUB1, MAD2L1	427	236	17911	4.26571	6.64808e-05	9.23376e-07	8.51708e-07
GOTERM_BP_FAT	GO:0042060~wound healing	32	6.47773	1.20073e-08	SERPINE1, TNC, F13A1, THBS1, HIF1A, GLI3, CCNB1, CDH3, PLAU, PDGFC, CCL2, ANXA8, TIMP1, APOE, KRT6A, SERPINB2, SLC11A1, WNT5A, AHNAK2, MYOF, FN1, IGF1, ADRA2A, COL1A1, COL3A1, RAP2B, COL5A1, LOX, AXL, CD109, ITGA5, HPSE	427	406	17911	3.3061	6.94596e-05	9.35615e-07	8.62997e-07
GOTERM_BP_FAT	GO:0097529~myeloid leukocyte migration	20	4.04858	1.21298e-08	CCR1, TNFSF18, CCL12, SERPINE1, CXCL1, CXCL3, THBS1, GREM1, CXCL10, LGALS3, FCGR3, CCL9, CCL8, CCL7, TRPV4, C1QBP, C3AR1, SPP1, CCL2, ADAM8	427	163	17911	5.14677	7.01686e-05	9.35615e-07	8.62997e-07
GOTERM_BP_FAT	GO:0000819~sister chromatid segregation	20	4.04858	1.21298e-08	STIL, SPAG5, UBE2C, CDCA5, PLK1, BUB1B, NCAPG, TTK, NDC80, KIF4, CENPE, CCNB1, RACGAP1, NUSAP1, TACC3, NCAPD2, KIF2C, SPDL1, BUB1, MAD2L1	427	163	17911	5.14677	7.01686e-05	9.35615e-07	8.62997e-07
GOTERM_BP_FAT	GO:0012501~programmed cell death	84	17.004	1.36143e-08	IL1RN, SERPINE1, FHL2, BUB1B, ADM, BRCA1, GLI3, ERO1L, LGALS3, LGALS1, FAM162A, CTSL, CHL1, C1QBP, ZFP385A, CLEC5A, TIMP1, SKP2, CCR5, PDK1, SERPINB2, TNFRSF12A, UNC5B, MMP2, WNT5A, NGF, TMEM173, MMP9, MFSD10, GREM1, SFRP1, MELK, BIRC5, GAS1, ADAM8, ITGA5, EEF1E1, GAPDH, CCL12, MAGED1, PRUNE2, TWIST1, AKR1C18, PTN, TNFRSF11A, HIF1A, THBS1, HSPD1, SCIN, FRZB, LMNA, SPP1, CCL2, GAPDH-PS15, APOE, EC…	427	1870	17911	1.88421	7.87556e-05	1.0363e-06	9.55867e-07
GOTERM_BP_FAT	GO:0051301~cell division	38	7.69231	1.66945e-08	CDCA5, BUB1B, PTN, SKA3, PMF1, CKS1B, CCNB2, SEPT9, SYCE2, CCNB1, CDC45, RACGAP1, MIS18BP1, NUF2, PDGFC, NUSAP1, SPDL1, ECT2, BUB1, CEP55, SPAG5, UBE2C, CDKN2A, PLK1, MASTL, CDC25C, NDC80, KIF4, CCNA2, ANLN, CENPE, ASPM, TPX2, BIRC5, NCAPD2, KIF2C, KIF20B, MAD2L1	427	554	17911	2.87717	9.65733e-05	1.24938e-06	1.15241e-06
GOTERM_BP_FAT	GO:0022603~regulation of anatomical structure morphogenesis	56	11.336	1.68455e-08	ECM1, CXCL9, IL1RN, TENM4, HEXB, SERPINE1, ADM, BRCA1, LGALS3, SEPT9, PLAU, C1QBP, C3AR1, EPHB2, CCR5, TNFRSF12A, WNT5A, NGF, MMP9, RUNX2, GREM1, DCSTAMP, SFRP1, ITGA5, DBN1, EPHA3, CCL12, CRABP2, MAGED1, TWIST1, PTN, THBS2, EFNA5, ADAMTS12, HIF1A, THBS1, ADAMTS16, CCL8, CCL7, SPP1, HAS2, CCL2, APOE, PLXNA3, FZD1, TFAP2A, CDKN2A, WNT7B, FN1, SULF1, COL1A1, CXCL10, DAB2, COL5A1, COL5A2, CPE	427	1033	17911	2.27394	9.74466e-05	1.24938e-06	1.15241e-06
GOTERM_BP_FAT	GO:0050900~leukocyte migration	27	5.46559	1.81938e-08	CCL12, ECM1, CXCL9, GCNT1, SERPINE1, CXCL1, CXCL3, THBS1, CXCL5, LGALS3, CCL9, CCL8, CCL7, C1QBP, SPP1, C3AR1, CCL2, CCR1, TNFSF18, WNT5A, MMP9, GREM1, CXCL10, CH25H, FCGR3, TRPV4, ADAM8	427	303	17911	3.73777	0.000105245	1.33229e-06	1.22889e-06
GOTERM_BP_FAT	GO:0002690~positive regulation of leukocyte chemotaxis	15	3.03644	1.94157e-08	CCR1, TNFSF18, CXCL9, SERPINE1, WNT5A, CXCL1, CXCL3, THBS1, CXCL5, CXCL10, CCL7, TRPV4, C1QBP, C3AR1, CCL2	427	88	17911	7.14991	0.000112313	1.404e-06	1.29502e-06
GOTERM_BP_FAT	GO:0030199~collagen fibril organization	11	2.22672	2.33527e-08	GREM1, COL1A1, ADAMTS2, COL3A1, COL1A2, P4HA1, LOX, COL5A1, COL11A1, COL5A2, LOXL2	427	40	17911	11.5352	0.000135086	1.66785e-06	1.5384e-06
GOTERM_BP_FAT	GO:0030155~regulation of cell adhesion	41	8.2996	2.56513e-08	IL1RN, SERPINE1, TNC, FMN1, PTN, EFNA5, THBS1, FBLN2, GLI3, HSPD1, LGALS3, LGALS1, PLAU, C1QBP, SPP1, CCL2, HAS2, VSIG4, CCR5, CD276, TNFSF18, CDKN2A, MMP2, WNT5A, FN1, LAMB1, IGF1, GREM1, COL1A1, SMOC2, DAB2, MMP14, VNN1, CCDC80, TRPV4, KIF26B, COL8A1, ADAM8, ITGA5, DBN1, EPHA3	427	639	17911	2.69138	0.000148382	1.80966e-06	1.66921e-06
GOTERM_BP_FAT	GO:0048584~positive regulation of response to stimulus	82	16.5992	2.61831e-08	ECM1, CXCL9, IL1RN, SERPINE1, TREM2, CXCL1, BRCA1, CXCL3, FOXM1, CXCL5, CTSS, LGALS3, CDH3, LGALS1, FAM162A, C1QBP, ZFP385A, C3AR1, SKP2, CCR5, TNFRSF12A, IGFBP4, UNC5B, MMP2, SLC11A1, WNT5A, MMP3, NGF, TMEM173, MMP9, ADRA2A, FCGR1, GREM1, ASPM, SFRP1, FCGR3, RAB34, GAS1, S100A4, ADAM8, EEF1E1, DBN1, TLR13, CCL12, MAGED1, AKR1C18, TNFRSF11A, CFP, HIF1A, THBS1, HSPD1, IL1RL1, CCL9, CCL8, CCL7, PDG…	427	1834	17911	1.87545	0.000151458	1.82493e-06	1.68329e-06
GOTERM_BP_FAT	GO:0051130~positive regulation of cellular component organization	63	12.753	2.86809e-08	CXCL9, GDA, SERPINE1, FMN1, TREM2, BRCA1, CXCL5, SEPT9, FAM162A, C1QBP, CTSK, NUSAP1, EPHB2, SCN1B, TNFRSF12A, SLC11A1, WNT5A, MMP3, NGF, MMP9, FCGR1, GREM1, DCSTAMP, FCGR3, FSCN1, BIRC5, DBN1, EPHA3, CEMIP, CRABP2, CDCA5, TWIST1, PTN, THBS2, EFNA5, HIF1A, NKD2, CCNB1, SCIN, CCL8, MICALL2, HAS2, CCL2, APOE, WASF1, MAPK6, PLXNA3, NPM1, KIRREL, UBE2C, TPBG, EPT1, FN1, MYO5A, IGF1, COL1A1, CCT6A, ML…	427	1253	17911	2.10902	0.000165905	1.97523e-06	1.82192e-06
GOTERM_BP_FAT	GO:0010033~response to organic substance	116	23.4818	2.94921e-08	IL1RN, SLC27A1, MIR708, SERPINE1, TNC, ERO1L, LGALS1, ENPP1, SKP2, IL13RA1, IL1R2, SLC11A1, WNT5A, RUNX2, FCGR1, MTAP, SFRP1, RAB31, LOX, PAPPA, RAB34, CD109, STEAP2, EPHA3, CHRNA1, SHMT2, HTRA3, HTRA1, TWIST1, AKR1C18, TNFRSF11A, MIR31, EFNA5, ADAMTS12, HIF1A, CCNB1, PDGFC, GAPDH-PS15, FZD1, TFAP2A, CCR1, TNFSF18, MSR1, GOT1, TNFRSF9, FN1, MYO5A, IGF1, INHBA, FOSL2, COL1A1, FOSL1, CXCL10, DAB2, …	427	2972	17911	1.6372	0.000170597	2.0072e-06	1.85141e-06
GOTERM_BP_FAT	GO:0010941~regulation of cell death	75	15.1822	3.06946e-08	IL1RN, SERPINE1, FHL2, ADM, BRCA1, WISP1, GLI3, LGALS3, FAM162A, CHL1, C1QBP, ZFP385A, CLEC5A, TIMP1, SKP2, CCR5, ABCC1, SERPINB2, TNFRSF12A, UNC5B, MMP2, WNT5A, MMP3, NGF, MMP9, GREM1, SFRP1, MELK, BIRC5, GAS1, ADAM8, ITGA5, EEF1E1, CCL12, MAGED1, TWIST1, AKR1C18, PTN, TNFRSF11A, HIF1A, THBS1, HSPD1, SCIN, FRZB, LMNA, SPP1, CCL2, NCAM1, APOE, ECT2, BUB1, SLC25A24, FZD1, TFAP2A, GDF11, NPM1, STIL…	427	1620	17911	1.94195	0.000177552	2.06475e-06	1.90449e-06
GOTERM_BP_FAT	GO:0071310~cellular response to organic substance	90	18.2186	3.42303e-08	ECM1, CXCL9, IL1RN, SLC27A1, ITGB5, MIR708, SERPINE1, TNC, TREM2, CXCL1, BRCA1, CXCL3, CXCL5, CTSS, ERO1L, LGALS1, ENPP1, PMEPA1, SKP2, IL13RA1, APOBEC1, IL1R2, MMP2, WNT5A, MYOF, MMP3, NGF, TMEM173, ADRA2A, RUNX2, APRT, CCNA2, GREM1, DCSTAMP, SFRP1, RAB31, RAB34, CD109, GAS1, GAPDH, DBN1, EPHA3, LRRC15, CCL12, HTRA3, SATB2, SAA3, HTRA1, TWIST1, AKR1C18, PTN, TNFRSF11A, MIR31, EFNA5, ADAMTS12, HI…	427	2103	17911	1.79513	0.000198003	2.27612e-06	2.09946e-06
GOTERM_BP_FAT	GO:0010646~regulation of cell communication	110	22.2672	4.38275e-08	IL1RN, SERPINE1, LGALS3, CDH3, LGALS1, FAM162A, RGS1, PLAU, ENPP1, SKP2, EPHB2, IGFBP4, UNC5B, IL1R2, WNT5A, RUNX2, SHISA6, TIAM2, SFRP1, CD109, S100A4, ADAM8, RIN1, CRABP2, MAGED1, HTRA3, HTRA1, TWIST1, AKR1C18, TNFRSF11A, EFNA5, ADAMTS12, HIF1A, PDGFC, APOE, ECT2, KCNN4, STRA6, FZD1, TFAP2A, CCR1, TNFSF18, FN1, MYO5A, IGF1, INHBA, COL1A1, MLLT11, CXCL10, DAB2, VNN1, TRPV4, HPSE, FBN1, LGMN, ECM…	427	2785	17911	1.65676	0.00025351	2.88116e-06	2.65754e-06
GOTERM_BP_FAT	GO:0023051~regulation of signaling	110	22.2672	6.69498e-08	IL1RN, SERPINE1, LGALS3, CDH3, LGALS1, FAM162A, RGS1, PLAU, ENPP1, SKP2, EPHB2, IGFBP4, UNC5B, IL1R2, WNT5A, RUNX2, SHISA6, TIAM2, SFRP1, CD109, S100A4, ADAM8, RIN1, CRABP2, MAGED1, HTRA3, HTRA1, TWIST1, AKR1C18, TNFRSF11A, EFNA5, ADAMTS12, HIF1A, PDGFC, APOE, ECT2, KCNN4, STRA6, FZD1, TFAP2A, CCR1, TNFSF18, FN1, MYO5A, IGF1, INHBA, COL1A1, MLLT11, CXCL10, DAB2, VNN1, TRPV4, HPSE, FBN1, LGMN, ECM…	427	2808	17911	1.64319	0.00038723	4.35174e-06	4.01398e-06
GOTERM_BP_FAT	GO:0006915~apoptotic process	79	15.9919	6.82686e-08	IL1RN, SERPINE1, FHL2, BUB1B, ADM, BRCA1, GLI3, ERO1L, LGALS3, LGALS1, FAM162A, CHL1, C1QBP, ZFP385A, CLEC5A, TIMP1, CCR5, PDK1, SERPINB2, TNFRSF12A, UNC5B, MMP2, WNT5A, NGF, TMEM173, MMP9, MFSD10, GREM1, SFRP1, MELK, BIRC5, GAS1, ADAM8, ITGA5, EEF1E1, GAPDH, CCL12, MAGED1, PRUNE2, TWIST1, AKR1C18, PTN, TNFRSF11A, HIF1A, THBS1, HSPD1, SCIN, FRZB, LMNA, SPP1, CCL2, GAPDH-PS15, APOE, ECT2, BUB1, TF…	427	1779	17911	1.8627	0.000394856	4.38815e-06	4.04757e-06
GOTERM_BP_FAT	GO:0007369~gastrulation	20	4.04858	9.51968e-08	IL1RN, ITGB5, TENM4, COL11A1, MMP2, COL12A1, WNT5A, FN1, LAMB1, INHBA, MMP9, EXT1, UGDH, MMP14, SFRP1, COL5A1, COL7A1, COL5A2, COL8A1, ITGA5	427	185	17911	4.53472	0.000550562	6.05179e-06	5.58209e-06
GOTERM_BP_FAT	GO:0042981~regulation of apoptotic process	69	13.9676	1.04887e-07	IL1RN, SERPINE1, FHL2, ADM, BRCA1, GLI3, LGALS3, FAM162A, CHL1, C1QBP, ZFP385A, CLEC5A, TIMP1, SKP2, CCR5, SERPINB2, TNFRSF12A, UNC5B, MMP2, WNT5A, NGF, MMP9, GREM1, SFRP1, MELK, BIRC5, GAS1, ADAM8, ITGA5, EEF1E1, CCL12, MAGED1, TWIST1, AKR1C18, PTN, TNFRSF11A, HIF1A, THBS1, HSPD1, SCIN, FRZB, LMNA, SPP1, CCL2, APOE, ECT2, BUB1, TFAP2A, GDF11, NPM1, STIL, CDKN2A, TNFRSF9, PLK1, FN1, IGF1, INHBA, …	427	1482	17911	1.95296	0.000606585	6.59531e-06	6.08342e-06
GOTERM_BP_FAT	GO:0097530~granulocyte migration	16	3.23887	1.4948e-07	TNFSF18, CCL12, CXCL1, CXCL3, THBS1, LGALS3, FCGR3, CCL9, CCL8, CCL7, TRPV4, C1QBP, C3AR1, SPP1, CCL2, ADAM8	427	119	17911	5.63982	0.000864365	9.29827e-06	8.57659e-06
GOTERM_BP_FAT	GO:0043067~regulation of programmed cell death	69	13.9676	1.59385e-07	IL1RN, SERPINE1, FHL2, ADM, BRCA1, GLI3, LGALS3, FAM162A, CHL1, C1QBP, ZFP385A, CLEC5A, TIMP1, SKP2, CCR5, SERPINB2, TNFRSF12A, UNC5B, MMP2, WNT5A, NGF, MMP9, GREM1, SFRP1, MELK, BIRC5, GAS1, ADAM8, ITGA5, EEF1E1, CCL12, MAGED1, TWIST1, AKR1C18, PTN, TNFRSF11A, HIF1A, THBS1, HSPD1, SCIN, FRZB, LMNA, SPP1, CCL2, APOE, ECT2, BUB1, TFAP2A, GDF11, NPM1, STIL, CDKN2A, TNFRSF9, PLK1, FN1, IGF1, INHBA, …	427	1498	17911	1.9321	0.000921615	9.80894e-06	9.04762e-06
GOTERM_BP_FAT	GO:0007049~cell cycle	67	13.5628	1.75579e-07	GPSM2, BUB1B, BRCA1, FOXM1, CKS1B, SEPT9, MIS18BP1, ZFP385A, NUF2, NUSAP1, PHGDH, SPDL1, SKP2, POLE, DLGAP5, CEP55, NDC1, WNT5A, MASTL, CDC25C, KIF4, CCNA2, ASPM, SFRP1, DBF4, MELK, BIRC5, GAS1, KIF2C, KIF20B, BCAT1, CDCA5, NCAPG, TTK, SKA3, THBS1, NDRG1, PMF1, CCNB2, SYCE2, CCNB1, CDC45, RACGAP1, ECT2, MAPK6, BUB1, CGREF1, NPM1, STIL, SPAG5, UBE2C, CDKN2A, PLK1, IGF1, INHBA, NDC80, FOSL1, ANLN, …	427	1440	17911	1.95166	0.00101521	1.06919e-05	9.86202e-06
GOTERM_BP_FAT	GO:0048585~negative regulation of response to stimulus	64	12.9555	1.84768e-07	ECM1, IL1RN, SERPINE1, ADM, BRCA1, FOXM1, GLI3, FCRLB, LGALS3, RGS1, PLAU, C1QBP, ZFP385A, ENPP1, PMEPA1, UNC5B, IL1R2, WNT5A, MMP3, MMP9, ADRA2A, RUNX2, GREM1, SFRP1, MMP14, CD109, GAS1, TRIM59, DBN1, LRRC15, CCL12, RGS16, HTRA3, HTRA1, TWIST1, AOAH, ADAMTS12, HIF1A, THBS1, NKD2, IL1RL1, FRZB, GPC1, LMNA, SPP1, CCL2, APOE, CD276, PLXNA3, FZD1, TFAP2A, CCR1, TNFSF18, WNT7B, IGF1, IFI202B, SULF1, …	427	1350	17911	1.98856	0.00106831	1.11342e-05	1.027e-05
GOTERM_BP_FAT	GO:0070098~chemokine-mediated signaling pathway	12	2.42915	2.06819e-07	CCR1, CXCL10, CXCL9, CCL9, CCL12, CCL8, CCL7, CCL2, TREM2, CXCL1, CXCL3, CXCL5	427	62	17911	8.11861	0.00119573	1.23345e-05	1.13772e-05
GOTERM_BP_FAT	GO:0071621~granulocyte chemotaxis	15	3.03644	2.16244e-07	TNFSF18, CCL12, CXCL1, CXCL3, THBS1, LGALS3, FCGR3, CCL9, CCL8, CCL7, TRPV4, C1QBP, C3AR1, SPP1, CCL2	427	106	17911	5.93577	0.00125019	1.2765e-05	1.17743e-05
GOTERM_BP_FAT	GO:0008284~positive regulation of cell proliferation	50	10.1215	2.30666e-07	ECM1, SERPINE1, TNC, ADM, CXCL1, FOXM1, WISP1, GLI3, LGALS3, CDH3, PLAU, C3AR1, TIMP1, SKP2, MMP2, WNT5A, NGF, MMP9, RUNX2, CCNA2, GREM1, ASPM, SFRP1, GAS1, KIF20B, SHMT2, NOP2, HTRA1, TWIST1, AKR1C18, PTN, HIF1A, THBS1, CCNB1, PDGFC, HAS2, CCL2, NCAM1, CD276, NPM1, PRRX1, WNT7B, PRRX2, FN1, IGF1, SULF1, FOSL2, CXCL10, CD248, HPSE	427	943	17911	2.22408	0.00133351	1.34788e-05	1.24327e-05
GOTERM_BP_FAT	GO:0009605~response to external stimulus	93	18.8259	2.68213e-07	CXCL9, SERPINE1, TNC, ADM, TREM2, CXCL1, CXCL3, GLI3, CXCL5, CTSS, ADAMTS4, LGALS3, PLAU, CTSL, CHL1, C1QBP, C3AR1, SKP2, EPHB2, CCR5, SCN1B, APOBEC1, ABCC1, UNC5B, IL1R2, MMP2, SLC11A1, WNT5A, TMEM173, MMP9, FCGR1, GREM1, CH25H, SFRP1, FCGR3, MMP14, CLEC4D, RAB34, CD109, GAS1, ADAM8, HIST1H2BG, DBN1, EPHA3, TLR13, MATN2, CCL12, LXN, COL11A1, SAA3, HIST1H2BK, HTRA1, PTN, AOAH, TNFRSF11A, EFNA5, A…	427	2301	17911	1.69535	0.00155041	1.55161e-05	1.43119e-05
GOTERM_BP_FAT	GO:0044784~metaphase/anaphase transition of cell cycle	11	2.22672	2.78653e-07	CENPE, STIL, CCNB1, UBE2C, PLK1, TACC3, BUB1B, TTK, BUB1, NDC80, MAD2L1	427	51	17911	9.04721	0.00161071	1.59605e-05	1.47217e-05
GOTERM_BP_FAT	GO:0002684~positive regulation of immune system process	44	8.90688	2.93778e-07	CCL12, CXCL9, SERPINE1, TREM2, CXCL1, CFP, CXCL3, THBS1, HIF1A, CXCL5, GLI3, HSPD1, LGALS3, IL1RL1, LGALS1, SCIN, CCL7, C1QBP, C3AR1, CCL2, KCNN4, ABCB1B, CD276, CCR1, TNFSF18, IFI204, MMP2, SLC11A1, WNT5A, IGF1, INHBA, TMEM173, MMP9, SLC9B2, FCGR1, CXCL10, DCSTAMP, MMP14, FCGR3, VNN1, AXL, TRPV4, ADAM8, TLR13	427	782	17911	2.36014	0.00169806	1.66618e-05	1.53686e-05
GOTERM_BP_FAT	GO:0032963~collagen metabolic process	13	2.63158	3.40696e-07	MMP2, MMP3, HIF1A, MMP9, CTSS, COL1A1, MMP14, ADAMTS2, MMP13, FAP, COL5A1, CTSK, CCL2	427	79	17911	6.90253	0.00196899	1.91352e-05	1.765e-05
GOTERM_BP_FAT	GO:0051093~negative regulation of developmental process	46	9.31174	3.80048e-07	ECM1, SERPINE1, TWIST1, PTN, THBS2, EFNA5, FOXM1, ADAMTS12, THBS1, HIF1A, GLI3, CCL9, CDH3, LGALS1, FRZB, LMNA, SPP1, CCL2, TIMP1, EPHB2, CCR5, PLXNA3, CCR1, TNFSF18, GDF11, NPM1, CDKN2A, WNT7B, WNT5A, IGF1, INHBA, SULF1, GREM1, CXCL10, ASPM, DAB2, COL3A1, SFRP1, MAFB, COL5A1, TRPV4, COL5A2, CPE, EPHA3, LGMN, FBN1	427	845	17911	2.28346	0.00219616	2.11402e-05	1.94994e-05
GOTERM_BP_FAT	GO:0044259~multicellular organismal macromolecule metabolic process	13	2.63158	3.92314e-07	MMP2, MMP3, HIF1A, MMP9, CTSS, COL1A1, MMP14, ADAMTS2, MMP13, FAP, COL5A1, CTSK, CCL2	427	80	17911	6.81625	0.00226696	2.15188e-05	1.98486e-05
GOTERM_BP_FAT	GO:0050673~epithelial cell proliferation	28	5.66802	3.94294e-07	ECM1, MAGED1, HTRA1, TWIST1, PTN, THBS1, LOXL2, CDH3, PLAU, CTSL, CCL2, HAS2, APOE, NPM1, IGFBP4, CDKN2A, WNT5A, IGF1, SULF1, DAB2, SFRP1, MMP14, FAP, FABP7, CD109, BIRC5, COL8A1, GAS1	427	377	17911	3.11536	0.00227839	2.15188e-05	1.98486e-05
GOTERM_BP_FAT	GO:0071347~cellular response to interleukin-1	14	2.83401	4.37337e-07	CCL12, IL1RN, SAA3, IL1R2, SERPINE1, FN1, ADAMTS12, HIF1A, CCL9, SFRP1, CCL8, CCL7, CCL2, HAS2	427	96	17911	6.11714	0.00252679	2.36448e-05	2.18096e-05
GOTERM_BP_FAT	GO:0032101~regulation of response to external stimulus	43	8.70445	4.8777e-07	CCL12, CXCL9, SERPINE1, HTRA1, CXCL1, AOAH, TNFRSF11A, CXCL3, ADAMTS12, THBS1, CXCL5, CTSS, HSPD1, IL1RL1, CCL9, CCL8, CCL7, PLAU, C1QBP, SPP1, C3AR1, CCL2, APOE, CCR5, CD276, PLXNA3, CCR1, TNFSF18, IL1R2, WNT5A, FN1, TMEM173, GREM1, FCGR1, CXCL10, FCGR3, TRPV4, FABP7, RAB34, CD109, ADAM8, HPSE, DBN1	427	769	17911	2.34549	0.00281777	2.61273e-05	2.40995e-05
GOTERM_BP_FAT	GO:0050921~positive regulation of chemotaxis	16	3.23887	5.87054e-07	CCR1, TNFSF18, CXCL9, SERPINE1, WNT5A, FN1, CXCL1, CXCL3, THBS1, CXCL5, CXCL10, CCL7, TRPV4, C1QBP, C3AR1, CCL2	427	132	17911	5.08438	0.00339035	3.11569e-05	2.87387e-05
GOTERM_BP_FAT	GO:0040007~growth	52	10.5263	6.34127e-07	TENM4, TNC, ADM, FMN1, WISP1, GLI3, DMBT1, PLAU, ENPP1, CCR5, TNFRSF12A, IGFBP4, WNT5A, NGF, GREM1, ASPM, DCSTAMP, SFRP1, MMP14, MMP13, GAS1, RPL29, DBN1, CHRNA1, CRABP2, HTRA3, HTRA1, EFNA5, HIF1A, THBS1, CCNB2, CCNB1, FRZB, RDH10, SPP1, NCAM1, APOE, PLXNA3, STRA6, CGREF1, GDF11, NPM1, STIL, CDKN2A, WNT7B, FN1, IGF1, INHBA, DCLK1, DAB2, KIF26B, LGMN	427	1035	17911	2.10744	0.0036617	3.33085e-05	3.07232e-05
GOTERM_BP_FAT	GO:0033045~regulation of sister chromatid segregation	12	2.42915	6.39108e-07	CENPE, STIL, CCNB1, UBE2C, CDCA5, PLK1, TACC3, BUB1B, TTK, BUB1, NDC80, MAD2L1	427	69	17911	7.29498	0.00369041	3.33085e-05	3.07232e-05
GOTERM_BP_FAT	GO:0080134~regulation of response to stress	57	11.5385	7.6145e-07	IL1RN, SERPINE1, CXCL1, BRCA1, FOXM1, CXCL5, CTSS, PLAU, C1QBP, ZFP385A, CCR5, TNFRSF12A, IL1R2, MMP2, WNT5A, MMP3, TMEM173, ADRA2A, FCGR1, GREM1, SFRP1, FCGR3, RAB34, CD109, ADAM8, EEF1E1, TLR13, CCL12, HTRA1, TWIST1, AOAH, TNFRSF11A, ADAMTS12, HIF1A, THBS1, HSPD1, IL1RL1, CCL9, CCL8, CCL7, SPP1, CCL2, APOE, CD276, FZD1, CCR1, TNFSF18, NPM1, PRRX1, CDKN2A, WNT7B, IFI202B, RSL1D1, DAB2, VNN1, TRP…	427	1191	17911	2.0075	0.0043953	3.93302e-05	3.62776e-05
GOTERM_BP_FAT	GO:0044236~multicellular organism metabolic process	14	2.83401	7.94035e-07	MMP2, MMP3, HIF1A, MMP9, CTSS, COL1A1, MMP14, ADAMTS2, MMP13, FAP, COL5A1, TRPV4, CTSK, CCL2	427	101	17911	5.81432	0.00458296	4.06504e-05	3.74953e-05
GOTERM_BP_FAT	GO:0002548~monocyte chemotaxis	11	2.22672	8.29146e-07	CCR1, GREM1, TNFSF18, LGALS3, CXCL10, CCL9, CCL12, CCL8, CCL7, SERPINE1, CCL2	427	57	17911	8.09487	0.00478513	4.20755e-05	3.88098e-05
GOTERM_BP_FAT	GO:0008285~negative regulation of cell proliferation	38	7.69231	8.82018e-07	CCL12, MAGED1, ADM, PTN, THBS1, NDRG1, GLI3, LGALS3, IL1RL1, HPGDS, SCIN, FRZB, CTSL, LMNA, HIST1H2AG, VSIG4, APOE, CCR5, CD276, HIST1H2AB, TFAP2A, GDF11, NPM1, CDKN2A, TNFRSF9, WNT5A, IGF1, INHBA, SULF1, MMP9, FOSL1, GREM1, DAB2, SFRP1, FAP, CD109, GAS1, EEF1E1	427	649	17911	2.45601	0.00508948	4.43694e-05	4.09257e-05
GOTERM_BP_FAT	GO:0031349~positive regulation of defense response	23	4.65587	9.75507e-07	TNFSF18, CCL12, MMP2, SERPINE1, WNT5A, CXCL1, TNFRSF11A, TMEM173, CTSS, HSPD1, FCGR1, IL1RL1, FCGR3, CCL9, CCL8, CCL7, TRPV4, C1QBP, RAB34, CCL2, ADAM8, CCR5, TLR13	427	279	17911	3.45793	0.00562742	4.86492e-05	4.48733e-05
GOTERM_BP_FAT	GO:0045595~regulation of cell differentiation	76	15.3846	1.00411e-06	CXCL9, TENM4, ADM, WISP1, GLI3, CXCL5, LOXL2, MEDAG, LGALS1, DMBT1, C1QBP, ZFP385A, NCS1, SH3PXD2B, ENPP1, EPHB2, CCR5, SCN1B, TNFRSF12A, WNT5A, NGF, RUNX2, SLC9B2, GREM1, ASPM, DCSTAMP, SFRP1, MMP14, MAF, CD109, ADAM8, KIF20B, DBN1, EPHA3, CRABP2, TWIST1, PTN, EFNA5, ADAMTS12, HIF1A, CCL9, SCIN, CCL8, FRZB, GPC1, LMNA, SPP1, HAS2, APOE, ECT2, MAPK6, CD276, PLXNA3, TFAP2A, CCR1, TNFSF18, MSR1, GD…	427	1802	17911	1.76909	0.00579194	4.92044e-05	4.53855e-05
GOTERM_BP_FAT	GO:0009719~response to endogenous stimulus	70	14.17	1.00644e-06	IL1RN, SLC27A1, ITGB5, MIR708, SERPINE1, TNC, FHL2, ADM, TREM2, BRCA1, CTSS, CTSL, ENPP1, PMEPA1, TIMP1, SKP2, APOBEC1, MMP2, WNT5A, MMP3, NGF, ADRA2A, RUNX2, APRT, CCNA2, FCGR1, GREM1, SFRP1, MMP14, RAB31, LOX, PAPPA, CD109, STEAP2, DBN1, EPHA3, CHRNA1, HTRA3, GCNT1, HTRA1, AKR1C18, PTN, MIR31, EFNA5, ADAMTS12, THBS1, HSPD1, GPC1, PDGFC, SPP1, HAS2, CCL2, NCAM1, FZD1, GOT1, CDKN2A, WNT7B, MYO5A,…	427	1608	17911	1.82601	0.00580536	4.92044e-05	4.53855e-05
GOTERM_BP_FAT	GO:0001704~formation of primary germ layer	15	3.03644	1.01216e-06	ITGB5, COL11A1, MMP2, COL12A1, WNT5A, FN1, LAMB1, INHBA, MMP9, MMP14, COL5A1, COL7A1, COL5A2, COL8A1, ITGA5	427	120	17911	5.24327	0.00583822	4.92044e-05	4.53855e-05
GOTERM_BP_FAT	GO:0070555~response to interleukin-1	15	3.03644	1.12016e-06	CCL12, IL1RN, SAA3, IL1R2, SERPINE1, FN1, TNFRSF11A, ADAMTS12, HIF1A, CCL9, SFRP1, CCL8, CCL7, CCL2, HAS2	427	121	17911	5.19993	0.00645915	5.36177e-05	4.94562e-05
GOTERM_BP_FAT	GO:0044770~cell cycle phase transition	26	5.26316	1.12148e-06	CDCA5, BUB1B, TTK, FOXM1, CKS1B, CCNB1, CDC45, SKP2, BUB1, POLE, NPM1, STIL, UBE2C, CDKN2A, PLK1, INHBA, MASTL, CDC25C, NDC80, CCNA2, CENPE, DBF4, TACC3, BIRC5, BCAT1, MAD2L1	427	350	17911	3.116	0.00646674	5.36177e-05	4.94562e-05
GOTERM_BP_FAT	GO:0048705~skeletal system morphogenesis	21	4.25101	1.21246e-06	TFAP2A, PRRX1, SATB2, COL11A1, MMP2, PRRX2, TWIST1, FMN1, SULF1, THBS1, RUNX2, GLI3, COL1A1, GREM1, MMP14, SFRP1, MMP13, RDH10, COL10A1, HAS2, GAS1	427	239	17911	3.68564	0.00698955	5.74925e-05	5.30302e-05
GOTERM_BP_FAT	GO:0051304~chromosome separation	12	2.42915	1.31653e-06	CENPE, STIL, CCNB1, UBE2C, PLK1, TACC3, BUB1B, TTK, NCAPD2, BUB1, NDC80, MAD2L1	427	74	17911	6.80208	0.00758722	6.19199e-05	5.7114e-05
GOTERM_BP_FAT	GO:0030574~collagen catabolic process	8	1.61943	1.36005e-06	ADAMTS2, MMP14, MMP13, CTSK, MMP2, MMP3, MMP9, CTSS	427	25	17911	13.4228	0.00783705	6.2989e-05	5.81001e-05
GOTERM_BP_FAT	GO:0050920~regulation of chemotaxis	19	3.84615	1.36104e-06	CCR1, TNFSF18, CCL12, CXCL9, SERPINE1, WNT5A, FN1, CXCL1, CXCL3, THBS1, CXCL5, GREM1, CXCL10, CCL7, TRPV4, C1QBP, C3AR1, CCL2, PLXNA3	427	199	17911	4.00491	0.00784271	6.2989e-05	5.81001e-05
GOTERM_BP_FAT	GO:0050727~regulation of inflammatory response	23	4.65587	1.4742e-06	TNFSF18, CCL12, IL1R2, SERPINE1, WNT5A, AOAH, TNFRSF11A, ADAMTS12, CTSS, HSPD1, FCGR1, IL1RL1, FCGR3, CCL9, CCL8, CCL7, TRPV4, C1QBP, CCL2, ADAM8, APOE, CCR5, CD276	427	286	17911	3.37329	0.00849197	6.76843e-05	6.2431e-05
GOTERM_BP_FAT	GO:1902100~negative regulation of metaphase/anaphase transition of cell cycle	9	1.82186	1.61773e-06	CENPE, STIL, CCNB1, PLK1, BUB1B, TTK, BUB1, NDC80, MAD2L1	427	36	17911	10.4865	0.00931493	7.36896e-05	6.79702e-05
GOTERM_BP_FAT	GO:1902099~regulation of metaphase/anaphase transition of cell cycle	10	2.02429	1.64986e-06	CENPE, STIL, CCNB1, UBE2C, PLK1, BUB1B, TTK, BUB1, NDC80, MAD2L1	427	48	17911	8.73878	0.00949902	7.45657e-05	6.87784e-05
GOTERM_BP_FAT	GO:0006952~defense response	65	13.1579	2.08077e-06	ECM1, CXCL9, IL1RN, SERPINE1, ADM, TREM2, CXCL1, CXCL3, CXCL5, CTSS, ADAMTS4, LGALS3, C1QBP, CLEC5A, C3AR1, CCR5, APOBEC1, IGFBP4, IL1R2, MMP2, SLC11A1, WNT5A, TMEM173, ADRA2A, FCGR1, FCGR3, CLEC4D, RAB34, TRIM59, ADAM8, HIST1H2BG, GAPDH, TLR13, CCL12, CLEC4A2, LXN, SHMT2, SAA3, HIST1H2BK, HTRA1, AOAH, TNFRSF11A, CFP, ADAMTS12, HIF1A, THBS1, HSPD1, IL1RL1, CCL9, CCL8, CCL7, SPP1, CCL2, GAPDH-PS15…	427	1481	17911	1.84099	0.0119651	9.33119e-05	8.60696e-05
GOTERM_BP_FAT	GO:0010811~positive regulation of cell-substrate adhesion	14	2.83401	2.12584e-06	FN1, FMN1, PTN, THBS1, FBLN2, SMOC2, DAB2, CCDC80, C1QBP, SPP1, COL8A1, HAS2, ITGA5, DBN1	427	110	17911	5.3386	0.0122227	9.45998e-05	8.72575e-05
GOTERM_BP_FAT	GO:0090068~positive regulation of cell cycle process	19	3.84615	2.24331e-06	NPM1, UBE2C, CDCA5, WNT5A, IGF1, BRCA1, NDRG1, NDC80, CENPE, CCNB1, CDC45, DBF4, FAP, RACGAP1, NUSAP1, BIRC5, KIF20B, ECT2, MAD2L1	427	206	17911	3.86882	0.0128937	9.86394e-05	9.09835e-05
GOTERM_BP_FAT	GO:0051129~negative regulation of cellular component organization	38	7.69231	2.25072e-06	LRRC15, BUB1B, TWIST1, CAPG, TTK, BRCA1, PTN, EFNA5, LGALS3, CCNB1, LGALS1, SCIN, LMNA, SPP1, PMEPA1, APOE, EPHB2, CCR5, BUB1, PLXNA3, APOBEC1, NPM1, STIL, PLK1, WNT5A, IGF1, NDC80, CXCL10, CENPE, DAB2, SFRP1, MMP14, FAP, TRPV4, APOC2, DBN1, EPHA3, MAD2L1	427	675	17911	2.36141	0.012936	9.86394e-05	9.09835e-05
GOTERM_BP_FAT	GO:0044772~mitotic cell cycle phase transition	24	4.8583	2.31836e-06	STIL, CDKN2A, UBE2C, CDCA5, PLK1, BUB1B, INHBA, MASTL, CDC25C, FOXM1, NDC80, CKS1B, CCNA2, CENPE, CCNB1, CDC45, DBF4, TACC3, BIRC5, BCAT1, SKP2, BUB1, POLE, MAD2L1	427	317	17911	3.17573	0.0133222	0.000100452	9.26555e-05
GOTERM_BP_FAT	GO:0009967~positive regulation of signal transduction	60	12.1457	2.32681e-06	ECM1, CXCL9, IL1RN, TREM2, CXCL5, CDH3, LGALS1, FAM162A, C1QBP, ZFP385A, SKP2, TNFRSF12A, IGFBP4, UNC5B, WNT5A, NGF, MMP9, ADRA2A, GREM1, ASPM, SFRP1, GAS1, S100A4, ADAM8, EEF1E1, DBN1, CCL12, MAGED1, AKR1C18, TNFRSF11A, HIF1A, THBS1, CCL9, CCL8, CCL7, PDGFC, CCL2, NCAM1, KCNN4, ECT2, BUB1, STRA6, CCR1, TNFSF18, GDF11, PRRX1, CDKN2A, WNT7B, PRRX2, IGF1, INHBA, SULF1, COL1A1, MLLT11, CXCL10, COL3A…	427	1328	17911	1.89516	0.0133704	0.000100452	9.26555e-05
GOTERM_BP_FAT	GO:0010965~regulation of mitotic sister chromatid separation	10	2.02429	2.36319e-06	CENPE, STIL, CCNB1, UBE2C, PLK1, TACC3, BUB1B, BUB1, NDC80, MAD2L1	427	50	17911	8.38923	0.013578	0.000101267	9.34072e-05
GOTERM_BP_FAT	GO:0010564~regulation of cell cycle process	32	6.47773	2.3815e-06	CDCA5, BUB1B, TTK, BRCA1, FOXM1, NDRG1, CCNB1, CDC45, RACGAP1, NUSAP1, ECT2, BUB1, NPM1, STIL, SPAG5, UBE2C, CDKN2A, PLK1, WNT5A, IGF1, NDC80, CCNA2, CENPE, TPX2, SFRP1, DBF4, FAP, TACC3, BIRC5, KIF20B, BCAT1, MAD2L1	427	516	17911	2.60131	0.0136825	0.000101301	9.34388e-05
GOTERM_BP_FAT	GO:0045785~positive regulation of cell adhesion	26	5.26316	2.51176e-06	FMN1, PTN, THBS1, FBLN2, GLI3, HSPD1, LGALS1, C1QBP, SPP1, CCL2, HAS2, CCR5, CD276, TNFSF18, WNT5A, FN1, IGF1, SMOC2, DAB2, VNN1, CCDC80, KIF26B, COL8A1, ADAM8, ITGA5, DBN1	427	366	17911	2.97978	0.0144255	0.000106062	9.78304e-05
GOTERM_BP_FAT	GO:0051783~regulation of nuclear division	17	3.4413	2.89937e-06	STIL, UBE2C, CDCA5, PLK1, WNT5A, BUB1B, TTK, IGF1, NDC80, CENPE, CCNB1, NUSAP1, TACC3, BIRC5, KIF20B, BUB1, MAD2L1	427	169	17911	4.21943	0.016633	0.000121543	0.000112109
GOTERM_BP_FAT	GO:0098602~single organism cell adhesion	42	8.50202	2.9504e-06	IL1RN, ITGB5, GCNT1, EFNA5, GLI3, HSPD1, LGALS3, CDH3, LGALS1, C1QBP, MICALL2, CCL2, HAS2, NCAM1, VSIG4, CCR5, CD276, TNFSF18, KIRREL, CDSN, CDKN2A, WNT7B, SLC11A1, WNT5A, FN1, LAMB1, IGF1, RUNX2, DAB2, SFRP1, CLEC4D, MAFB, VNN1, RAP2B, CCDC80, AXL, TRPV4, KIF26B, PKP1, ADAM8, ITGA5, DBN1	427	796	17911	2.21324	0.0169232	0.000122792	0.000113261
GOTERM_BP_FAT	GO:0001666~response to hypoxia	23	4.65587	3.06554e-06	MMP2, TWIST1, PLAT, ADM, PLOD1, PTN, NDRG1, HIF1A, FOSL2, LOXL2, HSPD1, ERO1L, CCNA2, MMP14, SFRP1, CCNB1, PLAU, FAM162A, LMNA, TACC3, CCL2, ADAM8, PDK1	427	299	17911	3.22663	0.0175779	0.000126673	0.000116841
GOTERM_BP_FAT	GO:0044243~multicellular organism catabolic process	8	1.61943	3.14952e-06	ADAMTS2, MMP14, MMP13, CTSK, MMP2, MMP3, MMP9, CTSS	427	28	17911	11.9846	0.018055	0.00012922	0.00011919
GOTERM_BP_FAT	GO:0002682~regulation of immune system process	57	11.5385	3.30792e-06	ECM1, CXCL9, SERPINE1, TREM2, CXCL1, CXCL3, GLI3, CXCL5, FCRLB, LGALS3, LGALS1, C1QBP, C3AR1, VSIG4, MMP2, SLC11A1, WNT5A, TMEM173, MMP9, SLC9B2, FCGR1, GREM1, DCSTAMP, SFRP1, FCGR3, MMP14, CLEC4D, ADAM8, TLR13, CCL12, CLEC12A, HTRA1, CFP, HIF1A, THBS1, HSPD1, IL1RL1, SCIN, CCL7, CCL2, KCNN4, ABCB1B, CD276, CCR1, TNFSF18, IFI204, CDKN2A, IGF1, INHBA, IFI202B, CXCL10, COL3A1, MAFB, VNN1, AXL, TRPV…	427	1249	17911	1.91428	0.0189544	0.000134604	0.000124157
GOTERM_BP_FAT	GO:0051306~mitotic sister chromatid separation	10	2.02429	3.32729e-06	CENPE, STIL, CCNB1, UBE2C, PLK1, TACC3, BUB1B, BUB1, NDC80, MAD2L1	427	52	17911	8.06656	0.0190644	0.000134604	0.000124157
GOTERM_BP_FAT	GO:0006468~protein phosphorylation	72	14.5749	3.90887e-06	IL1RN, SLC27A1, BUB1B, TREM2, FOXM1, CKS1B, ENPP1, PMEPA1, EPHB2, PDK1, IGFBP4, SLC11A1, WNT5A, NGF, MASTL, MMP9, ADRA2A, CCNA2, GREM1, DOK1, SFRP1, RAP2B, MELK, CD109, BIRC5, ADAM8, ITGA5, EPHA3, TLR13, LRRC15, CCL12, CEMIP, MAGED1, SAA3, TWIST1, TTK, TNFRSF11A, EFNA5, THBS1, CCNB1, CCL9, CCL8, CCL7, PDGFC, CCL2, APOE, ECT2, MAPK6, BUB1, MARK1, FZD1, CCR1, TNFSF18, GDF11, NPM1, STIL, KIRREL, UBE…	427	1737	17911	1.7387	0.0223591	0.000157034	0.000144845
GOTERM_BP_FAT	GO:0007160~cell-matrix adhesion	17	3.4413	4.56603e-06	ITGB5, CDKN2A, SERPINE1, FN1, FMN1, EFNA5, ADAMTS12, THBS1, GREM1, MMP14, COL3A1, PLAU, ITGA11, ITGB8, ADAM8, HPSE, EPHA3	427	175	17911	4.07477	0.0260687	0.000182169	0.00016803
GOTERM_BP_FAT	GO:0051985~negative regulation of chromosome segregation	9	1.82186	4.6029e-06	CENPE, STIL, CCNB1, PLK1, BUB1B, TTK, BUB1, NDC80, MAD2L1	427	41	17911	9.20769	0.0262764	0.000182382	0.000168226
GOTERM_BP_FAT	GO:0060348~bone development	18	3.64372	4.72435e-06	TFAP2A, TWIST1, IGF1, SULF1, THBS1, RUNX2, GLI3, SLC9B2, COL1A1, GREM1, MMP14, MMP13, ZFP385A, SH3PXD2B, PDGFC, COL10A1, HAS2, FBN1	427	196	17911	3.8522	0.0269603	0.000185921	0.000171491
GOTERM_BP_FAT	GO:0036293~response to decreased oxygen levels	23	4.65587	4.94966e-06	MMP2, TWIST1, PLAT, ADM, PLOD1, PTN, NDRG1, HIF1A, FOSL2, LOXL2, HSPD1, ERO1L, CCNA2, MMP14, SFRP1, CCNB1, PLAU, FAM162A, LMNA, TACC3, CCL2, ADAM8, PDK1	427	308	17911	3.13234	0.0282278	0.000192196	0.000177279
GOTERM_BP_FAT	GO:1990266~neutrophil migration	13	2.63158	4.95025e-06	CCL12, CXCL1, CXCL3, LGALS3, FCGR3, CCL9, CCL8, CCL7, C1QBP, C3AR1, SPP1, CCL2, ADAM8	427	101	17911	5.39901	0.0282311	0.000192196	0.000177279
GOTERM_BP_FAT	GO:0048706~embryonic skeletal system development	15	3.03644	5.40358e-06	TFAP2A, PRRX1, SATB2, COL11A1, PRRX2, WNT5A, TWIST1, SULF1, RUNX2, GLI3, COL1A1, EXT1, MMP14, RDH10, GAS1	427	138	17911	4.55936	0.0307763	0.000208398	0.000192223
GOTERM_BP_FAT	GO:0007091~metaphase/anaphase transition of mitotic cell cycle	9	1.82186	5.56883e-06	CENPE, STIL, CCNB1, PLK1, TACC3, BUB1B, BUB1, NDC80, MAD2L1	427	42	17911	8.98846	0.0317024	0.000213349	0.00019679
GOTERM_BP_FAT	GO:0009968~negative regulation of signal transduction	49	9.91903	5.65394e-06	ECM1, IL1RN, SERPINE1, ADM, BRCA1, FOXM1, GLI3, LGALS3, RGS1, C1QBP, ZFP385A, ENPP1, PMEPA1, UNC5B, IL1R2, WNT5A, MMP3, MMP9, RUNX2, GREM1, SFRP1, MMP14, CD109, GAS1, TRIM59, LRRC15, RGS16, HTRA3, HTRA1, TWIST1, ADAMTS12, HIF1A, THBS1, NKD2, IL1RL1, FRZB, GPC1, LMNA, APOE, FZD1, TFAP2A, WNT7B, IGF1, SULF1, DAB2, VNN1, RNF149, FBN1, LGMN	427	1025	17911	2.00523	0.032179	0.000215184	0.000198483
GOTERM_BP_FAT	GO:0007088~regulation of mitotic nuclear division	15	3.03644	5.8807e-06	STIL, UBE2C, CDCA5, PLK1, BUB1B, IGF1, NDC80, CENPE, CCNB1, NUSAP1, TACC3, BIRC5, KIF20B, BUB1, MAD2L1	427	139	17911	4.52656	0.0334478	0.000222352	0.000205094
GOTERM_BP_FAT	GO:0001558~regulation of cell growth	27	5.46559	6.14368e-06	CRABP2, HTRA3, HTRA1, EFNA5, WISP1, FRZB, SPP1, ENPP1, APOE, CCR5, PLXNA3, CGREF1, TNFRSF12A, IGFBP4, CDKN2A, WNT5A, FN1, IGF1, INHBA, NGF, GREM1, DCSTAMP, DAB2, SFRP1, MMP14, GAS1, DBN1	427	410	17911	2.76231	0.0349171	0.000230787	0.000212875
GOTERM_BP_FAT	GO:0033047~regulation of mitotic sister chromatid segregation	10	2.02429	6.29923e-06	CENPE, STIL, CCNB1, UBE2C, PLK1, TACC3, BUB1B, BUB1, NDC80, MAD2L1	427	56	17911	7.49038	0.0357852	0.000235103	0.000216856
GOTERM_BP_FAT	GO:0016310~phosphorylation	81	16.3968	6.36694e-06	IL1RN, SLC27A1, BUB1B, TREM2, FOXM1, ENO2, CKS1B, ENPP1, PMEPA1, EPHB2, PDK1, IGFBP4, PGAM1, SLC11A1, WNT5A, NGF, MASTL, MMP9, ADRA2A, CCNA2, GREM1, DOK1, SFRP1, RAP2B, MELK, CD109, BIRC5, ADAM8, ITGA5, GAPDH, EPHA3, TLR13, LRRC15, CCL12, CEMIP, MAGED1, SAA3, TWIST1, AK4, TTK, TNFRSF11A, SGMS2, EFNA5, HIF1A, THBS1, CCNB1, CCL9, CCL8, CCL7, PDGFC, CCL2, GAPDH-PS15, APOE, ECT2, MAPK6, BUB1, MARK1, …	427	2063	17911	1.64694	0.0361628	0.000236107	0.000217782
GOTERM_BP_FAT	GO:0001649~osteoblast differentiation	19	3.84615	6.4177e-06	FZD1, IFI204, SATB2, WNT7B, TNC, FHL2, TWIST1, IGF1, RUNX2, GLI3, COL1A1, RSL1D1, VCAN, SFRP1, CLEC5A, LMNA, ITGA11, SPP1, CD276	427	222	17911	3.58998	0.0364458	0.000236474	0.00021812
GOTERM_BP_FAT	GO:0030593~neutrophil chemotaxis	12	2.42915	6.68695e-06	LGALS3, FCGR3, CCL9, CCL12, CCL8, CCL7, C1QBP, C3AR1, SPP1, CCL2, CXCL1, CXCL3	427	87	17911	5.78567	0.0379455	0.000244836	0.000225833
GOTERM_BP_FAT	GO:0001655~urogenital system development	25	5.06073	7.27262e-06	MAGED1, GCNT1, TNC, FMN1, GLI3, ADAMTS16, RDH10, C3AR1, HAS2, GCNT4, EPHB2, STRA6, TFAP2A, KIRREL3, GDF11, WNT7B, MMP2, WNT5A, IGF1, SULF1, GREM1, VCAN, SFRP1, KIF26B, FBN1	427	364	17911	2.88092	0.0411995	0.000264605	0.000244067
GOTERM_BP_FAT	GO:0035556~intracellular signal transduction	90	18.2186	7.38718e-06	ECM1, CXCL9, IL1RN, ADM, TREM2, BRCA1, FOXM1, RND3, CXCL5, ERO1L, LGALS1, C1QBP, ZFP385A, NCS1, CCR5, PDK1, IGFBP4, UNC5B, SLC11A1, WNT5A, MMP3, NGF, MASTL, MMP9, ADRA2A, CCNA2, TIAM2, GREM1, DOK1, SFRP1, RAP2B, RAB31, DEPDC1A, MELK, RAB34, TRIM59, S100A4, ADAM8, EEF1E1, TLR13, LRRC15, CCL12, MAGED1, SAA3, RHOBTB3, TWIST1, AKR1C18, TNFRSF11A, HIF1A, THBS1, NDRG1, SLC7A1, IL1RL1, CCL9, CCL8, RACGA…	427	2380	17911	1.5862	0.0418347	0.000267093	0.000246362
GOTERM_BP_FAT	GO:0051726~regulation of cell cycle	42	8.50202	9.15738e-06	CDCA5, BUB1B, TTK, BRCA1, FOXM1, THBS1, NDRG1, CKS1B, CCNB1, CDC45, RACGAP1, NUSAP1, SKP2, ECT2, BUB1, CGREF1, NPM1, STIL, SPAG5, UBE2C, CDKN2A, PLK1, WNT5A, IGF1, INHBA, MASTL, NDC80, FOSL1, CCNA2, CENPE, ASPM, TPX2, SFRP1, DBF4, FAP, TACC3, BIRC5, GAS1, KIF20B, BCAT1, PRR11, MAD2L1	427	834	17911	2.1124	0.0515969	0.00032904	0.000303502
GOTERM_BP_FAT	GO:0030071~regulation of mitotic metaphase/anaphase transition	9	1.82186	1.13284e-05	CENPE, STIL, CCNB1, UBE2C, PLK1, BUB1B, BUB1, NDC80, MAD2L1	427	46	17911	8.20685	0.0634341	0.000404537	0.000373139
GOTERM_BP_FAT	GO:2000816~negative regulation of mitotic sister chromatid separation	8	1.61943	1.26502e-05	CENPE, STIL, CCNB1, PLK1, BUB1B, BUB1, NDC80, MAD2L1	427	34	17911	9.86968	0.0705681	0.000443523	0.000409099
GOTERM_BP_FAT	GO:0071174~mitotic spindle checkpoint	8	1.61943	1.26502e-05	CENPE, STIL, CCNB1, PLK1, BUB1B, BUB1, NDC80, MAD2L1	427	34	17911	9.86968	0.0705681	0.000443523	0.000409099
GOTERM_BP_FAT	GO:0045841~negative regulation of mitotic metaphase/anaphase transition	8	1.61943	1.26502e-05	CENPE, STIL, CCNB1, PLK1, BUB1B, BUB1, NDC80, MAD2L1	427	34	17911	9.86968	0.0705681	0.000443523	0.000409099
GOTERM_BP_FAT	GO:0019220~regulation of phosphate metabolic process	67	13.5628	1.27775e-05	CXCL9, IL1RN, SLC27A1, ADM, TREM2, FOXM1, CKS1B, ENPP1, PMEPA1, IGFBP4, PGAM1, SLC11A1, WNT5A, NGF, MASTL, MMP9, ADRA2A, CCNA2, GREM1, SFRP1, VCAN, RAP2B, CD109, ADAM8, ITGA5, TLR13, LRRC15, CCL12, CEMIP, MAGED1, GPR87, TWIST1, TNFRSF11A, EFNA5, HIF1A, THBS1, CCNB1, CCL9, CCL8, CCL7, PDGFC, CCL2, APOE, ECT2, FZD1, CCR1, TNFSF18, P2RY13, GDF11, NPM1, STIL, KIRREL, UBE2C, CDKN2A, WNT7B, PLK1, FN1, …	427	1632	17911	1.72205	0.0712527	0.00044529	0.000410729
GOTERM_BP_FAT	GO:0051174~regulation of phosphorus metabolic process	67	13.5628	1.30895e-05	CXCL9, IL1RN, SLC27A1, ADM, TREM2, FOXM1, CKS1B, ENPP1, PMEPA1, IGFBP4, PGAM1, SLC11A1, WNT5A, NGF, MASTL, MMP9, ADRA2A, CCNA2, GREM1, SFRP1, VCAN, RAP2B, CD109, ADAM8, ITGA5, TLR13, LRRC15, CCL12, CEMIP, MAGED1, GPR87, TWIST1, TNFRSF11A, EFNA5, HIF1A, THBS1, CCNB1, CCL9, CCL8, CCL7, PDGFC, CCL2, APOE, ECT2, FZD1, CCR1, TNFSF18, P2RY13, GDF11, NPM1, STIL, KIRREL, UBE2C, CDKN2A, WNT7B, PLK1, FN1, …	427	1633	17911	1.721	0.0729275	0.000450734	0.00041575
GOTERM_BP_FAT	GO:0071356~cellular response to tumor necrosis factor	15	3.03644	1.31423e-05	TNFSF18, CCL12, TNFRSF11A, BRCA1, ADAMTS12, THBS1, COL1A1, DCSTAMP, CCL9, SFRP1, CCL8, CCL7, CCL2, HAS2, DBN1	427	149	17911	4.22277	0.0732102	0.000450734	0.00041575
GOTERM_BP_FAT	GO:0001932~regulation of protein phosphorylation	57	11.5385	1.31989e-05	IL1RN, SLC27A1, TREM2, FOXM1, CKS1B, ENPP1, PMEPA1, IGFBP4, SLC11A1, WNT5A, NGF, MMP9, ADRA2A, CCNA2, GREM1, SFRP1, RAP2B, CD109, ADAM8, ITGA5, TLR13, LRRC15, CCL12, CEMIP, MAGED1, TWIST1, TNFRSF11A, EFNA5, THBS1, CCNB1, CCL9, CCL8, CCL7, PDGFC, CCL2, APOE, ECT2, FZD1, CCR1, TNFSF18, GDF11, NPM1, STIL, KIRREL, UBE2C, CDKN2A, WNT7B, PLK1, FN1, IGF1, INHBA, TPX2, CENPE, DAB2, RNF149, TRPV4, FBN1	427	1309	17911	1.82653	0.073514	0.000450734	0.00041575
GOTERM_BP_FAT	GO:0045765~regulation of angiogenesis	19	3.84615	1.32454e-05	ECM1, TNFRSF12A, SERPINE1, WNT5A, ADM, PTN, BRCA1, THBS2, SULF1, THBS1, HIF1A, MMP9, GREM1, CXCL10, LGALS3, C3AR1, CCL2, ITGA5, CCR5	427	234	17911	3.40588	0.0737631	0.000450734	0.00041575
GOTERM_BP_FAT	GO:0022008~neurogenesis	67	13.5628	1.44151e-05	TENM4, HEXB, TNC, ADM, FMN1, GLI3, CXCL5, LGALS1, CHL1, NCS1, PHGDH, EPHB2, CCR5, SCN1B, KIRREL3, TNFRSF12A, UNC5B, MMP2, WNT5A, NGF, RUNX2, ASPM, SFRP1, MMP14, GAS1, KIF20B, DBN1, EPHA3, MATN2, CCL12, CRABP2, UBA6, SATB2, TWIST1, PTN, EFNA5, HIF1A, NDRG1, RACGAP1, GPC1, SPP1, MICALL2, CCL2, NCAM1, APOE, ECT2, MAPK6, PLXNA3, MARK1, TFAP2A, GDF11, PRRX1, WNT7B, FN1, LAMB1, IGF1, INHBA, DCLK1, SLC4…	427	1638	17911	1.71575	0.0800093	0.000487667	0.000449817
GOTERM_BP_FAT	GO:0007167~enzyme linked receptor protein signaling pathway	41	8.2996	1.56959e-05	ITGB5, HTRA3, HTRA1, PLAT, EFNA5, ADAMTS12, THBS1, HIF1A, CDH3, GPC1, PDGFC, CCL2, PMEPA1, ENPP1, EPHB2, FZD1, TFAP2A, GDF11, IGFBP4, WNT5A, BTBD11, IGF1, INHBA, NGF, SULF1, MMP9, ADRA2A, RUNX2, GREM1, COL1A1, DOK1, DAB2, COL3A1, SFRP1, COL1A2, AXL, CD109, ADAM12, EPHA3, LGMN, FBN1	427	824	17911	2.08713	0.0868012	0.000527912	0.000486939
GOTERM_BP_FAT	GO:0045787~positive regulation of cell cycle	22	4.45344	1.7286e-05	NPM1, STIL, UBE2C, CDCA5, WNT5A, IGF1, BRCA1, NDRG1, NDC80, CKS1B, FOSL1, CENPE, CCNB1, CDC45, DBF4, FAP, RACGAP1, NUSAP1, BIRC5, KIF20B, ECT2, MAD2L1	427	309	17911	2.98646	0.095163	0.000578032	0.000533169
GOTERM_BP_FAT	GO:0033048~negative regulation of mitotic sister chromatid segregation	8	1.61943	1.88404e-05	CENPE, STIL, CCNB1, PLK1, BUB1B, BUB1, NDC80, MAD2L1	427	36	17911	9.32136	0.103263	0.000626389	0.000577772
GOTERM_BP_FAT	GO:0010647~positive regulation of cell communication	62	12.5506	1.99881e-05	ECM1, CXCL9, IL1RN, TREM2, CXCL5, CDH3, LGALS1, FAM162A, C1QBP, ZFP385A, NCS1, SKP2, TNFRSF12A, IGFBP4, UNC5B, WNT5A, NGF, MMP9, ADRA2A, GREM1, ASPM, SFRP1, GAS1, S100A4, ADAM8, EEF1E1, DBN1, CCL12, MAGED1, AKR1C18, PTN, TNFRSF11A, HIF1A, THBS1, CCL9, CCL8, CCL7, PDGFC, CCL2, NCAM1, KCNN4, ECT2, BUB1, STRA6, CCR1, TNFSF18, GDF11, PRRX1, CDKN2A, WNT7B, PRRX2, IGF1, INHBA, SULF1, COL1A1, MLLT11, CX…	427	1490	17911	1.74541	0.109197	0.000660748	0.000609464
GOTERM_BP_FAT	GO:0043065~positive regulation of apoptotic process	32	6.47773	2.25297e-05	MAGED1, AKR1C18, ADM, PTN, THBS1, HIF1A, HSPD1, SCIN, FRZB, FAM162A, C1QBP, ECT2, CCR5, BUB1, TFAP2A, TNFRSF12A, CDKN2A, UNC5B, MMP2, WNT5A, INHBA, NGF, MMP9, MLLT11, FOSL1, SFRP1, DAP, MELK, FAP, CD248, ADAM8, EEF1E1	427	577	17911	2.3263	0.122199	0.000740535	0.000683059
GOTERM_BP_FAT	GO:0023056~positive regulation of signaling	62	12.5506	2.29668e-05	ECM1, CXCL9, IL1RN, TREM2, CXCL5, CDH3, LGALS1, FAM162A, C1QBP, ZFP385A, NCS1, SKP2, TNFRSF12A, IGFBP4, UNC5B, WNT5A, NGF, MMP9, ADRA2A, GREM1, ASPM, SFRP1, GAS1, S100A4, ADAM8, EEF1E1, DBN1, CCL12, MAGED1, AKR1C18, PTN, TNFRSF11A, HIF1A, THBS1, CCL9, CCL8, CCL7, PDGFC, CCL2, NCAM1, KCNN4, ECT2, BUB1, STRA6, CCR1, TNFSF18, GDF11, PRRX1, CDKN2A, WNT7B, PRRX2, IGF1, INHBA, SULF1, COL1A1, MLLT11, CX…	427	1497	17911	1.73725	0.124416	0.000750638	0.000692377
GOTERM_BP_FAT	GO:0033993~response to lipid	46	9.31174	2.41481e-05	CCL12, CXCL9, IL1RN, SERPINE1, TNC, AKR1C18, ADM, TREM2, CXCL1, BRCA1, PTN, TNFRSF11A, EFNA5, CXCL3, THBS1, CXCL5, HSPD1, CCNB1, CTSL, SPP1, CCL2, SKP2, CCR5, TFAP2A, GOT1, WNT7B, MMP2, TNFRSF9, SLC11A1, WNT5A, IGF1, INHBA, FOSL2, FOSL1, CCNA2, COL1A1, FCGR1, CXCL10, DAB2, MTAP, SFRP1, LOX, AXL, TRPV4, PAPPA, EPHA3	427	991	17911	1.94705	0.13038	0.000784815	0.000723902
GOTERM_BP_FAT	GO:0031214~biomineral tissue development	14	2.83401	2.5936e-05	CCR1, TFAP2A, ECM1, TWIST1, IGF1, PTN, HIF1A, COL1A1, GREM1, MMP13, SPP1, ENPP1, ANK, CD276	427	138	17911	4.25541	0.139328	0.000838211	0.000773154
GOTERM_BP_FAT	GO:0043068~positive regulation of programmed cell death	32	6.47773	2.63798e-05	MAGED1, AKR1C18, ADM, PTN, THBS1, HIF1A, HSPD1, SCIN, FRZB, FAM162A, C1QBP, ECT2, CCR5, BUB1, TFAP2A, TNFRSF12A, CDKN2A, UNC5B, MMP2, WNT5A, INHBA, NGF, MMP9, MLLT11, FOSL1, SFRP1, DAP, MELK, FAP, CD248, ADAM8, EEF1E1	427	582	17911	2.30632	0.141535	0.000847819	0.000782016
GOTERM_BP_FAT	GO:0071173~spindle assembly checkpoint	7	1.417	2.68625e-05	CENPE, PLK1, BUB1B, TTK, BUB1, NDC80, MAD2L1	427	26	17911	11.2932	0.143929	0.000854835	0.000788487
GOTERM_BP_FAT	GO:0042325~regulation of phosphorylation	59	11.9433	2.68937e-05	IL1RN, SLC27A1, TREM2, FOXM1, CKS1B, ENPP1, PMEPA1, IGFBP4, PGAM1, SLC11A1, WNT5A, NGF, MMP9, ADRA2A, CCNA2, GREM1, SFRP1, RAP2B, CD109, ADAM8, ITGA5, TLR13, LRRC15, CCL12, CEMIP, MAGED1, TWIST1, TNFRSF11A, EFNA5, HIF1A, THBS1, CCNB1, CCL9, CCL8, CCL7, PDGFC, CCL2, APOE, ECT2, FZD1, CCR1, TNFSF18, GDF11, NPM1, STIL, KIRREL, UBE2C, CDKN2A, WNT7B, PLK1, FN1, IGF1, INHBA, TPX2, CENPE, DAB2, RNF149, …	427	1407	17911	1.75894	0.144083	0.000854835	0.000788487
GOTERM_BP_FAT	GO:0033046~negative regulation of sister chromatid segregation	8	1.61943	2.7339e-05	CENPE, STIL, CCNB1, PLK1, BUB1B, BUB1, NDC80, MAD2L1	427	38	17911	8.83077	0.146285	0.000864241	0.000797163
GOTERM_BP_FAT	GO:0071560~cellular response to transforming growth factor beta stimulus	17	3.4413	2.78563e-05	ITGB5, HTRA3, SERPINE1, WNT5A, HTRA1, AKR1C18, THBS1, COL1A1, DAB2, COL3A1, SFRP1, COL1A2, CD109, CCL2, PMEPA1, DBN1, FBN1	427	202	17911	3.53012	0.148836	0.000875808	0.000807833
GOTERM_BP_FAT	GO:0032880~regulation of protein localization	46	9.31174	2.98821e-05	LRRC15, CEMIP, CDCA5, TWIST1, TREM2, BRCA1, PTN, EFNA5, HIF1A, GLI3, HSPD1, NKD2, IL1RL1, CTSK, LMNA, CLEC5A, MICALL2, CCL2, KCNN4, ECT2, CCR5, CD276, FZD1, NPM1, IL1R2, TNFRSF9, WNT5A, EPT1, FN1, MYO5A, IGF1, TMEM173, ADRA2A, DCLK1, GREM1, CCT6A, RSL1D1, DAB2, SFRP1, MMP13, TRPV4, RAB34, TACC3, BIRC5, KIF20B, DBN1	427	1000	17911	1.92952	0.158753	0.000929531	0.000857386
GOTERM_BP_FAT	GO:0000902~cell morphogenesis	55	11.1336	3.00231e-05	TENM4, HEXB, LOXL3, SNX10, FMN1, GLI3, LOXL2, SEPT9, CHL1, C1QBP, ZFP385A, EPHB2, CCR5, SCN1B, KIRREL3, TNFRSF12A, UNC5B, WNT5A, NGF, GREM1, SFRP1, GAS1, TRIM59, ADAM8, KIF20B, DBN1, EPHA3, MATN2, CCL12, CRABP2, TWIST1, PTN, EFNA5, HIF1A, ADAMTS16, CCL7, SPP1, MICALL2, HAS2, CCL2, NCAM1, APOE, ECT2, WASF1, PLXNA3, STIL, WNT7B, FN1, LAMB1, DCLK1, COL1A1, EXT1, DAB2, AXL, KIF26B	427	1283	17911	1.79816	0.15944	0.000929531	0.000857386
GOTERM_BP_FAT	GO:0070482~response to oxygen levels	24	4.8583	3.00471e-05	MMP2, TWIST1, PLAT, ADM, PLOD1, PTN, NDRG1, HIF1A, FOSL2, LOXL2, HSPD1, ERO1L, COL1A1, CCNA2, MMP14, SFRP1, CCNB1, PLAU, FAM162A, LMNA, TACC3, CCL2, ADAM8, PDK1	427	371	17911	2.7135	0.159556	0.000929531	0.000857386
GOTERM_BP_FAT	GO:0060429~epithelium development	51	10.3239	3.09442e-05	GPSM2, PTPRS, TNC, ADM, FMN1, GLI3, LGALS3, CDH3, PTER, DMBT1, CTSL, PHGDH, KRT6A, MMP2, WNT5A, GREM1, SFRP1, VCAN, MMP14, MAF, CD109, GAS1, ITGA5, KIF20B, MAGED1, TWIST1, PTN, HIF1A, ADAMTS16, FRZB, RDH10, ABCB1B, STRA6, FZD1, TFAP2A, GDF11, STIL, CDKN2A, WNT7B, MYO5A, IGF1, INHBA, SULF1, FOSL2, SLC4A7, DAB2, COL5A1, KIF26B, KRT14, HPSE, SPRR1A	427	1157	17911	1.84897	0.163907	0.000952193	0.000878289
GOTERM_BP_FAT	GO:0042476~odontogenesis	13	2.63158	3.16985e-05	TFAP2A, WNT7B, TNC, HTRA1, TWIST1, MYO5A, LAMB1, ADM, INHBA, RUNX2, GLI3, COL1A1, GAS1	427	121	17911	4.50661	0.167547	0.000970243	0.000894938
GOTERM_BP_FAT	GO:0016485~protein processing	18	3.64372	3.23622e-05	IL1R2, SERPINE1, PLAT, AEBP1, NGF, THBS1, GLI3, CTSS, NKD2, MMP14, ADAMTS2, CTSL, C1QBP, CPE, GAS1, BIRC5, RHBDL2, LGMN	427	227	17911	3.32613	0.170737	0.000985344	0.000908867
GOTERM_BP_FAT	GO:0050678~regulation of epithelial cell proliferation	22	4.45344	3.32119e-05	ECM1, NPM1, MAGED1, CDKN2A, WNT5A, HTRA1, TWIST1, IGF1, PTN, SULF1, THBS1, DAB2, SFRP1, CDH3, PLAU, CTSL, CD109, CCL2, HAS2, GAS1, BIRC5, APOE	427	323	17911	2.85701	0.174804	0.00100526	0.000927238
GOTERM_BP_FAT	GO:0071559~response to transforming growth factor beta	17	3.4413	3.33639e-05	ITGB5, HTRA3, SERPINE1, WNT5A, HTRA1, AKR1C18, THBS1, COL1A1, DAB2, COL3A1, SFRP1, COL1A2, CD109, CCL2, PMEPA1, DBN1, FBN1	427	205	17911	3.47846	0.175529	0.00100526	0.000927238
GOTERM_BP_FAT	GO:0048729~tissue morphogenesis	34	6.88259	3.4334e-05	MAGED1, COL11A1, GCNT1, TNC, TWIST1, ADM, FMN1, HIF1A, GLI3, ADAMTS16, FRZB, CTSL, RDH10, GCNT4, KRT6A, FZD1, TFAP2A, STIL, WNT7B, MMP2, WNT5A, IGF1, INHBA, SULF1, GREM1, DAB2, COL3A1, SFRP1, MMP14, COL5A1, KIF26B, ADAM8, ITGA5, KIF20B	427	647	17911	2.20428	0.180143	0.00102913	0.000949255
GOTERM_BP_FAT	GO:0010942~positive regulation of cell death	33	6.68016	3.63469e-05	MAGED1, AKR1C18, ADM, PTN, THBS1, HIF1A, HSPD1, SCIN, FRZB, FAM162A, C1QBP, ECT2, CCR5, BUB1, TFAP2A, TNFRSF12A, CDKN2A, UNC5B, MMP2, WNT5A, MMP3, INHBA, NGF, MMP9, MLLT11, FOSL1, SFRP1, DAP, MELK, FAP, CD248, ADAM8, EEF1E1	427	620	17911	2.23262	0.189635	0.00108385	0.000999726
GOTERM_BP_FAT	GO:0001817~regulation of cytokine production	31	6.2753	3.66822e-05	SERPINE1, TWIST1, BRCA1, THBS1, HIF1A, CXCL5, HSPD1, IL1RL1, CDH3, C1QBP, CLEC5A, C3AR1, CCL2, VSIG4, CCR5, CD276, TNFSF18, IL1R2, TNFRSF9, SLC11A1, WNT5A, FN1, PRG4, TMEM173, SULF1, ADRA2A, FCGR3, AXL, TRPV4, ADAM8, HPSE	427	564	17911	2.30555	0.191205	0.00108824	0.00100377
GOTERM_BP_FAT	GO:0061564~axon development	27	5.46559	3.71471e-05	CRABP2, TNC, EFNA5, GLI3, CHL1, SPP1, NCAM1, APOE, EPHB2, CCR5, SCN1B, PLXNA3, TNFRSF12A, UNC5B, WNT7B, MMP2, WNT5A, FN1, LAMB1, NGF, DCLK1, EXT1, KIF26B, GAS1, DBN1, EPHA3, MATN2	427	455	17911	2.48911	0.193378	0.00109641	0.00101131
GOTERM_BP_FAT	GO:0006508~proteolysis	63	12.753	3.77565e-05	ECM1, TENM4, CPXM2, SERPINE1, PLAT, GLI3, CTSS, ADAMTS4, SCPEP1, ADAMTS2, FAM162A, PLAU, CTSL, C1QBP, CTSK, CPXM1, CTSF, TIMP1, SKP2, SERPINB2, IL1R2, MMP2, MMP3, TMPRSS11G, NGF, MMP9, ADRA2A, MMP14, MMP13, PAPPA, CD109, ADAM12, BIRC5, GAS1, ADAM8, SERPINB11, LXN, GM8394, SHMT2, UBA6, HTRA3, HTRA1, AEBP1, ADAMTS12, THBS1, HSPD1, NKD2, ADAMTS16, FOXRED2, APOE, RHBDL2, UBE2C, CDKN2A, PLK1, BTBD11, …	427	1556	17911	1.69833	0.196217	0.00110874	0.00102268
GOTERM_BP_FAT	GO:0019221~cytokine-mediated signaling pathway	22	4.45344	3.80882e-05	CCR1, TNFSF18, LRRC15, ECM1, CCL12, CXCL9, IL1RN, SLC27A1, IL1R2, WNT5A, TREM2, CXCL1, TNFRSF11A, CXCL3, CXCL5, CXCL10, CCL9, CCL8, CCL7, AXL, CCL2, IL13RA1	427	326	17911	2.83072	0.197757	0.00111283	0.00102646
GOTERM_BP_FAT	GO:0060548~negative regulation of cell death	47	9.51417	3.98882e-05	CCL12, IL1RN, SERPINE1, FHL2, TWIST1, BRCA1, THBS1, HIF1A, WISP1, GLI3, HSPD1, LGALS3, CHL1, ZFP385A, LMNA, CLEC5A, SPP1, CCL2, NCAM1, TIMP1, APOE, CCR5, FZD1, TFAP2A, ABCC1, NPM1, STIL, SERPINB2, UNC5B, PLK1, WNT5A, FN1, IGF1, NGF, IFI202B, MMP9, GREM1, DAB2, SFRP1, VNN1, AXL, BIRC5, GAS1, ADAM8, ITGA5, LGMN, MAD2L1	427	1042	17911	1.892	0.206069	0.00115957	0.00106957
GOTERM_BP_FAT	GO:0060560~developmental growth involved in morphogenesis	18	3.64372	4.03729e-05	CRABP2, TNFRSF12A, WNT7B, WNT5A, TNC, FN1, FMN1, NGF, EFNA5, DCLK1, SFRP1, KIF26B, RDH10, SPP1, APOE, CCR5, DBN1, PLXNA3	427	231	17911	3.26853	0.208292	0.00116779	0.00107715
GOTERM_BP_FAT	GO:0001934~positive regulation of protein phosphorylation	42	8.50202	4.43668e-05	CCL12, CEMIP, SLC27A1, IL1RN, MAGED1, TREM2, TNFRSF11A, EFNA5, THBS1, CKS1B, CCL9, CCNB1, CCL8, CCL7, PDGFC, CCL2, ECT2, FZD1, CCR1, TNFSF18, GDF11, NPM1, STIL, IGFBP4, WNT7B, SLC11A1, PLK1, WNT5A, IGF1, INHBA, NGF, MMP9, ADRA2A, GREM1, CENPE, TPX2, DAB2, RAP2B, TRPV4, ADAM8, ITGA5, FBN1	427	893	17911	1.97283	0.226375	0.00127693	0.00117782
GOTERM_BP_FAT	GO:0000904~cell morphogenesis involved in differentiation	39	7.89474	4.50373e-05	CRABP2, LOXL3, TWIST1, FMN1, EFNA5, HIF1A, GLI3, LOXL2, CHL1, C1QBP, ZFP385A, SPP1, MICALL2, HAS2, NCAM1, APOE, EPHB2, CCR5, SCN1B, PLXNA3, TNFRSF12A, UNC5B, WNT7B, WNT5A, FN1, LAMB1, NGF, DCLK1, GREM1, EXT1, COL1A1, DAB2, SFRP1, AXL, KIF26B, GAS1, DBN1, EPHA3, MATN2	427	803	17911	2.03723	0.22937	0.00128874	0.00118871
GOTERM_BP_FAT	GO:0048589~developmental growth	36	7.28745	4.52228e-05	CHRNA1, TENM4, CRABP2, TNC, ADM, FMN1, EFNA5, THBS1, WISP1, GLI3, CCNB1, DMBT1, PLAU, RDH10, SPP1, NCAM1, APOE, CCR5, PLXNA3, STRA6, STIL, TNFRSF12A, WNT7B, WNT5A, FN1, IGF1, NGF, DCLK1, ASPM, SFRP1, MMP13, KIF26B, GAS1, RPL29, DBN1, LGMN	427	714	17911	2.11493	0.230196	0.00128874	0.00118871
GOTERM_BP_FAT	GO:0034612~response to tumor necrosis factor	15	3.03644	4.72388e-05	TNFSF18, CCL12, TNFRSF11A, BRCA1, ADAMTS12, THBS1, COL1A1, DCSTAMP, CCL9, SFRP1, CCL8, CCL7, CCL2, HAS2, DBN1	427	167	17911	3.76762	0.239122	0.00133755	0.00123374
GOTERM_BP_FAT	GO:0090288~negative regulation of cellular response to growth factor stimulus	13	2.63158	4.7398e-05	FZD1, HTRA3, WNT5A, HTRA1, ADAMTS12, SULF1, THBS1, GREM1, SFRP1, GPC1, CD109, PMEPA1, FBN1	427	126	17911	4.32778	0.239823	0.00133755	0.00123374
GOTERM_BP_FAT	GO:1901342~regulation of vasculature development	19	3.84615	4.8699e-05	ECM1, TNFRSF12A, SERPINE1, WNT5A, ADM, PTN, BRCA1, THBS2, SULF1, THBS1, HIF1A, MMP9, GREM1, CXCL10, LGALS3, C3AR1, CCL2, ITGA5, CCR5	427	258	17911	3.08906	0.245523	0.00136759	0.00126145
GOTERM_BP_FAT	GO:1901700~response to oxygen-containing compound	66	13.3603	4.91116e-05	CXCL9, SLC27A1, MIR708, SERPINE1, TNC, ADM, TREM2, CXCL1, BRCA1, CXCL3, FOXM1, CXCL5, LGALS1, CTSL, ENPP1, TIMP1, CCR5, APOBEC1, MMP2, SLC11A1, WNT5A, MMP3, ADRA2A, APRT, CCNA2, FCGR1, SFRP1, MTAP, RAB31, RAB34, EPHA3, CCL12, GCNT1, AKR1C18, PTN, TNFRSF11A, MIR31, EFNA5, HIF1A, THBS1, HSPD1, CCNB1, CCL7, PDGFC, SPP1, CCL2, NCAM1, ECT2, TFAP2A, GOT1, CDKN2A, WNT7B, TNFRSF9, MYO5A, IGF1, INHBA, FOS…	427	1670	17911	1.65775	0.247322	0.00137141	0.00126497
GOTERM_BP_FAT	GO:0045937~positive regulation of phosphate metabolic process	47	9.51417	4.95462e-05	CCL12, CEMIP, SLC27A1, CXCL9, IL1RN, MAGED1, ADM, TREM2, TNFRSF11A, EFNA5, THBS1, CKS1B, CCL9, CCNB1, CCL8, CCL7, PDGFC, CCL2, APOE, ECT2, FZD1, CCR1, TNFSF18, GDF11, NPM1, STIL, IGFBP4, WNT7B, SLC11A1, PLK1, WNT5A, IGF1, INHBA, NGF, MMP9, ADRA2A, GREM1, CXCL10, CENPE, TPX2, DAB2, RAP2B, TRPV4, APOC2, ADAM8, ITGA5, FBN1	427	1053	17911	1.87224	0.249212	0.00137141	0.00126497
GOTERM_BP_FAT	GO:0010562~positive regulation of phosphorus metabolic process	47	9.51417	4.95462e-05	CCL12, CEMIP, SLC27A1, CXCL9, IL1RN, MAGED1, ADM, TREM2, TNFRSF11A, EFNA5, THBS1, CKS1B, CCL9, CCNB1, CCL8, CCL7, PDGFC, CCL2, APOE, ECT2, FZD1, CCR1, TNFSF18, GDF11, NPM1, STIL, IGFBP4, WNT7B, SLC11A1, PLK1, WNT5A, IGF1, INHBA, NGF, MMP9, ADRA2A, GREM1, CXCL10, CENPE, TPX2, DAB2, RAP2B, TRPV4, APOC2, ADAM8, ITGA5, FBN1	427	1053	17911	1.87224	0.249212	0.00137141	0.00126497
GOTERM_BP_FAT	GO:0031347~regulation of defense response	32	6.47773	5.13431e-05	CCL12, SERPINE1, HTRA1, CXCL1, AOAH, TNFRSF11A, ADAMTS12, CXCL5, CTSS, HSPD1, IL1RL1, CCL9, CCL8, CCL7, C1QBP, CCL2, APOE, CCR5, CD276, CCR1, TNFSF18, MMP2, IL1R2, WNT5A, TMEM173, IFI202B, FCGR1, FCGR3, TRPV4, RAB34, ADAM8, TLR13	427	603	17911	2.226	0.256976	0.00140768	0.00129842
GOTERM_BP_FAT	GO:0007507~heart development	32	6.47773	5.13431e-05	TENM4, COL11A1, FHL2, TWIST1, ADM, PTN, THBS1, HIF1A, WISP1, GLI3, CCNB1, LMNA, SH3PXD2B, HAS2, NCAM1, STRA6, FZD1, TFAP2A, STIL, MMP2, WNT5A, IGF1, MMP9, GREM1, VCAN, COL3A1, MMP13, COL5A1, LOX, CPE, EPHA3, FBN1	427	603	17911	2.226	0.256976	0.00140768	0.00129842
GOTERM_BP_FAT	GO:0007162~negative regulation of cell adhesion	18	3.64372	5.56244e-05	TNFSF18, IL1RN, CDKN2A, MMP2, SERPINE1, TNC, LAMB1, EFNA5, THBS1, GLI3, COL1A1, LGALS3, MMP14, LGALS1, TRPV4, ADAM8, VSIG4, CD276	427	237	17911	3.18578	0.275154	0.00151786	0.00140006
GOTERM_BP_FAT	GO:0006796~phosphate-containing compound metabolic process	100	20.2429	5.73363e-05	IL1RN, SLC27A1, BUB1B, CWH43, ENO2, ENPP1, EPHB2, PDK1, IGFBP4, SLC11A1, WNT5A, ALG5, CDC25C, DCTD, DOK1, SFRP1, MELK, PPA1, CD109, ADAM8, EPHA3, CEMIP, MAGED1, GPR87, TWIST1, AK4, TNFRSF11A, EFNA5, HIF1A, CCNB1, PDGFC, GAPDH-PS15, APOE, ECT2, MARK1, FZD1, CCR1, TNFSF18, SLC37A2, STIL, KIRREL, UBE2C, GFPT2, PLK1, EPT1, FN1, IGF1, INHBA, DCLK1, CXCL10, TPX2, UCK2, DAB2, TRPV4, ALDH18A1, FBN1, CXCL…	427	2869	17911	1.46205	0.282297	0.00155723	0.00143637
GOTERM_BP_FAT	GO:0090287~regulation of cellular response to growth factor stimulus	18	3.64372	5.86793e-05	FZD1, HTRA3, WNT5A, MYOF, HTRA1, NGF, ADAMTS12, SULF1, THBS1, HIF1A, RUNX2, GREM1, DAB2, SFRP1, GPC1, CD109, PMEPA1, FBN1	427	238	17911	3.1724	0.287852	0.00158626	0.00146314
GOTERM_BP_FAT	GO:1902533~positive regulation of intracellular signal transduction	42	8.50202	5.96723e-05	CCL12, ECM1, CXCL9, IL1RN, MAGED1, AKR1C18, TREM2, TNFRSF11A, THBS1, CXCL5, CCL9, CCL8, LGALS1, CCL7, C1QBP, ZFP385A, PDGFC, CCL2, NCAM1, ECT2, BUB1, STRA6, CCR1, TNFSF18, IGFBP4, CDKN2A, UNC5B, WNT7B, WNT5A, IGF1, NGF, ADRA2A, GREM1, CXCL10, DAB2, COL3A1, AXL, TRPV4, S100A4, ADAM8, HPSE, EEF1E1	427	905	17911	1.94667	0.291932	0.00159868	0.0014746
GOTERM_BP_FAT	GO:0006793~phosphorus metabolic process	100	20.2429	5.97791e-05	IL1RN, SLC27A1, BUB1B, CWH43, ENO2, ENPP1, EPHB2, PDK1, IGFBP4, SLC11A1, WNT5A, ALG5, CDC25C, DCTD, DOK1, SFRP1, MELK, PPA1, CD109, ADAM8, EPHA3, CEMIP, MAGED1, GPR87, TWIST1, AK4, TNFRSF11A, EFNA5, HIF1A, CCNB1, PDGFC, GAPDH-PS15, APOE, ECT2, MARK1, FZD1, CCR1, TNFSF18, SLC37A2, STIL, KIRREL, UBE2C, GFPT2, PLK1, EPT1, FN1, IGF1, INHBA, DCLK1, CXCL10, TPX2, UCK2, DAB2, TRPV4, ALDH18A1, FBN1, CXCL…	427	2873	17911	1.46001	0.292369	0.00159868	0.0014746
GOTERM_BP_FAT	GO:0043066~negative regulation of apoptotic process	43	8.70445	5.99679e-05	CCL12, IL1RN, SERPINE1, FHL2, TWIST1, BRCA1, THBS1, HIF1A, GLI3, HSPD1, LGALS3, CHL1, ZFP385A, LMNA, CLEC5A, SPP1, CCL2, TIMP1, APOE, CCR5, TFAP2A, NPM1, STIL, SERPINB2, UNC5B, PLK1, WNT5A, FN1, IGF1, NGF, IFI202B, MMP9, GREM1, DAB2, SFRP1, VNN1, AXL, BIRC5, GAS1, ADAM8, ITGA5, LGMN, MAD2L1	427	936	17911	1.92701	0.293142	0.00159868	0.0014746
GOTERM_BP_FAT	GO:0051604~protein maturation	19	3.84615	6.28108e-05	IL1R2, SERPINE1, PLAT, AEBP1, NGF, THBS1, GLI3, CTSS, NKD2, ERO1L, MMP14, ADAMTS2, CTSL, C1QBP, CPE, GAS1, BIRC5, RHBDL2, LGMN	427	263	17911	3.03033	0.304672	0.00166679	0.00153742
GOTERM_BP_FAT	GO:1902531~regulation of intracellular signal transduction	62	12.5506	6.459e-05	ECM1, CXCL9, IL1RN, TREM2, FOXM1, CXCL5, LGALS1, C1QBP, ZFP385A, IGFBP4, UNC5B, WNT5A, MMP3, NGF, MMP9, ADRA2A, TIAM2, GREM1, SFRP1, TRIM59, S100A4, ADAM8, EEF1E1, TLR13, LRRC15, CCL12, MAGED1, TWIST1, AKR1C18, TNFRSF11A, HIF1A, THBS1, SLC7A1, IL1RL1, CCL9, CCL8, CCL7, PDGFC, CCL2, NCAM1, APOE, ECT2, BUB1, STRA6, CCR1, TNFSF18, GDF11, NPM1, CDKN2A, WNT7B, FN1, MYO5A, IGF1, INHBA, CXCL10, COL3A1, …	427	1552	17911	1.67568	0.311793	0.00170618	0.00157375
GOTERM_BP_FAT	GO:1901215~negative regulation of neuron death	17	3.4413	6.61854e-05	TFAP2A, FZD1, ABCC1, NPM1, CCL12, UNC5B, IGF1, NGF, HIF1A, HSPD1, CHL1, AXL, CCL2, BIRC5, ADAM8, APOE, LGMN	427	217	17911	3.2861	0.318116	0.00172977	0.00159552
GOTERM_BP_FAT	GO:0030278~regulation of ossification	17	3.4413	6.61854e-05	CCR1, TFAP2A, ECM1, IFI204, WNT7B, WNT5A, TWIST1, IGF1, HIF1A, RUNX2, GLI3, GREM1, SFRP1, LMNA, ENPP1, ANK, CD276	427	217	17911	3.2861	0.318116	0.00172977	0.00159552
GOTERM_BP_FAT	GO:0010648~negative regulation of cell communication	50	10.1215	6.63802e-05	ECM1, IL1RN, SERPINE1, ADM, BRCA1, FOXM1, GLI3, LGALS3, RGS1, C1QBP, ZFP385A, ENPP1, PMEPA1, UNC5B, IL1R2, WNT5A, MMP3, MMP9, ADRA2A, RUNX2, GREM1, SFRP1, MMP14, CD109, GAS1, TRIM59, LRRC15, RGS16, HTRA3, HTRA1, TWIST1, ADAMTS12, HIF1A, THBS1, NKD2, IL1RL1, FRZB, GPC1, LMNA, APOE, FZD1, TFAP2A, WNT7B, IGF1, SULF1, DAB2, VNN1, RNF149, FBN1, LGMN	427	1160	17911	1.80802	0.318884	0.00172977	0.00159552
GOTERM_BP_FAT	GO:0048468~cell development	83	16.8016	7.03754e-05	PTPRS, TENM4, HEXB, TNC, LOXL3, FHL2, ADM, FMN1, WISP1, GLI3, CXCL5, LOXL2, LGALS1, CHL1, C1QBP, ZFP385A, CLEC5A, NCS1, PHGDH, EPHB2, CCR5, SCN1B, KIRREL3, TNFRSF12A, UNC5B, MMP2, WNT5A, NGF, RUNX2, SLC9B2, GREM1, ASPM, SFRP1, MAF, GAS1, KIF20B, DBN1, EPHA3, MATN2, CRABP2, UBA6, COL11A1, SATB2, TWIST1, PTN, EFNA5, HIF1A, NDRG1, CCNB1, FRZB, RDH10, LMNA, SPP1, MICALL2, HAS2, NCAM1, APOE, FLNC, ECT…	427	2278	17911	1.52833	0.334446	0.00182566	0.00168396
GOTERM_BP_FAT	GO:0023057~negative regulation of signaling	50	10.1215	7.14104e-05	ECM1, IL1RN, SERPINE1, ADM, BRCA1, FOXM1, GLI3, LGALS3, RGS1, C1QBP, ZFP385A, ENPP1, PMEPA1, UNC5B, IL1R2, WNT5A, MMP3, MMP9, ADRA2A, RUNX2, GREM1, SFRP1, MMP14, CD109, GAS1, TRIM59, LRRC15, RGS16, HTRA3, HTRA1, TWIST1, ADAMTS12, HIF1A, THBS1, NKD2, IL1RL1, FRZB, GPC1, LMNA, APOE, FZD1, TFAP2A, WNT7B, IGF1, SULF1, DAB2, VNN1, RNF149, FBN1, LGMN	427	1164	17911	1.80181	0.33842	0.00184424	0.0017011
GOTERM_BP_FAT	GO:0060021~palate development	11	2.22672	7.24619e-05	FZD1, TFAP2A, GDF11, PRRX1, SATB2, WNT5A, TWIST1, GAS1, INHBA, EPHB2, GLI3	427	93	17911	4.96137	0.342432	0.00186308	0.00171847
GOTERM_BP_FAT	GO:0009725~response to hormone	39	7.89474	7.34807e-05	SLC27A1, IL1RN, GCNT1, TNC, FHL2, AKR1C18, ADM, BRCA1, PTN, EFNA5, CTSS, HSPD1, CTSL, SPP1, CCL2, ENPP1, TIMP1, SKP2, APOBEC1, GOT1, WNT7B, MYO5A, IGF1, INHBA, ADRA2A, APRT, FOSL1, CCNA2, COL1A1, DAB2, GATM, SFRP1, MMP14, RAB31, LOX, TRPV4, PAPPA, STEAP2, EPHA3	427	822	17911	1.99015	0.346297	0.00188091	0.00173493
GOTERM_BP_FAT	GO:0001816~cytokine production	32	6.47773	7.61464e-05	SERPINE1, TWIST1, BRCA1, THBS1, HIF1A, CXCL5, HSPD1, IL1RL1, CDH3, C1QBP, CLEC5A, C3AR1, CCL2, VSIG4, CCR5, CD276, TNFSF18, IL1R2, TNFRSF9, SLC11A1, WNT5A, FN1, PRG4, TMEM173, SULF1, ADRA2A, FCGR3, MAF, AXL, TRPV4, ADAM8, HPSE	427	616	17911	2.17902	0.356301	0.00193778	0.00178738
GOTERM_BP_FAT	GO:0050790~regulation of catalytic activity	65	13.1579	7.6652e-05	ECM1, IL1RN, SLC27A1, SERPINE1, CKS1B, CDH3, FAM162A, RGS1, TIMP1, SERPINB2, SLC11A1, WNT5A, NGF, MASTL, MMP9, ADRA2A, CCNA2, GREM1, SFRP1, VCAN, RAP2B, CD109, BIRC5, ADAM8, DBN1, EPHA3, SERPINB11, LRRC15, CCL12, CEMIP, LXN, MAGED1, GPR87, RGS16, TNFRSF11A, EFNA5, HIF1A, THBS1, HSPD1, CCL9, CCL8, RACGAP1, CCL7, PDGFC, CCL2, APOE, ECT2, PLXNA3, P2RY13, NPM1, STIL, UBE2C, CDKN2A, WNT7B, PLK1, IGF1,…	427	1662	17911	1.64049	0.358181	0.00193778	0.00178738
GOTERM_BP_FAT	GO:0007409~axonogenesis	25	5.06073	7.67072e-05	CRABP2, EFNA5, GLI3, CHL1, SPP1, NCAM1, APOE, EPHB2, CCR5, SCN1B, PLXNA3, TNFRSF12A, UNC5B, WNT7B, WNT5A, FN1, LAMB1, NGF, DCLK1, EXT1, KIF26B, GAS1, DBN1, EPHA3, MATN2	427	421	17911	2.49086	0.358386	0.00193778	0.00178738
GOTERM_BP_FAT	GO:0006955~immune response	52	10.5263	7.86313e-05	ECM1, CXCL9, ADM, TREM2, CXCL1, CXCL3, CXCL5, CTSS, FCRLB, LGALS3, LGALS1, C1QBP, CLEC5A, C3AR1, ENPP1, CCR5, MMP2, SLC11A1, WNT5A, TMEM173, FCGR1, FCGR3, CLEC4D, TRIM59, ADAM8, HIST1H2BG, GAPDH, TLR13, CCL12, CLEC4A2, SHMT2, HIST1H2BK, TNFRSF11A, CFP, THBS1, HSPD1, IL1RL1, CCL9, CCL8, CCL7, CCL2, GAPDH-PS15, KCNN4, CCR1, TNFSF18, TNFRSF9, PRG4, IFI202B, CXCL10, COL3A1, VNN1, AXL	427	1233	17911	1.76902	0.365489	0.00197775	0.00182425
GOTERM_BP_FAT	GO:0051784~negative regulation of nuclear division	9	1.82186	8.30793e-05	CENPE, STIL, CCNB1, PLK1, BUB1B, TTK, BUB1, NDC80, MAD2L1	427	60	17911	6.29192	0.381609	0.00207161	0.00191082
GOTERM_BP_FAT	GO:0048247~lymphocyte chemotaxis	9	1.82186	8.30793e-05	CH25H, CXCL10, CCL9, CCL12, CCL8, CCL7, WNT5A, CCL2, ADAM8	427	60	17911	6.29192	0.381609	0.00207161	0.00191082
GOTERM_BP_FAT	GO:0043069~negative regulation of programmed cell death	43	8.70445	8.56151e-05	CCL12, IL1RN, SERPINE1, FHL2, TWIST1, BRCA1, THBS1, HIF1A, GLI3, HSPD1, LGALS3, CHL1, ZFP385A, LMNA, CLEC5A, SPP1, CCL2, TIMP1, APOE, CCR5, TFAP2A, NPM1, STIL, SERPINB2, UNC5B, PLK1, WNT5A, FN1, IGF1, NGF, IFI202B, MMP9, GREM1, DAB2, SFRP1, VNN1, AXL, BIRC5, GAS1, ADAM8, ITGA5, LGMN, MAD2L1	427	951	17911	1.89662	0.390615	0.00212116	0.00195653
GOTERM_BP_FAT	GO:0090025~regulation of monocyte chemotaxis	6	1.21457	8.57998e-05	CCR1, GREM1, TNFSF18, CXCL10, SERPINE1, CCL2	427	20	17911	12.5838	0.391266	0.00212116	0.00195653
GOTERM_BP_FAT	GO:0050680~negative regulation of epithelial cell proliferation	13	2.63158	8.64869e-05	NPM1, MAGED1, CDKN2A, WNT5A, PTN, SULF1, THBS1, DAB2, SFRP1, CTSL, CD109, GAS1, APOE	427	134	17911	4.0694	0.393681	0.00212905	0.00196381
GOTERM_BP_FAT	GO:0072001~renal system development	21	4.25101	8.80724e-05	TFAP2A, KIRREL3, GDF11, MAGED1, WNT7B, GCNT1, WNT5A, FMN1, SULF1, GLI3, ADAMTS16, GREM1, VCAN, SFRP1, KIF26B, RDH10, C3AR1, HAS2, GCNT4, STRA6, FBN1	427	320	17911	2.75272	0.399217	0.00215889	0.00199133
GOTERM_BP_FAT	GO:1901135~carbohydrate derivative metabolic process	47	9.51417	9.02317e-05	CEMIP, CXCL9, GPR87, COL11A1, UXS1, HEXB, GCNT1, AKR1C18, ADM, AK4, AOAH, TCIRG1, GXYLT2, CWH43, ADAMTS12, ENO2, HIF1A, GPC1, DSE, ITGB8, HAS2, ENPP1, GAPDH-PS15, GCNT4, APOE, GALNT7, P2RY13, SLC37A2, PGAM1, GFPT2, ALG5, WNT5A, IGF1, SULF1, ADRA2A, APRT, EXT1, GM4737, DCTD, CXCL10, UGDH, DPY19L1, UCK2, MTAP, HPSE, GAPDH, FBN1	427	1079	17911	1.82713	0.406676	0.00220249	0.00203155
GOTERM_BP_FAT	GO:0007399~nervous system development	82	16.5992	9.28283e-05	PTPRS, TENM4, HEXB, TNC, ADM, FMN1, GLI3, CXCL5, LGALS1, CTSL, CHL1, NCS1, PHGDH, EPHB2, CCR5, SCN1B, KIRREL3, TNFRSF12A, UNC5B, MMP2, WNT5A, NGF, RUNX2, ASPM, SFRP1, VCAN, MMP14, GAS1, KIF20B, DBN1, EPHA3, MATN2, CCL12, CRABP2, UBA6, SATB2, TWIST1, AK4, PTN, THBS2, EFNA5, HIF1A, NDRG1, RACGAP1, GPC1, SPP1, MICALL2, CCL2, NCAM1, APOE, ECT2, MAPK6, ABCB1B, PLXNA3, MARK1, FZD1, TFAP2A, CCR1, GDF11,…	427	2261	17911	1.52127	0.415522	0.00224922	0.00207465
GOTERM_BP_FAT	GO:0045766~positive regulation of angiogenesis	13	2.63158	9.29239e-05	ECM1, SERPINE1, WNT5A, ADM, BRCA1, THBS1, HIF1A, MMP9, GREM1, LGALS3, C3AR1, ITGA5, CCR5	427	135	17911	4.03926	0.415845	0.00224922	0.00207465
GOTERM_BP_FAT	GO:0034698~response to gonadotropin	7	1.417	9.37038e-05	CCNA2, CTSL, PAPPA, AKR1C18, INHBA, EFNA5, EPHA3	427	32	17911	9.17572	0.418475	0.00225865	0.00208335
GOTERM_BP_FAT	GO:0070848~response to growth factor	32	6.47773	9.43659e-05	ITGB5, HTRA3, SERPINE1, HTRA1, TNC, TWIST1, AKR1C18, PTN, ADAMTS12, THBS1, HIF1A, GPC1, CCL2, HAS2, PMEPA1, FZD1, WNT5A, MYOF, NGF, SULF1, RUNX2, CCNA2, GREM1, COL1A1, DAB2, COL3A1, SFRP1, COL1A2, CD109, GAS1, DBN1, FBN1	427	623	17911	2.15454	0.420699	0.00226517	0.00208936
GOTERM_BP_FAT	GO:0032268~regulation of cellular protein metabolic process	83	16.8016	9.66561e-05	ECM1, IL1RN, SLC27A1, SERPINE1, PLAT, TREM2, BRCA1, FOXM1, CKS1B, FAM162A, C1QBP, ZFP385A, ENPP1, PMEPA1, TIMP1, SKP2, SERPINB2, IGFBP4, IL1R2, SLC11A1, WNT5A, NGF, MASTL, MMP9, ADRA2A, CCNA2, GREM1, SFRP1, VCAN, RAP2B, CD109, BIRC5, GAS1, ADAM8, ITGA5, GAPDH, TLR13, SERPINB11, LRRC15, CCL12, CEMIP, LXN, MAGED1, TWIST1, TNFRSF11A, EFNA5, THBS1, HSPD1, NKD2, CCNB1, CCL9, CCL8, CCL7, PDGFC, CCL2, G…	427	2298	17911	1.51503	0.428324	0.00231056	0.00213123
GOTERM_BP_FAT	GO:0051235~maintenance of location	20	4.04858	9.71384e-05	MSR1, GPSM2, CXCL9, CEMIP, HEXB, MYO5A, NGF, ERO1L, CXCL10, LGALS3, ASPM, SCIN, LGALS1, TACC3, ENPP1, APOE, KDELR3, CCR5, DBN1, FBN1	427	297	17911	2.82466	0.429917	0.00231253	0.00213305
GOTERM_BP_FAT	GO:0045839~negative regulation of mitotic nuclear division	8	1.61943	9.84346e-05	CENPE, STIL, CCNB1, PLK1, BUB1B, BUB1, NDC80, MAD2L1	427	46	17911	7.29498	0.434176	0.00232426	0.00214387
GOTERM_BP_FAT	GO:0071622~regulation of granulocyte chemotaxis	8	1.61943	9.84346e-05	TNFSF18, TRPV4, C1QBP, C3AR1, CCL2, CXCL1, CXCL3, THBS1	427	46	17911	7.29498	0.434176	0.00232426	0.00214387
GOTERM_BP_FAT	GO:0071363~cellular response to growth factor stimulus	31	6.2753	0.000109648	ITGB5, HTRA3, SERPINE1, HTRA1, TWIST1, AKR1C18, PTN, ADAMTS12, THBS1, HIF1A, GPC1, CCL2, HAS2, PMEPA1, FZD1, WNT5A, MYOF, NGF, SULF1, RUNX2, CCNA2, GREM1, COL1A1, DAB2, COL3A1, SFRP1, COL1A2, CD109, GAS1, DBN1, FBN1	427	599	17911	2.17084	0.469719	0.00257851	0.00237838
GOTERM_BP_FAT	GO:0048246~macrophage chemotaxis	7	1.417	0.000112248	TNFSF18, LGALS3, CCL12, TRPV4, C3AR1, CCL2, THBS1	427	33	17911	8.89767	0.477637	0.00262224	0.00241872
GOTERM_BP_FAT	GO:0032989~cellular component morphogenesis	56	11.336	0.000112797	TENM4, HEXB, LOXL3, SNX10, FMN1, GLI3, LOXL2, SEPT9, CHL1, C1QBP, ZFP385A, EPHB2, CCR5, SCN1B, KIRREL3, TNFRSF12A, UNC5B, WNT5A, NGF, GREM1, SFRP1, GAS1, TRIM59, ADAM8, KIF20B, DBN1, EPHA3, MATN2, CCL12, CRABP2, TWIST1, PTN, EFNA5, HIF1A, ADAMTS16, CCL7, GPC1, SPP1, MICALL2, HAS2, CCL2, NCAM1, APOE, ECT2, WASF1, PLXNA3, STIL, WNT7B, FN1, LAMB1, DCLK1, COL1A1, EXT1, DAB2, AXL, KIF26B	427	1382	17911	1.6997	0.479293	0.00262224	0.00241872
GOTERM_BP_FAT	GO:1901987~regulation of cell cycle phase transition	18	3.64372	0.000112885	NPM1, STIL, CDKN2A, UBE2C, CDCA5, PLK1, BUB1B, TTK, NDC80, CCNA2, CENPE, CCNB1, CDC45, DBF4, BIRC5, BCAT1, BUB1, MAD2L1	427	251	17911	3.00809	0.479558	0.00262224	0.00241872
GOTERM_BP_FAT	GO:0008347~glial cell migration	8	1.61943	0.000113321	CCL12, MMP14, HEXB, FN1, CCL2, LAMB1, GLI3, MATN2	427	47	17911	7.13977	0.480868	0.00262224	0.00241872
GOTERM_BP_FAT	GO:0001822~kidney development	20	4.04858	0.000114835	TFAP2A, KIRREL3, GDF11, MAGED1, WNT7B, GCNT1, FMN1, SULF1, GLI3, ADAMTS16, GREM1, VCAN, SFRP1, KIF26B, RDH10, C3AR1, HAS2, GCNT4, STRA6, FBN1	427	301	17911	2.78712	0.485396	0.00264669	0.00244127
GOTERM_BP_FAT	GO:0031399~regulation of protein modification process	63	12.753	0.000116213	IL1RN, SLC27A1, TREM2, BRCA1, FOXM1, CKS1B, ENPP1, PMEPA1, SKP2, IGFBP4, SLC11A1, WNT5A, NGF, MASTL, MMP9, ADRA2A, CCNA2, GREM1, SFRP1, VCAN, RAP2B, CD109, ADAM8, ITGA5, TLR13, LRRC15, CCL12, CEMIP, MAGED1, TWIST1, TNFRSF11A, EFNA5, THBS1, CCNB1, CCL9, CCL8, CCL7, PDGFC, CCL2, APOE, ECT2, FZD1, CCR1, TNFSF18, GDF11, NPM1, STIL, CRTAP, KIRREL, UBE2C, CDKN2A, WNT7B, PLK1, FN1, IGF1, INHBA, TPX2, CE…	427	1618	17911	1.63325	0.489484	0.00266783	0.00246077
GOTERM_BP_FAT	GO:0070997~neuron death	22	4.45344	0.000118463	TFAP2A, FZD1, ABCC1, NPM1, CCL12, UNC5B, IGF1, NGF, HIF1A, HSPD1, PLAU, FAM162A, CHL1, AXL, CCL2, BIRC5, ADAM8, GAPDH-PS15, APOE, CCR5, GAPDH, LGMN	427	353	17911	2.61421	0.496086	0.00269973	0.00249019
GOTERM_BP_FAT	GO:0042327~positive regulation of phosphorylation	42	8.50202	0.000118536	CCL12, CEMIP, SLC27A1, IL1RN, MAGED1, TREM2, TNFRSF11A, EFNA5, THBS1, CKS1B, CCL9, CCNB1, CCL8, CCL7, PDGFC, CCL2, ECT2, FZD1, CCR1, TNFSF18, GDF11, NPM1, STIL, IGFBP4, WNT7B, SLC11A1, PLK1, WNT5A, IGF1, INHBA, NGF, MMP9, ADRA2A, GREM1, CENPE, TPX2, DAB2, RAP2B, TRPV4, ADAM8, ITGA5, FBN1	427	934	17911	1.88623	0.496299	0.00269973	0.00249019
GOTERM_BP_FAT	GO:0048771~tissue remodeling	15	3.03644	0.000119663	CDKN2A, MMP2, IGF1, HIF1A, MMP9, CTSS, GREM1, DCSTAMP, MMP14, SFRP1, AXL, CTSK, SPP1, ENPP1, ADAM8	427	182	17911	3.4571	0.499573	0.00271472	0.00250402
GOTERM_BP_FAT	GO:0071495~cellular response to endogenous stimulus	50	10.1215	0.000120536	SLC27A1, ITGB5, MIR708, SERPINE1, TNC, TREM2, BRCA1, CTSS, ENPP1, PMEPA1, SKP2, APOBEC1, MMP2, WNT5A, MMP3, NGF, ADRA2A, RUNX2, APRT, CCNA2, GREM1, SFRP1, RAB31, CD109, DBN1, EPHA3, HTRA3, HTRA1, AKR1C18, PTN, MIR31, EFNA5, ADAMTS12, THBS1, GPC1, PDGFC, HAS2, CCL2, FZD1, GOT1, MYO5A, IGF1, INHBA, SULF1, COL1A1, COL3A1, DAB2, COL1A2, COL5A2, FBN1	427	1189	17911	1.76392	0.502093	0.00272383	0.00251242
GOTERM_BP_FAT	GO:1904888~cranial skeletal system development	9	1.82186	0.0001323	TFAP2A, MMP14, PRRX1, RDH10, PRRX2, TWIST1, GAS1, RUNX2, GLI3	427	64	17911	5.89868	0.534854	0.00297803	0.00274689
GOTERM_BP_FAT	GO:0051988~regulation of attachment of spindle microtubules to kinetochore	5	1.01215	0.000134223	CENPE, CCNB1, RACGAP1, SPAG5, ECT2	427	12	17911	17.4776	0.540001	0.00300961	0.00277602
GOTERM_BP_FAT	GO:0071456~cellular response to hypoxia	12	2.42915	0.000137531	CCNA2, SFRP1, CCNB1, FAM162A, LMNA, TWIST1, ADAM8, PTN, HIF1A, NDRG1, PDK1, ERO1L	427	120	17911	4.19461	0.548721	0.00307187	0.00283345
GOTERM_BP_FAT	GO:0016049~cell growth	26	5.26316	0.000140654	CRABP2, EFNA5, WISP1, FRZB, SPP1, ENPP1, APOE, CCR5, PLXNA3, CGREF1, NPM1, TNFRSF12A, CDKN2A, WNT5A, FN1, IGF1, INHBA, NGF, DCLK1, GREM1, DCSTAMP, DAB2, SFRP1, MMP14, GAS1, DBN1	427	466	17911	2.34034	0.556804	0.00312956	0.00288666
GOTERM_BP_FAT	GO:0034446~substrate adhesion-dependent cell spreading	10	2.02429	0.000141346	SFRP1, DAB2, AXL, C1QBP, MICALL2, FN1, HAS2, LAMB1, EFNA5, DBN1	427	82	17911	5.11538	0.558573	0.00313289	0.00288973
GOTERM_BP_FAT	GO:0051050~positive regulation of transport	44	8.90688	0.000142591	CCL12, CEMIP, CXCL9, SERPINE1, TWIST1, CXCL1, BRCA1, TNFRSF11A, HIF1A, GLI3, CTSS, CACNA1G, HSPD1, LGALS3, IL1RL1, CDH3, CTSK, NCS1, CLEC5A, MICALL2, CCL2, APOE, KCNN4, ECT2, CCR5, SCN1B, CD276, CCR1, SLC11A1, WNT5A, CADPS, EPT1, IGF1, TMEM173, GREM1, FCGR1, CXCL10, DAB2, FCGR3, MMP13, AXL, TRPV4, RAB34, KIF20B	427	1005	17911	1.83645	0.561742	0.00314843	0.00290406
GOTERM_BP_FAT	GO:0048144~fibroblast proliferation	11	2.22672	0.000145594	CCNA2, SFRP1, CCNB1, WNT7B, WNT5A, SERPINE1, PDGFC, FN1, IGF1, MMP9, FOSL2	427	101	17911	4.56839	0.56929	0.00320251	0.00295395
GOTERM_BP_FAT	GO:0000281~mitotic cytokinesis	7	1.417	0.000158025	ANLN, RACGAP1, PLK1, NUSAP1, KIF20B, CEP55, KIF4	427	35	17911	8.38923	0.599181	0.00344971	0.00318197
GOTERM_BP_FAT	GO:0022617~extracellular matrix disassembly	7	1.417	0.000158025	MMP13, FAP, MMP3, SH3PXD2B, FSCN1, LAMB1, CTSS	427	35	17911	8.38923	0.599181	0.00344971	0.00318197
GOTERM_BP_FAT	GO:0007017~microtubule-based process	32	6.47773	0.00015998	GPSM2, GDA, BRCA1, EFNA5, SKA3, HIF1A, TUBB6, RACGAP1, LMNA, NUSAP1, GAPDH-PS15, SPDL1, MARK1, NPM1, STIL, GAS2L3, SPAG5, PLK1, MYO5A, NDC80, KIF4, CENPE, ASPM, TPX2, TRPV4, KIF26B, TACC3, BIRC5, KIF2C, KIF20B, GAPDH, EPHA3	427	642	17911	2.09077	0.603691	0.00347927	0.00320923
GOTERM_BP_FAT	GO:0061035~regulation of cartilage development	9	1.82186	0.000164721	GREM1, SCIN, MAF, FRZB, WNT5A, ADAMTS12, RUNX2, GLI3, LOXL2	427	66	17911	5.71993	0.614414	0.00356896	0.00329196
GOTERM_BP_FAT	GO:0072676~lymphocyte migration	10	2.02429	0.000170298	CH25H, CXCL10, ECM1, CCL9, CCL12, CCL8, CCL7, WNT5A, CCL2, ADAM8	427	84	17911	4.99359	0.626658	0.00367603	0.00339072
GOTERM_BP_FAT	GO:0051246~regulation of protein metabolic process	87	17.6113	0.000173273	ECM1, IL1RN, SLC27A1, SERPINE1, PLAT, TREM2, BRCA1, FOXM1, CKS1B, FAM162A, C1QBP, ZFP385A, ENPP1, PMEPA1, TIMP1, SKP2, SERPINB2, IGFBP4, IL1R2, SLC11A1, WNT5A, NGF, MASTL, MMP9, ADRA2A, CCNA2, GREM1, SFRP1, FCGR3, VCAN, RAP2B, CD109, BIRC5, GAS1, ADAM8, ITGA5, GAPDH, TLR13, SERPINB11, LRRC15, CCL12, CEMIP, LXN, MAGED1, TWIST1, TNFRSF11A, EFNA5, THBS1, HSPD1, NKD2, CCNB1, CCL9, CCL8, CCL7, PDGFC, …	427	2483	17911	1.46972	0.633028	0.00372633	0.00343711
GOTERM_BP_FAT	GO:0043524~negative regulation of neuron apoptotic process	14	2.83401	0.000173977	TFAP2A, NPM1, CCL12, UNC5B, NGF, HIF1A, HSPD1, CHL1, AXL, CCL2, BIRC5, ADAM8, APOE, LGMN	427	166	17911	3.53763	0.634521	0.00372762	0.00343831
GOTERM_BP_FAT	GO:0007411~axon guidance	16	3.23887	0.000175459	UNC5B, WNT7B, WNT5A, LAMB1, EFNA5, GLI3, EXT1, CHL1, KIF26B, GAS1, NCAM1, EPHB2, SCN1B, EPHA3, MATN2, PLXNA3	427	212	17911	3.16575	0.63764	0.0037455	0.00345479
GOTERM_BP_FAT	GO:0031175~neuron projection development	41	8.2996	0.00017798	CRABP2, UBA6, TNC, ADM, FMN1, PTN, EFNA5, CXCL5, GLI3, LGALS1, CHL1, SPP1, MICALL2, NCAM1, PHGDH, APOE, EPHB2, MAPK6, CCR5, SCN1B, PLXNA3, KIRREL3, TNFRSF12A, PRRX1, UNC5B, WNT7B, MMP2, WNT5A, FN1, LAMB1, NGF, DCLK1, EXT1, DAB2, TRPV4, KIF26B, GAS1, KIF20B, DBN1, EPHA3, MATN2	427	921	17911	1.86731	0.642889	0.00378535	0.00349156
GOTERM_BP_FAT	GO:0097485~neuron projection guidance	16	3.23887	0.000184713	UNC5B, WNT7B, WNT5A, LAMB1, EFNA5, GLI3, EXT1, CHL1, KIF26B, GAS1, NCAM1, EPHB2, SCN1B, EPHA3, MATN2, PLXNA3	427	213	17911	3.15088	0.656533	0.00391174	0.00360814
GOTERM_BP_FAT	GO:0031401~positive regulation of protein modification process	46	9.31174	0.000185275	CCL12, CEMIP, SLC27A1, IL1RN, MAGED1, TREM2, BRCA1, TNFRSF11A, EFNA5, THBS1, CKS1B, CCL9, CCNB1, CCL8, CCL7, PDGFC, CCL2, SKP2, ECT2, FZD1, CCR1, TNFSF18, GDF11, NPM1, STIL, IGFBP4, CDKN2A, WNT7B, SLC11A1, PLK1, WNT5A, IGF1, INHBA, NGF, MASTL, MMP9, ADRA2A, GREM1, CENPE, TPX2, DAB2, RAP2B, TRPV4, ADAM8, ITGA5, FBN1	427	1082	17911	1.78329	0.657648	0.00391174	0.00360814
GOTERM_BP_FAT	GO:0030316~osteoclast differentiation	10	2.02429	0.000186531	CCR1, DCSTAMP, SFRP1, MAFB, CD109, ADAM8, SNX10, TNFRSF11A, FBN1, SLC9B2	427	85	17911	4.93484	0.660127	0.00392393	0.00361938
GOTERM_BP_FAT	GO:0007346~regulation of mitotic cell cycle	24	4.8583	0.000194202	STIL, CDKN2A, UBE2C, CDCA5, PLK1, BUB1B, TTK, IGF1, NDC80, CKS1B, CCNA2, CENPE, TPX2, CCNB1, CDC45, DBF4, NUSAP1, TACC3, GAS1, BIRC5, KIF20B, BCAT1, BUB1, MAD2L1	427	420	17911	2.39692	0.674882	0.00407049	0.00375456
GOTERM_BP_FAT	GO:0033043~regulation of organelle organization	48	9.7166	0.000195189	GDA, CDCA5, BUB1B, TWIST1, CAPG, FMN1, TTK, BRCA1, EFNA5, SKA3, HIF1A, ADAMTS16, SEPT9, CCNB1, CDC45, SCIN, FAM162A, CTSL, C1QBP, CTSK, LMNA, MICALL2, NUSAP1, WASF1, BUB1, PLXNA3, APOBEC1, NPM1, STIL, KIRREL, UBE2C, PLK1, WNT5A, EPT1, IGF1, MMP9, NDC80, MLLT11, CCT6A, CENPE, TRPV4, FSCN1, TACC3, BIRC5, KIF20B, DBN1, EPHA3, MAD2L1	427	1148	17911	1.75385	0.676733	0.00407642	0.00376003
GOTERM_BP_FAT	GO:0048704~embryonic skeletal system morphogenesis	11	2.22672	0.000200973	TFAP2A, MMP14, PRRX1, RDH10, SATB2, COL11A1, PRRX2, TWIST1, GAS1, RUNX2, GLI3	427	105	17911	4.39436	0.687373	0.00418212	0.00385752
GOTERM_BP_FAT	GO:0043583~ear development	17	3.4413	0.000213201	TFAP2A, IFI204, PRRX1, COL11A1, PRRX2, WNT5A, IGF1, GLI3, SLC4A7, CCNA2, MAF, MAFB, FRZB, RDH10, GAS1, EPHB2, STRA6	427	240	17911	2.97118	0.708729	0.00442068	0.00407757
GOTERM_BP_FAT	GO:0007094~mitotic spindle assembly checkpoint	6	1.21457	0.000217475	CENPE, PLK1, BUB1B, BUB1, NDC80, MAD2L1	427	24	17911	10.4865	0.715843	0.00448109	0.00413329
GOTERM_BP_FAT	GO:0048701~embryonic cranial skeleton morphogenesis	8	1.61943	0.000217664	TFAP2A, MMP14, PRRX1, RDH10, PRRX2, TWIST1, GAS1, RUNX2	427	52	17911	6.45325	0.716154	0.00448109	0.00413329
GOTERM_BP_FAT	GO:0036294~cellular response to decreased oxygen levels	12	2.42915	0.000227269	CCNA2, SFRP1, CCNB1, FAM162A, LMNA, TWIST1, ADAM8, PTN, HIF1A, NDRG1, PDK1, ERO1L	427	127	17911	3.96341	0.731499	0.00466223	0.00430038
GOTERM_BP_FAT	GO:0002009~morphogenesis of an epithelium	28	5.66802	0.000232999	MAGED1, TNC, TWIST1, ADM, FMN1, HIF1A, GLI3, ADAMTS16, FRZB, CTSL, RDH10, KRT6A, FZD1, TFAP2A, STIL, WNT7B, MMP2, WNT5A, IGF1, SULF1, GREM1, DAB2, SFRP1, MMP14, COL5A1, KIF26B, ITGA5, KIF20B	427	538	17911	2.18307	0.740255	0.00476289	0.00439322
GOTERM_BP_FAT	GO:0001819~positive regulation of cytokine production	22	4.45344	0.000234882	SLC11A1, SERPINE1, WNT5A, TWIST1, BRCA1, TMEM173, SULF1, THBS1, HIF1A, ADRA2A, HSPD1, IL1RL1, FCGR3, TRPV4, C1QBP, CLEC5A, C3AR1, CCL2, ADAM8, HPSE, CCR5, CD276	427	371	17911	2.48737	0.74307	0.00478448	0.00441314
GOTERM_BP_FAT	GO:0090026~positive regulation of monocyte chemotaxis	5	1.01215	0.000261356	CCR1, TNFSF18, CXCL10, SERPINE1, CCL2	427	14	17911	14.9808	0.779563	0.00530507	0.00489332
GOTERM_BP_FAT	GO:0071675~regulation of mononuclear cell migration	6	1.21457	0.000266572	TNFSF18, LGALS3, TRPV4, C3AR1, CCL2, THBS1	427	25	17911	10.0671	0.786117	0.00539203	0.00497353
GOTERM_BP_FAT	GO:0090596~sensory organ morphogenesis	19	3.84615	0.000274629	TFAP2A, GDF11, PRRX1, COL11A1, PRRX2, WNT5A, TWIST1, PTN, HIF1A, GLI3, SLC4A7, MAFB, COL5A1, FRZB, COL5A2, COL8A1, GAS1, EPHB2, STRA6	427	296	17911	2.69249	0.79586	0.00553564	0.00510599
GOTERM_BP_FAT	GO:0002526~acute inflammatory response	12	2.42915	0.000278687	FCGR1, FCGR3, IL1RN, VNN1, SAA3, C1QBP, FN1, CXCL1, ADAM8, TNFRSF11A, CCR5, ADRA2A	427	130	17911	3.87195	0.800597	0.00559792	0.00516344
GOTERM_BP_FAT	GO:1904018~positive regulation of vasculature development	13	2.63158	0.00028462	ECM1, SERPINE1, WNT5A, ADM, BRCA1, THBS1, HIF1A, MMP9, GREM1, LGALS3, C3AR1, ITGA5, CCR5	427	152	17911	3.5875	0.807327	0.00569732	0.00525513
GOTERM_BP_FAT	GO:0060284~regulation of cell development	43	8.70445	0.000287297	TENM4, CRABP2, TWIST1, PTN, EFNA5, HIF1A, WISP1, CXCL5, GLI3, LGALS1, FRZB, C1QBP, NCS1, SPP1, HAS2, APOE, EPHB2, MAPK6, ECT2, CCR5, SCN1B, PLXNA3, TFAP2A, GDF11, TNFRSF12A, PRRX1, WNT7B, WNT5A, FN1, IGF1, NGF, SLC9B2, GREM1, COL1A1, ASPM, DAB2, COL3A1, SFRP1, TRPV4, KIF20B, DBN1, EPHA3, FBN1	427	1006	17911	1.79293	0.810289	0.00573108	0.00528626
GOTERM_BP_FAT	GO:0032102~negative regulation of response to external stimulus	18	3.64372	0.000333211	CCL12, IL1R2, SERPINE1, WNT5A, HTRA1, AOAH, THBS1, GREM1, PLAU, C1QBP, FABP7, CD109, SPP1, CCL2, APOE, DBN1, CD276, PLXNA3	427	275	17911	2.74557	0.854553	0.00662414	0.00611001
GOTERM_BP_FAT	GO:1904951~positive regulation of establishment of protein localization	27	5.46559	0.000338564	CEMIP, TWIST1, BRCA1, HIF1A, GLI3, HSPD1, NKD2, IL1RL1, CTSK, CLEC5A, MICALL2, CCL2, KCNN4, ECT2, CCR5, CD276, WNT5A, EPT1, IGF1, TMEM173, GREM1, CCT6A, DAB2, MMP13, TRPV4, RAB34, KIF20B	427	522	17911	2.16963	0.85899	0.00670752	0.00618692
GOTERM_BP_FAT	GO:2001251~negative regulation of chromosome organization	11	2.22672	0.000340334	APOBEC1, CENPE, STIL, CCNB1, PLK1, TWIST1, BUB1B, BRCA1, BUB1, NDC80, MAD2L1	427	112	17911	4.11971	0.860427	0.00671957	0.00619803
GOTERM_BP_FAT	GO:1901990~regulation of mitotic cell cycle phase transition	16	3.23887	0.000350021	STIL, CDKN2A, UBE2C, CDCA5, PLK1, BUB1B, NDC80, CCNA2, CENPE, CCNB1, CDC45, DBF4, BIRC5, BCAT1, BUB1, MAD2L1	427	226	17911	2.96964	0.868036	0.00687967	0.00634571
GOTERM_BP_FAT	GO:0097190~apoptotic signaling pathway	29	5.87045	0.000351873	MAGED1, SERPINE1, BRCA1, TNFRSF11A, THBS1, HIF1A, ERO1L, LGALS3, FAM162A, ZFP385A, LMNA, BUB1, PDK1, IFI204, TNFRSF12A, UNC5B, TNFRSF9, IGF1, INHBA, NGF, MMP9, MLLT11, DAB2, SFRP1, DAP, VNN1, MELK, GAS1, EEF1E1	427	582	17911	2.0901	0.869443	0.00687967	0.00634571
GOTERM_BP_FAT	GO:0035295~tube development	33	6.68016	0.000352011	GPSM2, MAGED1, TNC, TWIST1, ADM, FMN1, PTN, HIF1A, GLI3, ADAMTS16, ADAMTS2, CCNB1, CTSL, RDH10, PDGFC, PHGDH, STRA6, FZD1, TFAP2A, GDF11, STIL, WNT7B, WNT5A, IGF1, GREM1, VCAN, COL3A1, SFRP1, MMP14, LOX, KIF26B, GAS1, KIF20B	427	702	17911	1.97183	0.869547	0.00687967	0.00634571
GOTERM_BP_FAT	GO:0045931~positive regulation of mitotic cell cycle	12	2.42915	0.00036222	CENPE, CCNB1, CDC45, DBF4, UBE2C, CDCA5, NUSAP1, BIRC5, IGF1, KIF20B, NDC80, MAD2L1	427	134	17911	3.75637	0.877031	0.00703872	0.00649242
GOTERM_BP_FAT	GO:0043588~skin development	18	3.64372	0.000362582	TFAP2A, CDSN, WNT5A, MYO5A, INHBA, FOSL2, COL1A1, ADAMTS2, COL3A1, COL1A2, CDH3, COL5A1, CTSL, CD109, COL5A2, HPSE, SPRR1A, KRT6A	427	277	17911	2.72574	0.877289	0.00703872	0.00649242
GOTERM_BP_FAT	GO:1903827~regulation of cellular protein localization	28	5.66802	0.000372868	LRRC15, CEMIP, CDCA5, TREM2, BRCA1, PTN, GLI3, NKD2, CTSK, LMNA, MICALL2, CCL2, ECT2, FZD1, NPM1, WNT5A, EPT1, MYO5A, IGF1, TMEM173, DCLK1, GREM1, CCT6A, DAB2, RAB34, TACC3, KIF20B, DBN1	427	555	17911	2.1162	0.884379	0.00721418	0.00665425
GOTERM_BP_FAT	GO:0045859~regulation of protein kinase activity	30	6.07287	0.000381917	LRRC15, CEMIP, SLC27A1, IL1RN, MAGED1, TNFRSF11A, THBS1, CKS1B, PDGFC, APOE, ECT2, NPM1, STIL, UBE2C, CDKN2A, WNT7B, SLC11A1, PLK1, WNT5A, IGF1, ADRA2A, CCNA2, GREM1, CENPE, TPX2, DAB2, SFRP1, RAP2B, ADAM8, FBN1	427	615	17911	2.04615	0.890279	0.00736463	0.00679303
GOTERM_BP_FAT	GO:0071674~mononuclear cell migration	6	1.21457	0.000389509	TNFSF18, LGALS3, TRPV4, C3AR1, CCL2, THBS1	427	27	17911	9.32136	0.894995	0.00748608	0.00690505
GOTERM_BP_FAT	GO:0030900~forebrain development	23	4.65587	0.000392348	TFAP2A, KIRREL3, STIL, PTPRS, UBA6, SATB2, WNT7B, WNT5A, LAMB1, INHBA, PTN, HIF1A, GLI3, DCLK1, EXT1, ASPM, COL3A1, AXL, FABP7, TACC3, NCAM1, EPHB2, PLXNA3	427	413	17911	2.33598	0.896706	0.00751568	0.00693235
GOTERM_BP_FAT	GO:0016337~single organismal cell-cell adhesion	34	6.88259	0.000397933	IL1RN, ITGB5, GCNT1, GLI3, HSPD1, LGALS3, CDH3, LGALS1, CCL2, HAS2, NCAM1, VSIG4, CCR5, CD276, TNFSF18, KIRREL, CDSN, CDKN2A, WNT7B, SLC11A1, WNT5A, LAMB1, IGF1, RUNX2, CLEC4D, MAFB, VNN1, RAP2B, CCDC80, TRPV4, KIF26B, PKP1, ADAM8, ITGA5	427	738	17911	1.93248	0.899991	0.00759749	0.00700782
GOTERM_BP_FAT	GO:0007010~cytoskeleton organization	46	9.31174	0.000399559	GPSM2, CCL12, ITGB5, GDA, FHL3, CAPG, FMN1, BRCA1, EFNA5, SKA3, SCIN, CCL7, RACGAP1, CTSL, LMNA, MICALL2, NUSAP1, CCL2, GAPDH-PS15, SPDL1, WASF1, MARK1, PLXNA3, KRT6A, NPM1, STIL, GAS2L3, KIRREL, SPAG5, PLK1, NDC80, KIF4, ASPM, TPX2, SFRP1, DIAPH3, TRPV4, KRT14, FSCN1, TACC3, PKP1, BIRC5, KIF2C, GAPDH, DBN1, EPHA3	427	1120	17911	1.72279	0.900928	0.00760345	0.00701331
GOTERM_BP_FAT	GO:0030308~negative regulation of cell growth	14	2.83401	0.000405171	CGREF1, CDKN2A, WNT5A, INHBA, GREM1, DCSTAMP, DAB2, SFRP1, FRZB, SPP1, ENPP1, GAS1, CCR5, PLXNA3	427	181	17911	3.24445	0.904094	0.00768496	0.00708849
GOTERM_BP_FAT	GO:0060341~regulation of cellular localization	38	7.69231	0.000413402	LRRC15, CEMIP, CXCL9, CDCA5, TREM2, BRCA1, PTN, EFNA5, HIF1A, GLI3, NKD2, CDH3, CTSK, LMNA, MICALL2, CCL2, ECT2, FZD1, NPM1, CDKN2A, WNT5A, EPT1, MYO5A, IGF1, NGF, TMEM173, ADRA2A, DCLK1, GREM1, CCT6A, CXCL10, DAB2, RAB34, TACC3, BIRC5, GAS1, KIF20B, DBN1	427	864	17911	1.84485	0.908555	0.00781545	0.00720886
GOTERM_BP_FAT	GO:0045860~positive regulation of protein kinase activity	22	4.45344	0.000426246	NPM1, STIL, IL1RN, CEMIP, SLC27A1, MAGED1, WNT7B, SLC11A1, WNT5A, IGF1, TNFRSF11A, THBS1, ADRA2A, CKS1B, GREM1, CENPE, TPX2, DAB2, PDGFC, ADAM8, ECT2, FBN1	427	388	17911	2.37839	0.915106	0.00803202	0.00740862
GOTERM_BP_FAT	GO:0048699~generation of neurons	58	11.7409	0.000434169	TENM4, TNC, ADM, FMN1, GLI3, CXCL5, LGALS1, CHL1, NCS1, PHGDH, EPHB2, CCR5, SCN1B, KIRREL3, TNFRSF12A, UNC5B, MMP2, WNT5A, NGF, RUNX2, ASPM, SFRP1, GAS1, KIF20B, DBN1, EPHA3, MATN2, CRABP2, UBA6, SATB2, TWIST1, PTN, EFNA5, HIF1A, RACGAP1, SPP1, MICALL2, NCAM1, APOE, ECT2, MAPK6, PLXNA3, MARK1, TFAP2A, GDF11, PRRX1, WNT7B, FN1, LAMB1, INHBA, DCLK1, SLC4A7, EXT1, COL3A1, DAB2, AXL, TRPV4, KIF26B	427	1526	17911	1.59428	0.918911	0.00815476	0.00752184
GOTERM_BP_FAT	GO:0071453~cellular response to oxygen levels	12	2.42915	0.00043787	CCNA2, SFRP1, CCNB1, FAM162A, LMNA, TWIST1, ADAM8, PTN, HIF1A, NDRG1, PDK1, ERO1L	427	137	17911	3.67411	0.92063	0.00819766	0.0075614
GOTERM_BP_FAT	GO:0000226~microtubule cytoskeleton organization	24	4.8583	0.000442114	GPSM2, NPM1, STIL, GAS2L3, SPAG5, GDA, PLK1, BRCA1, SKA3, NDC80, KIF4, TPX2, ASPM, RACGAP1, TRPV4, LMNA, NUSAP1, TACC3, BIRC5, KIF2C, GAPDH-PS15, SPDL1, GAPDH, MARK1	427	445	17911	2.26226	0.922556	0.00825043	0.00761007
GOTERM_BP_FAT	GO:0010759~positive regulation of macrophage chemotaxis	5	1.01215	0.000457587	TNFSF18, TRPV4, C3AR1, CCL2, THBS1	427	16	17911	13.1082	0.929189	0.0085117	0.00785107
GOTERM_BP_FAT	GO:0033036~macromolecule localization	91	18.4211	0.000474086	IL1RN, SLC27A1, HEXB, TNFAIP2, BUB1B, SNX10, TREM2, BRCA1, GLI3, IPO4, LGALS3, LGALS1, DMBT1, CTSK, ZFP385A, CLEC5A, SH3PXD2B, ENPP1, SPDL1, CCR5, CEP55, APOBEC1, NDC1, ABCC1, IL1R2, SLC11A1, WNT5A, RAB3IL1, TMEM173, ADRA2A, GREM1, SFRP1, RAB31, MMP13, RAB34, BIRC5, KDELR3, KIF20B, DBN1, APOL7A, LRRC15, CEMIP, CDCA5, TWIST1, AKR1C18, TTK, PTN, TNFRSF11A, EFNA5, HIF1A, THBS1, HSPD1, NKD2, IL1RL1, …	427	2705	17911	1.41113	0.935638	0.00876252	0.00808242
GOTERM_BP_FAT	GO:0000075~cell cycle checkpoint	14	2.83401	0.0004741	STIL, PLK1, BUB1B, TTK, BRCA1, NDRG1, NDC80, CENPE, CCNB1, BIRC5, SPDL1, BCAT1, BUB1, MAD2L1	427	184	17911	3.19155	0.935644	0.00876252	0.00808242
GOTERM_BP_FAT	GO:0042493~response to drug	24	4.8583	0.000476163	APOBEC1, FZD1, ABCC1, CDKN2A, MMP2, SERPINE1, AK4, INHBA, PTN, THBS1, MMP9, MFSD10, HSPD1, COL1A1, FOSL1, SFRP1, CCNB1, CDH3, LGALS1, LOX, RNF149, CCL2, NCAM1, ABCB1B	427	447	17911	2.25214	0.936407	0.00877262	0.00809174
GOTERM_BP_FAT	GO:0007178~transmembrane receptor protein serine/threonine kinase signaling pathway	20	4.04858	0.000482274	FZD1, GDF11, ITGB5, HTRA3, WNT5A, HTRA1, BTBD11, INHBA, SULF1, THBS1, RUNX2, GREM1, DAB2, COL3A1, SFRP1, COL1A2, CD109, CCL2, PMEPA1, FBN1	427	337	17911	2.48938	0.938617	0.00884148	0.00815525
GOTERM_BP_FAT	GO:0061387~regulation of extent of cell growth	11	2.22672	0.000482957	CRABP2, TNFRSF12A, WNT5A, FN1, SPP1, APOE, NGF, CCR5, EFNA5, DBN1, PLXNA3	427	117	17911	3.94365	0.93886	0.00884148	0.00815525
GOTERM_BP_FAT	GO:0070201~regulation of establishment of protein localization	37	7.48988	0.000485964	LRRC15, CEMIP, TWIST1, BRCA1, EFNA5, HIF1A, GLI3, HSPD1, NKD2, IL1RL1, CTSK, CLEC5A, MICALL2, CCL2, KCNN4, ECT2, CCR5, CD276, FZD1, IL1R2, TNFRSF9, WNT5A, EPT1, FN1, IGF1, TMEM173, ADRA2A, GREM1, CCT6A, DAB2, SFRP1, MMP13, TRPV4, RAB34, TACC3, BIRC5, KIF20B	427	840	17911	1.84763	0.939915	0.00886847	0.00818014
GOTERM_BP_FAT	GO:0010720~positive regulation of cell development	29	5.87045	0.000498548	TENM4, CRABP2, TWIST1, PTN, EFNA5, HIF1A, WISP1, CXCL5, GLI3, C1QBP, HAS2, APOE, EPHB2, MAPK6, ECT2, CCR5, SCN1B, TNFRSF12A, WNT5A, FN1, IGF1, NGF, SLC9B2, COL1A1, ASPM, DAB2, KIF20B, DBN1, EPHA3	427	595	17911	2.04443	0.944135	0.00904237	0.00834055
GOTERM_BP_FAT	GO:0051402~neuron apoptotic process	17	3.4413	0.00049862	TFAP2A, NPM1, CCL12, UNC5B, NGF, HIF1A, HSPD1, FAM162A, CHL1, AXL, CCL2, BIRC5, ADAM8, GAPDH-PS15, APOE, GAPDH, LGMN	427	259	17911	2.75322	0.944158	0.00904237	0.00834055
GOTERM_BP_FAT	GO:0097191~extrinsic apoptotic signaling pathway	16	3.23887	0.000503955	TNFRSF12A, MAGED1, UNC5B, TNFRSF9, SERPINE1, IGF1, INHBA, BRCA1, NGF, THBS1, MLLT11, LGALS3, DAB2, SFRP1, LMNA, GAS1	427	234	17911	2.86811	0.945856	0.00908661	0.00838136
GOTERM_BP_FAT	GO:0060349~bone morphogenesis	10	2.02429	0.000504201	COL1A1, TFAP2A, MMP14, MMP13, TWIST1, COL10A1, HAS2, THBS1, RUNX2, GLI3	427	97	17911	4.32434	0.945933	0.00908661	0.00838136
GOTERM_BP_FAT	GO:0032270~positive regulation of cellular protein metabolic process	52	10.5263	0.000513504	IL1RN, SLC27A1, TREM2, BRCA1, CKS1B, FAM162A, C1QBP, SKP2, IGFBP4, SLC11A1, WNT5A, NGF, MASTL, MMP9, ADRA2A, GREM1, RAP2B, ADAM8, ITGA5, CCL12, CEMIP, MAGED1, TNFRSF11A, EFNA5, THBS1, HSPD1, NKD2, CCNB1, CCL9, CCL8, CCL7, PDGFC, CCL2, APOE, ECT2, FZD1, CCR1, TNFSF18, GDF11, NPM1, STIL, CDKN2A, WNT7B, PLK1, IGF1, INHBA, TPX2, CENPE, DAB2, DAP, TRPV4, FBN1	427	1334	17911	1.63508	0.948768	0.00922553	0.0085095
GOTERM_BP_FAT	GO:0014070~response to organic cyclic compound	42	8.50202	0.000539684	CHRNA1, CCL12, IL1RN, SAA3, TNC, AKR1C18, ADM, BRCA1, PTN, EFNA5, THBS1, HSPD1, CCNB1, LGALS1, CTSL, SPP1, CCL2, NCAM1, SKP2, CCR5, MSR1, P2RY13, NPM1, GOT1, CDKN2A, WNT7B, MMP2, IGF1, INHBA, TMEM173, FOSL2, FOSL1, CCNA2, COL1A1, FCGR1, CXCL10, DAB2, MTAP, SFRP1, MMP14, LOX, PAPPA	427	1005	17911	1.75297	0.955971	0.00966586	0.00891565
GOTERM_BP_FAT	GO:0048812~neuron projection morphogenesis	28	5.66802	0.00057095	CRABP2, FMN1, EFNA5, GLI3, CHL1, SPP1, NCAM1, APOE, EPHB2, CCR5, SCN1B, PLXNA3, KIRREL3, TNFRSF12A, UNC5B, WNT7B, WNT5A, FN1, LAMB1, NGF, DCLK1, EXT1, KIF26B, GAS1, KIF20B, DBN1, EPHA3, MATN2	427	570	17911	2.06051	0.96326	0.0101943	0.00940305
GOTERM_BP_FAT	GO:0061640~cytoskeleton-dependent cytokinesis	7	1.417	0.000573853	ANLN, RACGAP1, PLK1, NUSAP1, KIF20B, CEP55, KIF4	427	44	17911	6.67325	0.963872	0.0102146	0.00942179
GOTERM_BP_FAT	GO:0045861~negative regulation of proteolysis	18	3.64372	0.000586762	SERPINB11, ECM1, SERPINB2, LXN, CDKN2A, IL1R2, SERPINE1, PLAT, IGF1, NGF, IFI202B, THBS1, MMP9, COL7A1, CD109, GAS1, BIRC5, TIMP1	427	289	17911	2.61256	0.966473	0.0104123	0.00960418
GOTERM_BP_FAT	GO:0060562~epithelial tube morphogenesis	21	4.25101	0.000589335	TFAP2A, FZD1, STIL, MAGED1, WNT7B, WNT5A, TNC, TWIST1, ADM, FMN1, IGF1, HIF1A, GLI3, ADAMTS16, GREM1, MMP14, SFRP1, CTSL, KIF26B, RDH10, KIF20B	427	370	17911	2.38073	0.966969	0.010426	0.0096168
GOTERM_BP_FAT	GO:0051276~chromosome organization	44	8.90688	0.00059359	CDCA5, SATB2, HIST1H2BK, BUB1B, TWIST1, NCAPG, TTK, BRCA1, IPO4, LOXL2, SYCE2, CCNB1, TAF1D, CDC45, RACGAP1, NUSAP1, HIST1H2AG, HIST1H2AF, SPDL1, BUB1, HIST1H1B, HIST1H2AB, NDC1, APOBEC1, NPM1, STIL, SPAG5, UBE2C, CDKN2A, PLK1, NDC80, KIF4, CCT6A, CENPE, CENPH, CENPI, TACC3, NCAPD2, KIF2C, CENPN, HIST1H2BG, TRIP13, MAD2L1, ASF1B	427	1075	17911	1.71687	0.967773	0.0104693	0.00965669
GOTERM_BP_FAT	GO:0051049~regulation of transport	66	13.3603	0.000626318	CXCL9, IL1RN, SERPINE1, CXCL1, BRCA1, GLI3, CTSS, LGALS3, CDH3, CTSK, CLEC5A, NCS1, ENPP1, CCR5, SCN1B, KCND1, IL1R2, SLC11A1, WNT5A, NGF, TMEM173, MMP9, ADRA2A, FCGR1, GREM1, SFRP1, FCGR3, MMP13, RAB34, BIRC5, GAS1, KIF20B, DBN1, CCL12, CEMIP, TWIST1, TNFRSF11A, EFNA5, HIF1A, THBS1, CACNA1G, HSPD1, IL1RL1, MICALL2, CCL2, NCAM1, APOE, KCNN4, ECT2, CD276, FZD1, CCR1, CDKN2A, TNFRSF9, CADPS, EPT1, …	427	1828	17911	1.51447	0.973334	0.0110129	0.0101582
GOTERM_BP_FAT	GO:0048145~regulation of fibroblast proliferation	10	2.02429	0.000630505	CCNA2, SFRP1, CCNB1, WNT5A, SERPINE1, PDGFC, FN1, IGF1, MMP9, FOSL2	427	100	17911	4.19461	0.973973	0.0110529	0.0101951
GOTERM_BP_FAT	GO:0030182~neuron differentiation	53	10.7287	0.000641357	TENM4, TNC, ADM, FMN1, GLI3, CXCL5, LGALS1, CHL1, NCS1, PHGDH, EPHB2, CCR5, SCN1B, KIRREL3, TNFRSF12A, UNC5B, MMP2, WNT5A, NGF, RUNX2, ASPM, SFRP1, GAS1, KIF20B, DBN1, EPHA3, MATN2, CRABP2, UBA6, SATB2, PTN, EFNA5, HIF1A, SPP1, MICALL2, NCAM1, APOE, ECT2, MAPK6, PLXNA3, TFAP2A, GDF11, PRRX1, WNT7B, FN1, LAMB1, INHBA, DCLK1, SLC4A7, EXT1, DAB2, TRPV4, KIF26B	427	1379	17911	1.61214	0.975558	0.0112092	0.0103392
GOTERM_BP_FAT	GO:0051222~positive regulation of protein transport	25	5.06073	0.000648088	CEMIP, TWIST1, BRCA1, HIF1A, GLI3, HSPD1, IL1RL1, CTSK, CLEC5A, MICALL2, CCL2, KCNN4, ECT2, CCR5, CD276, WNT5A, EPT1, IGF1, TMEM173, GREM1, DAB2, MMP13, TRPV4, RAB34, KIF20B	427	487	17911	2.15329	0.976492	0.0112648	0.0103905
GOTERM_BP_FAT	GO:0010574~regulation of vascular endothelial growth factor production	6	1.21457	0.000648432	C3AR1, CCL2, HPSE, BRCA1, SULF1, HIF1A	427	30	17911	8.38923	0.976539	0.0112648	0.0103905
GOTERM_BP_FAT	GO:0032844~regulation of homeostatic process	25	5.06073	0.000709014	CEMIP, SLC27A1, CXCL9, TNFRSF11A, EFNA5, HIF1A, CACNA1G, ERO1L, SPP1, CCR5, SCN1B, UBE2C, SLC30A4, MYO5A, INHBA, NGF, ADRA2A, MLLT11, CCT6A, CXCL10, DCSTAMP, MAFB, TRPV4, BIRC5, ADAM8	427	490	17911	2.14011	0.983479	0.0122804	0.0113272
GOTERM_BP_FAT	GO:0002683~negative regulation of immune system process	22	4.45344	0.000719314	CCR1, TNFSF18, CCL12, CDKN2A, HTRA1, IFI202B, THBS1, GLI3, GREM1, FCRLB, LGALS3, IL1RL1, COL3A1, SFRP1, MAFB, AXL, C1QBP, CCL2, ADAM8, VSIG4, CD276, FBN1	427	404	17911	2.2842	0.984435	0.0124216	0.0114575
GOTERM_BP_FAT	GO:0042445~hormone metabolic process	13	2.63158	0.000741363	CRABP2, AKR1C18, ADM, IGF1, NGF, HSD17B7, HIF1A, SCPEP1, DAB2, DHRS9, RDH10, CPE, GCNT4	427	169	17911	3.22663	0.9863	0.0127642	0.0117736
GOTERM_BP_FAT	GO:0051271~negative regulation of cellular component movement	17	3.4413	0.000750486	CCL12, IL1RN, SERPINE1, WNT5A, PTN, SULF1, THBS1, GREM1, COL3A1, SFRP1, RAP2B, CCL2, TIMP1, APOE, CCR5, DBN1, PLXNA3	427	269	17911	2.65087	0.987005	0.012883	0.0118831
GOTERM_BP_FAT	GO:0045087~innate immune response	30	6.07287	0.00078205	CCL12, CLEC4A2, SHMT2, HIST1H2BK, TREM2, CFP, HSPD1, LGALS3, CCL9, CCL8, CCL7, C1QBP, CLEC5A, CCL2, GAPDH-PS15, CCR1, MMP2, SLC11A1, WNT5A, TMEM173, IFI202B, FCGR1, CLEC4D, VNN1, AXL, TRIM59, ADAM8, HIST1H2BG, GAPDH, TLR13	427	643	17911	1.95705	0.989175	0.0133851	0.0123462
GOTERM_BP_FAT	GO:0051247~positive regulation of protein metabolic process	54	10.9312	0.000795491	IL1RN, SLC27A1, TREM2, BRCA1, CKS1B, FAM162A, C1QBP, SKP2, IGFBP4, SLC11A1, WNT5A, NGF, MASTL, MMP9, ADRA2A, GREM1, FCGR3, RAP2B, ADAM8, ITGA5, CCL12, CEMIP, MAGED1, TNFRSF11A, EFNA5, THBS1, HSPD1, NKD2, CCNB1, CCL9, CCL8, CCL7, PDGFC, CCL2, APOE, ECT2, CD276, FZD1, CCR1, TNFSF18, GDF11, NPM1, STIL, CDKN2A, WNT7B, PLK1, IGF1, INHBA, TPX2, CENPE, DAB2, DAP, TRPV4, FBN1	427	1428	17911	1.5862	0.989986	0.013575	0.0125214
GOTERM_BP_FAT	GO:0048666~neuron development	44	8.90688	0.000810258	TENM4, CRABP2, UBA6, TNC, ADM, FMN1, PTN, EFNA5, CXCL5, GLI3, LGALS1, CHL1, SPP1, MICALL2, NCAM1, PHGDH, APOE, EPHB2, MAPK6, CCR5, SCN1B, PLXNA3, TFAP2A, KIRREL3, TNFRSF12A, PRRX1, UNC5B, WNT7B, MMP2, WNT5A, FN1, LAMB1, NGF, DCLK1, SLC4A7, EXT1, DAB2, TRPV4, KIF26B, GAS1, KIF20B, DBN1, EPHA3, MATN2	427	1092	17911	1.69014	0.990806	0.0137863	0.0127163
GOTERM_BP_FAT	GO:0040013~negative regulation of locomotion	17	3.4413	0.000813905	CCL12, IL1RN, SERPINE1, WNT5A, PTN, SULF1, THBS1, GREM1, COL3A1, SFRP1, RAP2B, CCL2, TIMP1, APOE, CCR5, DBN1, PLXNA3	427	271	17911	2.63131	0.990998	0.0138077	0.0127361
GOTERM_BP_FAT	GO:0031099~regeneration	14	2.83401	0.000818118	MMP2, TNC, ADM, IGF1, CXCL5, CCNA2, CCNB1, PLAU, CHL1, AXL, SPP1, CCL2, APOE, MATN2	427	195	17911	3.01152	0.991215	0.0138386	0.0127646
GOTERM_BP_FAT	GO:0030514~negative regulation of BMP signaling pathway	7	1.417	0.000822107	GREM1, FZD1, SFRP1, HTRA3, WNT5A, HTRA1, FBN1	427	47	17911	6.2473	0.991416	0.0138656	0.0127894
GOTERM_BP_FAT	GO:0030162~regulation of proteolysis	29	5.87045	0.000825139	SERPINB11, ECM1, LXN, SERPINE1, PLAT, THBS1, HSPD1, NKD2, FAM162A, C1QBP, TIMP1, APOE, SERPINB2, CDKN2A, IL1R2, PLK1, BTBD11, IGF1, NGF, IFI202B, MMP9, ADRA2A, DAB2, DAP, COL7A1, CD109, BIRC5, GAS1, ADAM8	427	615	17911	1.97795	0.991565	0.0138763	0.0127993
GOTERM_BP_FAT	GO:1903829~positive regulation of cellular protein localization	20	4.04858	0.000843914	NPM1, CEMIP, EPT1, MYO5A, TREM2, IGF1, PTN, BRCA1, TMEM173, GLI3, NKD2, CCT6A, GREM1, DAB2, CTSK, RAB34, MICALL2, CCL2, KIF20B, ECT2	427	353	17911	2.37655	0.992434	0.0141508	0.0130525
GOTERM_BP_FAT	GO:0060485~mesenchyme development	16	3.23887	0.000848509	TFAP2A, WNT7B, WNT5A, LOXL3, FN1, TWIST1, THBS1, HIF1A, LOXL2, COL1A1, DAB2, SFRP1, FRZB, RDH10, HAS2, EPHA3	427	246	17911	2.7282	0.992633	0.0141868	0.0130857
GOTERM_BP_FAT	GO:1901701~cellular response to oxygen-containing compound	43	8.70445	0.000874141	CCL12, MIR708, SERPINE1, TNC, AKR1C18, TREM2, BRCA1, PTN, MIR31, EFNA5, CXCL3, THBS1, HIF1A, CCNB1, LGALS1, CCL7, PDGFC, CCL2, ENPP1, ECT2, APOBEC1, GOT1, CDKN2A, WNT7B, MMP2, WNT5A, MMP3, MYO5A, IGF1, INHBA, ADRA2A, APRT, CCNA2, COL1A1, CXCL10, COL3A1, SFRP1, RAB31, COL1A2, AXL, RAB34, COL5A2, EPHA3	427	1063	17911	1.69679	0.993649	0.0145442	0.0134153
GOTERM_BP_FAT	GO:2001233~regulation of apoptotic signaling pathway	21	4.25101	0.000874913	TNFRSF12A, MAGED1, UNC5B, SERPINE1, IGF1, INHBA, BRCA1, THBS1, HIF1A, MMP9, MLLT11, LGALS3, DAB2, SFRP1, VNN1, FAM162A, ZFP385A, LMNA, GAS1, EEF1E1, BUB1	427	382	17911	2.30594	0.993677	0.0145442	0.0134153
GOTERM_BP_FAT	GO:0060740~prostate gland epithelium morphogenesis	6	1.21457	0.000881246	SFRP1, MMP2, WNT5A, TNC, IGF1, SULF1	427	32	17911	7.8649	0.993905	0.0146075	0.0134737
GOTERM_BP_FAT	GO:0070509~calcium ion import	13	2.63158	0.000910428	CCL12, CXCL9, CEMIP, SERPINE1, MYO5A, NGF, CACNA1G, ERO1L, CXCL10, LGALS3, TRPV4, CCL2, CCR5	427	173	17911	3.15202	0.994852	0.0150481	0.0138801
GOTERM_BP_FAT	GO:0032354~response to follicle-stimulating hormone	5	1.01215	0.000920959	PAPPA, AKR1C18, INHBA, EFNA5, EPHA3	427	19	17911	11.0385	0.995157	0.0150931	0.0139217
GOTERM_BP_FAT	GO:0043032~positive regulation of macrophage activation	5	1.01215	0.000920959	IL1RL1, IFI204, WNT5A, THBS1, HSPD1	427	19	17911	11.0385	0.995157	0.0150931	0.0139217
GOTERM_BP_FAT	GO:2000401~regulation of lymphocyte migration	7	1.417	0.000920982	CXCL10, ECM1, CCL12, CCL7, WNT5A, CCL2, ADAM8	427	48	17911	6.11714	0.995158	0.0150931	0.0139217
GOTERM_BP_FAT	GO:0048667~cell morphogenesis involved in neuron differentiation	26	5.26316	0.000925785	CRABP2, FMN1, EFNA5, GLI3, CHL1, SPP1, NCAM1, APOE, EPHB2, CCR5, SCN1B, PLXNA3, TNFRSF12A, UNC5B, WNT7B, WNT5A, FN1, LAMB1, NGF, DCLK1, EXT1, KIF26B, GAS1, DBN1, EPHA3, MATN2	427	529	17911	2.06162	0.99529	0.015129	0.0139548
GOTERM_BP_FAT	GO:0032940~secretion by cell	39	7.89474	0.000935244	IL1RN, TNFAIP2, TWIST1, ADM, EFNA5, HIF1A, CACNA1G, HSPD1, NKD2, LGALS3, IL1RL1, NCS1, CLEC5A, NCAM1, KCNN4, CCR5, CD276, CCR1, IL1R2, TNFRSF9, WNT5A, CADPS, FN1, MYO5A, IGF1, INHBA, NGF, ADRA2A, DAB2, SFRP1, FCGR3, RAB31, MMP13, AXL, TRPV4, RAB34, CALU, BIRC5, STEAP2	427	935	17911	1.74962	0.995541	0.0152405	0.0140576
GOTERM_BP_FAT	GO:2000027~regulation of organ morphogenesis	14	2.83401	0.000942013	TFAP2A, FZD1, MAGED1, CDKN2A, WNT7B, WNT5A, TWIST1, PTN, SULF1, RUNX2, GREM1, DAB2, SFRP1, PLAU	427	198	17911	2.96589	0.995713	0.0153077	0.0141196
GOTERM_BP_FAT	GO:0048146~positive regulation of fibroblast proliferation	8	1.61943	0.000952965	CCNA2, CCNB1, WNT5A, SERPINE1, PDGFC, FN1, IGF1, FOSL2	427	66	17911	5.08438	0.995976	0.0153672	0.0141744
GOTERM_BP_FAT	GO:0035108~limb morphogenesis	13	2.63158	0.000957375	TFAP2A, CRABP2, PRRX1, PRRX2, WNT5A, TWIST1, FMN1, SULF1, RUNX2, GLI3, GREM1, RDH10, GAS1	427	174	17911	3.13391	0.996078	0.0153672	0.0141744
GOTERM_BP_FAT	GO:0035107~appendage morphogenesis	13	2.63158	0.000957375	TFAP2A, CRABP2, PRRX1, PRRX2, WNT5A, TWIST1, FMN1, SULF1, RUNX2, GLI3, GREM1, RDH10, GAS1	427	174	17911	3.13391	0.996078	0.0153672	0.0141744
GOTERM_BP_FAT	GO:0048592~eye morphogenesis	13	2.63158	0.000957375	TFAP2A, GDF11, TWIST1, PTN, HIF1A, GLI3, SLC4A7, COL5A1, COL5A2, COL8A1, GAS1, EPHB2, STRA6	427	174	17911	3.13391	0.996078	0.0153672	0.0141744
GOTERM_BP_FAT	GO:0035239~tube morphogenesis	22	4.45344	0.000958954	TFAP2A, FZD1, STIL, MAGED1, WNT7B, WNT5A, TNC, TWIST1, ADM, FMN1, IGF1, HIF1A, GLI3, ADAMTS16, GREM1, MMP14, SFRP1, CTSL, KIF26B, RDH10, KIF20B, STRA6	427	413	17911	2.23442	0.996113	0.0153672	0.0141744
GOTERM_BP_FAT	GO:0098609~cell-cell adhesion	44	8.90688	0.000966727	IL1RN, TENM4, ITGB5, GCNT1, CAPG, NDRG1, GLI3, HSPD1, LGALS3, CCNB2, CDH3, LGALS1, CHL1, CCL2, HAS2, NCAM1, VSIG4, CCR5, CD276, TNFSF18, KIRREL3, KIRREL, CDSN, CDKN2A, PCDH7, WNT7B, SLC11A1, WNT5A, LAMB1, IGF1, RUNX2, ANLN, CLEC4D, MAFB, VNN1, RAP2B, DIAPH3, CCDC80, TRPV4, KIF26B, FSCN1, PKP1, ADAM8, ITGA5	427	1101	17911	1.67632	0.996284	0.0154489	0.0142499
GOTERM_BP_FAT	GO:0016331~morphogenesis of embryonic epithelium	13	2.63158	0.00100632	TFAP2A, FZD1, STIL, WNT7B, WNT5A, TWIST1, ADM, SULF1, HIF1A, GREM1, SFRP1, RDH10, KIF20B	427	175	17911	3.116	0.997046	0.0160162	0.0147731
GOTERM_BP_FAT	GO:0043615~astrocyte cell migration	4	0.809717	0.0010086	CCL12, MMP14, HEXB, CCL2	427	9	17911	18.6427	0.997084	0.0160162	0.0147731
GOTERM_BP_FAT	GO:0006979~response to oxidative stress	22	4.45344	0.00101053	FZD1, ABCC1, CDKN2A, MMP2, MMP3, AKR1C18, FOXM1, THBS1, HIF1A, MMP9, HSPD1, COL1A1, FOSL1, CCNA2, MMP14, VNN1, MELK, AXL, APOE, ECT2, SLC25A24, PDK1	427	415	17911	2.22365	0.997117	0.0160162	0.0147731
GOTERM_BP_FAT	GO:0060512~prostate gland morphogenesis	6	1.21457	0.00101857	SFRP1, MMP2, WNT5A, TNC, IGF1, SULF1	427	33	17911	7.62657	0.997248	0.0160995	0.0148499
GOTERM_BP_FAT	GO:0032330~regulation of chondrocyte differentiation	7	1.417	0.00102876	GREM1, SCIN, MAF, ADAMTS12, RUNX2, GLI3, LOXL2	427	49	17911	5.99231	0.997406	0.0162163	0.0149576
GOTERM_BP_FAT	GO:2000241~regulation of reproductive process	12	2.42915	0.00104333	ASPM, HPGDS, SFRP1, PLAU, C1QBP, WNT5A, PLAT, TTK, IGF1, TIMP1, INHBA, SULF1	427	152	17911	3.31154	0.997616	0.0164013	0.0151283
GOTERM_BP_FAT	GO:0071229~cellular response to acid chemical	16	3.23887	0.0010787	MMP2, WNT7B, MIR708, MMP3, TNC, AKR1C18, MIR31, NGF, COL1A1, COL3A1, CCNB1, COL1A2, COL5A2, PDGFC, CCL2, EPHA3	427	252	17911	2.66325	0.998057	0.0169113	0.0155987
GOTERM_BP_FAT	GO:0040008~regulation of growth	31	6.2753	0.0010854	CRABP2, HTRA3, HTRA1, EFNA5, HIF1A, WISP1, CCNB1, FRZB, SPP1, ENPP1, NCAM1, APOE, CCR5, PLXNA3, CGREF1, TNFRSF12A, IGFBP4, CDKN2A, WNT5A, FN1, IGF1, INHBA, NGF, GREM1, DCSTAMP, DAB2, SFRP1, MMP14, GAS1, DBN1, LGMN	427	688	17911	1.89001	0.998131	0.0169704	0.0156533
GOTERM_BP_FAT	GO:0010721~negative regulation of cell development	20	4.04858	0.00109967	GDF11, WNT7B, WNT5A, IGF1, PTN, EFNA5, GLI3, ASPM, DAB2, COL3A1, SFRP1, LGALS1, FRZB, TRPV4, SPP1, CCR5, EPHB2, EPHA3, FBN1, PLXNA3	427	361	17911	2.32389	0.998279	0.0171472	0.0158163
GOTERM_BP_FAT	GO:0051223~regulation of protein transport	34	6.88259	0.0011244	CEMIP, TWIST1, BRCA1, EFNA5, HIF1A, GLI3, HSPD1, IL1RL1, CTSK, CLEC5A, MICALL2, CCL2, KCNN4, ECT2, CCR5, CD276, FZD1, IL1R2, TNFRSF9, WNT5A, EPT1, FN1, IGF1, TMEM173, ADRA2A, GREM1, DAB2, SFRP1, MMP13, TRPV4, RAB34, TACC3, BIRC5, KIF20B	427	784	17911	1.81909	0.998509	0.0174856	0.0161285
GOTERM_BP_FAT	GO:0042573~retinoic acid metabolic process	5	1.01215	0.00112975	SCPEP1, CRABP2, DHRS9, RDH10, AKR1C18	427	20	17911	10.4865	0.998554	0.0175217	0.0161618
GOTERM_BP_FAT	GO:0007052~mitotic spindle organization	6	1.21457	0.00117115	GPSM2, STIL, CCNB1, RACGAP1, NDC80, KIF4	427	34	17911	7.40226	0.998863	0.0181152	0.0167092
GOTERM_BP_FAT	GO:0051248~negative regulation of protein metabolic process	41	8.2996	0.00118315	SERPINB11, LRRC15, ECM1, LXN, SERPINE1, TWIST1, PLAT, BRCA1, FOXM1, THBS1, CCNB1, PMEPA1, ENPP1, GAPDH-PS15, TIMP1, APOE, CD276, NPM1, CRTAP, KIRREL, SERPINB2, UBE2C, CDKN2A, IL1R2, PLK1, PRG4, IGF1, NGF, IFI202B, MASTL, MMP9, GREM1, DAB2, SFRP1, RNF149, COL7A1, CD109, BIRC5, GAS1, GAPDH, MAD2L1	427	1014	17911	1.69605	0.998939	0.018252	0.0168354
GOTERM_BP_FAT	GO:0045926~negative regulation of growth	16	3.23887	0.00121416	CGREF1, CDKN2A, WNT5A, INHBA, HIF1A, GREM1, DCSTAMP, DAB2, SFRP1, FRZB, SPP1, ENPP1, GAS1, CCR5, LGMN, PLXNA3	427	255	17911	2.63191	0.999113	0.0186806	0.0172307
GOTERM_BP_FAT	GO:0009628~response to abiotic stimulus	45	9.10931	0.00122136	SLC27A1, LXN, COL11A1, TNC, TWIST1, ADM, PLAT, PLOD1, BRCA1, PTN, TNFRSF11A, THBS1, NDRG1, HIF1A, CTSS, LOXL2, HSPD1, ERO1L, CCNB1, CCL7, PLAU, FAM162A, LMNA, CCL2, ECT2, STRA6, PDK1, APOBEC1, MMP2, MYOF, IGF1, FOSL2, FOSL1, CCNA2, COL1A1, CXCL10, COL3A1, SFRP1, MMP14, TRPV4, KRT14, TACC3, ADAM8, BCAT1, LGMN	427	1148	17911	1.64423	0.99915	0.0187416	0.0172869
GOTERM_BP_FAT	GO:0033674~positive regulation of kinase activity	22	4.45344	0.00127673	NPM1, STIL, IL1RN, CEMIP, SLC27A1, MAGED1, WNT7B, SLC11A1, WNT5A, IGF1, TNFRSF11A, THBS1, ADRA2A, CKS1B, GREM1, CENPE, TPX2, DAB2, PDGFC, ADAM8, ECT2, FBN1	427	423	17911	2.1816	0.999383	0.0195394	0.0180229
GOTERM_BP_FAT	GO:0090342~regulation of cell aging	6	1.21457	0.00134	RSL1D1, CDKN2A, LMNA, TWIST1, FOXM1, EEF1E1	427	35	17911	7.19077	0.999572	0.0204536	0.0188661
GOTERM_BP_FAT	GO:0051960~regulation of nervous system development	38	7.69231	0.00134424	TENM4, CRABP2, PTN, THBS2, EFNA5, HIF1A, CXCL5, GLI3, LGALS1, NCS1, SPP1, APOE, EPHB2, MAPK6, ECT2, CCR5, SCN1B, PLXNA3, FZD1, TFAP2A, GDF11, TNFRSF12A, PRRX1, WNT7B, TPBG, WNT5A, FN1, IGF1, NGF, ASPM, DAB2, COL3A1, SFRP1, TRPV4, CPE, KIF20B, DBN1, EPHA3	427	922	17911	1.7288	0.999583	0.0204643	0.018876
GOTERM_BP_FAT	GO:0010638~positive regulation of organelle organization	28	5.66802	0.00135995	GDA, CDCA5, FMN1, BRCA1, HIF1A, SEPT9, CCNB1, SCIN, FAM162A, C1QBP, CTSK, MICALL2, NUSAP1, WASF1, PLXNA3, NPM1, KIRREL, UBE2C, WNT5A, EPT1, IGF1, MMP9, MLLT11, CCT6A, CENPE, TRPV4, FSCN1, BIRC5	427	605	17911	1.94131	0.999619	0.0206492	0.0190465
GOTERM_BP_FAT	GO:0071371~cellular response to gonadotropin stimulus	5	1.01215	0.00136959	CCNA2, AKR1C18, INHBA, EFNA5, EPHA3	427	21	17911	9.98718	0.99964	0.020741	0.0191312
GOTERM_BP_FAT	GO:0042592~homeostatic process	61	12.3482	0.00138737	CXCL9, IL1RN, SLC27A1, HEXB, ADM, CXCL1, TCIRG1, CXCL3, CXCL5, CTSS, ERO1L, CDH3, LGALS1, CTSK, C3AR1, ENPP1, CAR12, CCR5, SCN1B, SLC11A1, SLC30A4, NGF, SLC39A14, ADRA2A, DCSTAMP, RAB34, BIRC5, ADAM8, STEAP1, STEAP2, CHRNA1, CEMIP, TNFRSF11A, EFNA5, HIF1A, CACNA1G, CCNB2, SPP1, HAS2, CCL2, GCNT4, APOE, KCNN4, CCR1, NPM1, GOT1, UBE2C, CDKN2A, WNT7B, MYO5A, IGF1, INHBA, SLC4A7, CCT6A, MLLT11, CXCL1…	427	1707	17911	1.49895	0.999675	0.0209554	0.019329
GOTERM_BP_FAT	GO:0032269~negative regulation of cellular protein metabolic process	39	7.89474	0.00140024	SERPINB11, LRRC15, ECM1, LXN, SERPINE1, TWIST1, PLAT, BRCA1, FOXM1, THBS1, CCNB1, PMEPA1, ENPP1, GAPDH-PS15, TIMP1, APOE, NPM1, CRTAP, KIRREL, SERPINB2, UBE2C, CDKN2A, IL1R2, PLK1, IGF1, NGF, IFI202B, MASTL, MMP9, GREM1, DAB2, SFRP1, RNF149, COL7A1, CD109, BIRC5, GAS1, GAPDH, MAD2L1	427	956	17911	1.71119	0.999698	0.0210947	0.0194575
GOTERM_BP_FAT	GO:0010812~negative regulation of cell-substrate adhesion	7	1.417	0.00141079	COL1A1, MMP14, LGALS1, CDKN2A, SERPINE1, EFNA5, THBS1	427	52	17911	5.6466	0.999716	0.0211985	0.0195532
GOTERM_BP_FAT	GO:0006029~proteoglycan metabolic process	8	1.61943	0.00147042	EXT1, GPC1, COL11A1, DSE, IGF1, HPSE, SULF1, ADAMTS12	427	71	17911	4.72633	0.999799	0.0220373	0.0203268
GOTERM_BP_FAT	GO:0010769~regulation of cell morphogenesis involved in differentiation	20	4.04858	0.00151007	CRABP2, TNFRSF12A, WNT5A, FN1, TWIST1, NGF, EFNA5, COL1A1, GREM1, DAB2, SFRP1, C1QBP, SPP1, HAS2, APOE, CCR5, EPHB2, DBN1, EPHA3, PLXNA3	427	371	17911	2.26125	0.99984	0.022573	0.020821
GOTERM_BP_FAT	GO:0048661~positive regulation of smooth muscle cell proliferation	9	1.82186	0.00156266	MMP2, C3AR1, IGF1, SULF1, SKP2, THBS1, HIF1A, MMP9, WISP1	427	92	17911	4.10343	0.999882	0.023239	0.0214354
GOTERM_BP_FAT	GO:0030282~bone mineralization	9	1.82186	0.00156266	CCR1, GREM1, TFAP2A, ECM1, MMP13, IGF1, PTN, HIF1A, CD276	427	92	17911	4.10343	0.999882	0.023239	0.0214354
GOTERM_BP_FAT	GO:0008104~protein localization	79	15.9919	0.00160086	IL1RN, TNFAIP2, BUB1B, SNX10, TREM2, BRCA1, GLI3, IPO4, LGALS3, LGALS1, DMBT1, CTSK, CLEC5A, SH3PXD2B, SPDL1, CCR5, CEP55, APOBEC1, NDC1, IL1R2, SLC11A1, WNT5A, RAB3IL1, TMEM173, ADRA2A, GREM1, SFRP1, RAB31, MMP13, RAB34, BIRC5, KDELR3, KIF20B, DBN1, LRRC15, CEMIP, CDCA5, TWIST1, AKR1C18, TTK, PTN, EFNA5, HIF1A, HSPD1, NKD2, IL1RL1, SCIN, LMNA, MICALL2, CCL2, APOE, KCNN4, ECT2, CD276, FZD1, MSR1,…	427	2367	17911	1.39998	0.999906	0.0236394	0.0218046
GOTERM_BP_FAT	GO:0043549~regulation of kinase activity	30	6.07287	0.00160414	LRRC15, CEMIP, SLC27A1, IL1RN, MAGED1, TNFRSF11A, THBS1, CKS1B, PDGFC, APOE, ECT2, NPM1, STIL, UBE2C, CDKN2A, WNT7B, SLC11A1, PLK1, WNT5A, IGF1, ADRA2A, CCNA2, GREM1, CENPE, TPX2, DAB2, SFRP1, RAP2B, ADAM8, FBN1	427	674	17911	1.86704	0.999907	0.0236394	0.0218046
GOTERM_BP_FAT	GO:0022604~regulation of cell morphogenesis	27	5.46559	0.00160521	CCL12, CRABP2, HEXB, TWIST1, PTN, EFNA5, ADAMTS16, SEPT9, CCL7, C1QBP, SPP1, CCL2, HAS2, APOE, EPHB2, CCR5, PLXNA3, TNFRSF12A, WNT5A, FN1, NGF, GREM1, COL1A1, DAB2, SFRP1, DBN1, EPHA3	427	581	17911	1.9493	0.999908	0.0236394	0.0218046
GOTERM_BP_FAT	GO:0090092~regulation of transmembrane receptor protein serine/threonine kinase signaling pathway	14	2.83401	0.00160593	FZD1, GDF11, HTRA3, WNT5A, HTRA1, INHBA, SULF1, THBS1, GREM1, DAB2, SFRP1, CD109, PMEPA1, FBN1	427	210	17911	2.79641	0.999908	0.0236394	0.0218046
GOTERM_BP_FAT	GO:0008608~attachment of spindle microtubules to kinetochore	5	1.01215	0.0016428	CENPE, CCNB1, NUF2, KIF2C, NDC80	427	22	17911	9.53321	0.999926	0.0241209	0.0222487
GOTERM_BP_FAT	GO:2001236~regulation of extrinsic apoptotic signaling pathway	12	2.42915	0.00166033	LGALS3, SFRP1, DAB2, TNFRSF12A, UNC5B, SERPINE1, LMNA, GAS1, IGF1, INHBA, BRCA1, THBS1	427	161	17911	3.12642	0.999933	0.024255	0.0223725
GOTERM_BP_FAT	GO:0061351~neural precursor cell proliferation	12	2.42915	0.00166033	ASPM, MELK, RACGAP1, WNT7B, FABP7, WNT5A, TACC3, IGF1, CCR5, HIF1A, DBN1, GLI3	427	161	17911	3.12642	0.999933	0.024255	0.0223725
GOTERM_BP_FAT	GO:0001952~regulation of cell-matrix adhesion	9	1.82186	0.00167502	GREM1, MMP14, CDKN2A, PLAU, SERPINE1, FMN1, EFNA5, THBS1, EPHA3	427	93	17911	4.0593	0.999939	0.0243818	0.0224894
GOTERM_BP_FAT	GO:0046394~carboxylic acid biosynthetic process	15	3.03644	0.00167743	GOT1, SHMT2, MYO5A, AKR1C18, BRCA1, HACD2, CH25H, HPGDS, MTAP, DHRS9, APOC2, RDH10, PHGDH, ALDH18A1, BCAT1	427	237	17911	2.65482	0.999939	0.0243818	0.0224894
GOTERM_BP_FAT	GO:0048762~mesenchymal cell differentiation	13	2.63158	0.00169642	TFAP2A, WNT5A, LOXL3, FN1, TWIST1, HIF1A, LOXL2, COL1A1, DAB2, SFRP1, FRZB, RDH10, HAS2	427	186	17911	2.93172	0.999946	0.024596	0.022687
GOTERM_BP_FAT	GO:0001523~retinoid metabolic process	7	1.417	0.00171988	SCPEP1, CRABP2, DHRS9, APOC2, RDH10, AKR1C18, APOE	427	54	17911	5.43746	0.999953	0.0248738	0.0229433
GOTERM_BP_FAT	GO:0048839~inner ear development	14	2.83401	0.00174756	TFAP2A, IFI204, PRRX1, COL11A1, PRRX2, WNT5A, IGF1, GLI3, SLC4A7, CCNA2, MAF, MAFB, FRZB, EPHB2	427	212	17911	2.77003	0.99996	0.025211	0.0232543
GOTERM_BP_FAT	GO:0051347~positive regulation of transferase activity	24	4.8583	0.00175212	NPM1, STIL, IL1RN, CEMIP, SLC27A1, MAGED1, WNT7B, SLC11A1, PLK1, WNT5A, IGF1, TNFRSF11A, MASTL, THBS1, ADRA2A, CKS1B, GREM1, CENPE, TPX2, DAB2, PDGFC, ADAM8, ECT2, FBN1	427	494	17911	2.03787	0.999961	0.025214	0.0232571
GOTERM_BP_FAT	GO:0071900~regulation of protein serine/threonine kinase activity	21	4.25101	0.00178785	STIL, IL1RN, CEMIP, SLC27A1, MAGED1, CDKN2A, UBE2C, WNT7B, PLK1, WNT5A, IGF1, TNFRSF11A, THBS1, ADRA2A, CKS1B, CCNA2, DAB2, SFRP1, PDGFC, ADAM8, APOE	427	405	17911	2.17498	0.999968	0.0256643	0.0236724
GOTERM_BP_FAT	GO:0001656~metanephros development	9	1.82186	0.00179368	GREM1, TFAP2A, GDF11, KIF26B, RDH10, WNT7B, FMN1, GLI3, FBN1	427	94	17911	4.01612	0.999969	0.0256843	0.0236908
GOTERM_BP_FAT	GO:1901698~response to nitrogen compound	40	8.09717	0.00181264	CHRNA1, SLC27A1, MIR708, GCNT1, AKR1C18, ADM, TREM2, BRCA1, PTN, MIR31, THBS1, HSPD1, PDGFC, CCL2, ENPP1, NCAM1, TIMP1, APOBEC1, NPM1, GOT1, CDKN2A, MMP2, MMP3, MYO5A, IGF1, TMEM173, APRT, FOSL1, CCNA2, COL1A1, FCGR1, GATM, COL3A1, SFRP1, RAB31, COL1A2, TRPV4, COL5A2, GAPDH, GSTM5	427	1004	17911	1.67116	0.999972	0.0258917	0.0238821
GOTERM_BP_FAT	GO:0050878~regulation of body fluid levels	19	3.84615	0.00183974	SERPINE1, F13A1, THBS1, HIF1A, ADRA2A, APRT, MMP13, RAP2B, PLAU, AXL, TRPV4, ZFP385A, PDGFC, HAS2, ANXA8, APOE, HPSE, EPHB2, KCNN4	427	349	17911	2.2836	0.999976	0.026214	0.0241794
GOTERM_BP_FAT	GO:0060346~bone trabecula formation	4	0.809717	0.00191212	GREM1, COL1A1, SFRP1, MMP2	427	11	17911	15.2531	0.999984	0.0270672	0.0249664
GOTERM_BP_FAT	GO:0043206~extracellular fibril organization	4	0.809717	0.00191212	MFAP5, COL3A1, COL5A1, LTBP2	427	11	17911	15.2531	0.999984	0.0270672	0.0249664
GOTERM_BP_FAT	GO:0065009~regulation of molecular function	74	14.9798	0.00191365	ECM1, IL1RN, SLC27A1, SERPINE1, CTSS, CKS1B, CDH3, FAM162A, RGS1, PLAU, TIMP1, SCN1B, SERPINB2, SLC11A1, WNT5A, NGF, MASTL, TMEM173, MMP9, ADRA2A, CCNA2, GREM1, SFRP1, VCAN, RAP2B, CD109, BIRC5, ADAM8, DBN1, EPHA3, SERPINB11, LRRC15, CCL12, CEMIP, LXN, MAGED1, GPR87, RGS16, TWIST1, TNFRSF11A, EFNA5, HIF1A, THBS1, HSPD1, CCL9, CCL8, RACGAP1, CCL7, PDGFC, CCL2, APOE, ECT2, PLXNA3, FZD1, TNFSF18, P2…	427	2201	17911	1.41027	0.999985	0.0270672	0.0249664
GOTERM_BP_FAT	GO:0007093~mitotic cell cycle checkpoint	10	2.02429	0.00192381	CENPE, STIL, CCNB1, PLK1, BUB1B, TTK, BCAT1, BUB1, NDC80, MAD2L1	427	117	17911	3.58514	0.999985	0.0270874	0.024985
GOTERM_BP_FAT	GO:0048562~embryonic organ morphogenesis	18	3.64372	0.00192445	TFAP2A, STIL, PRRX1, SATB2, COL11A1, PRRX2, WNT5A, TWIST1, HIF1A, RUNX2, GLI3, MMP14, MAFB, FRZB, RDH10, GAS1, EPHB2, STRA6	427	322	17911	2.34482	0.999986	0.0270874	0.024985
GOTERM_BP_FAT	GO:0001763~morphogenesis of a branching structure	15	3.03644	0.00196394	MAGED1, WNT7B, WNT5A, TNC, ADM, IGF1, SULF1, GLI3, ADAMTS16, GREM1, MMP14, SFRP1, CTSL, RDH10, CPE	427	241	17911	2.61076	0.999988	0.0275762	0.0254359
GOTERM_BP_FAT	GO:0048588~developmental cell growth	14	2.83401	0.00197888	CRABP2, TNFRSF12A, WNT5A, FN1, IGF1, NGF, EFNA5, WISP1, DCLK1, SPP1, APOE, CCR5, DBN1, PLXNA3	427	215	17911	2.73138	0.999989	0.0277187	0.0255673
GOTERM_BP_FAT	GO:0007179~transforming growth factor beta receptor signaling pathway	11	2.22672	0.0020235	COL3A1, DAB2, COL1A2, ITGB5, CD109, HTRA3, HTRA1, PMEPA1, CCL2, THBS1, FBN1	427	141	17911	3.27239	0.999992	0.028174	0.0259873
GOTERM_BP_FAT	GO:0030500~regulation of bone mineralization	8	1.61943	0.00202388	CCR1, GREM1, TFAP2A, ECM1, TWIST1, HIF1A, ANK, CD276	427	75	17911	4.47425	0.999992	0.028174	0.0259873
GOTERM_BP_FAT	GO:0033044~regulation of chromosome organization	17	3.4413	0.002026	APOBEC1, STIL, UBE2C, CDCA5, PLK1, BUB1B, TWIST1, TTK, BRCA1, NDC80, CCT6A, CENPE, CCNB1, CDC45, TACC3, BUB1, MAD2L1	427	296	17911	2.40907	0.999992	0.028174	0.0259873
GOTERM_BP_FAT	GO:0010466~negative regulation of peptidase activity	14	2.83401	0.00207373	SERPINB11, ECM1, SERPINB2, LXN, SERPINE1, IGF1, NGF, IFI202B, THBS1, MMP9, COL7A1, CD109, BIRC5, TIMP1	427	216	17911	2.71873	0.999994	0.0287687	0.0265358
GOTERM_BP_FAT	GO:0007568~aging	17	3.4413	0.0021001	NPM1, CDKN2A, SERPINE1, TWIST1, ADM, FOXM1, ERO1L, RSL1D1, COL3A1, CTSL, LMNA, KRT14, CCL2, NCAM1, TIMP1, APOE, EEF1E1	427	297	17911	2.40096	0.999995	0.0290648	0.026809
GOTERM_BP_FAT	GO:0061138~morphogenesis of a branching epithelium	14	2.83401	0.00214647	MAGED1, WNT7B, WNT5A, TNC, ADM, IGF1, SULF1, GLI3, ADAMTS16, GREM1, MMP14, SFRP1, CTSL, RDH10	427	217	17911	2.7062	0.999996	0.0296356	0.0273354
GOTERM_BP_FAT	GO:0007169~transmembrane receptor protein tyrosine kinase signaling pathway	24	4.8583	0.0022437	TFAP2A, IGFBP4, WNT5A, PLAT, IGF1, NGF, EFNA5, ADAMTS12, SULF1, THBS1, HIF1A, MMP9, ADRA2A, COL1A1, DOK1, CDH3, GPC1, ADAM12, PDGFC, CCL2, ENPP1, EPHB2, EPHA3, LGMN	427	503	17911	2.00141	0.999998	0.0308963	0.0284983
GOTERM_BP_FAT	GO:0030030~cell projection organization	51	10.3239	0.00224846	TNC, ADM, SNX10, FMN1, GLI3, CXCL5, SEPT9, LGALS1, CHL1, NCS1, PHGDH, EPHB2, CCR5, SCN1B, KIRREL3, TNFRSF12A, UNC5B, MMP2, WNT5A, NGF, SFRP1, FSCN1, GAS1, TRIM59, KIF20B, DBN1, EPHA3, MATN2, CRABP2, UBA6, CAPG, PTN, EFNA5, ADAMTS16, SPP1, MICALL2, NCAM1, APOE, WASF1, MAPK6, PLXNA3, STIL, PRRX1, WNT7B, FN1, LAMB1, DCLK1, EXT1, DAB2, TRPV4, KIF26B	427	1392	17911	1.53682	0.999998	0.0308963	0.0284983
GOTERM_BP_FAT	GO:0010758~regulation of macrophage chemotaxis	5	1.01215	0.00229854	TNFSF18, TRPV4, C3AR1, CCL2, THBS1	427	24	17911	8.73878	0.999998	0.0314351	0.0289953
GOTERM_BP_FAT	GO:0010575~positive regulation of vascular endothelial growth factor production	5	1.01215	0.00229854	C3AR1, HPSE, BRCA1, SULF1, HIF1A	427	24	17911	8.73878	0.999998	0.0314351	0.0289953
GOTERM_BP_FAT	GO:0090066~regulation of anatomical structure size	25	5.06073	0.0023551	CRABP2, ADM, CAPG, FMN1, EFNA5, HIF1A, CACNA1G, SCPEP1, SCIN, SPP1, APOE, KCNN4, CCR5, WASF1, PLXNA3, NPM1, KIRREL, TNFRSF12A, WNT7B, MMP2, WNT5A, FN1, NGF, ADRA2A, DBN1	427	536	17911	1.95644	0.999999	0.0320832	0.0295931
GOTERM_BP_FAT	GO:0030326~embryonic limb morphogenesis	11	2.22672	0.00236257	GREM1, TFAP2A, PRRX1, CRABP2, RDH10, WNT5A, PRRX2, TWIST1, GAS1, RUNX2, GLI3	427	144	17911	3.20422	0.999999	0.0320832	0.0295931
GOTERM_BP_FAT	GO:0035113~embryonic appendage morphogenesis	11	2.22672	0.00236257	GREM1, TFAP2A, PRRX1, CRABP2, RDH10, WNT5A, PRRX2, TWIST1, GAS1, RUNX2, GLI3	427	144	17911	3.20422	0.999999	0.0320832	0.0295931
GOTERM_BP_FAT	GO:0008361~regulation of cell size	13	2.63158	0.00240381	NPM1, CRABP2, TNFRSF12A, WNT5A, FN1, NGF, EFNA5, SPP1, APOE, CCR5, KCNN4, DBN1, PLXNA3	427	194	17911	2.81082	0.999999	0.0325668	0.0300392
GOTERM_BP_FAT	GO:0060322~head development	33	6.68016	0.00248435	PTPRS, UBA6, SATB2, AK4, PTN, EFNA5, HIF1A, GLI3, NCAM1, EPHB2, PLXNA3, STRA6, CCR1, TFAP2A, KIRREL3, STIL, WNT7B, MMP2, WNT5A, LAMB1, IGF1, INHBA, DCLK1, SLC4A7, EXT1, COL1A1, ASPM, COL3A1, MAFB, AXL, FABP7, TACC3, GAS1	427	791	17911	1.74997	0.999999	0.0335677	0.0309624
GOTERM_BP_FAT	GO:0031102~neuron projection regeneration	7	1.417	0.00248929	CHL1, MMP2, TNC, SPP1, ADM, APOE, MATN2	427	58	17911	5.06246	0.999999	0.0335677	0.0309624
GOTERM_BP_FAT	GO:0071346~cellular response to interferon-gamma	8	1.61943	0.00253536	CCL9, CCL12, CCL8, CCL7, WNT5A, CCL2, GAPDH-PS15, GAPDH	427	78	17911	4.30217	1	0.0341095	0.0314621
GOTERM_BP_FAT	GO:0045778~positive regulation of ossification	9	1.82186	0.0026518	TFAP2A, IFI204, WNT7B, WNT5A, LMNA, IGF1, RUNX2, GLI3, CD276	427	100	17911	3.77515	1	0.0354287	0.032679
GOTERM_BP_FAT	GO:0090101~negative regulation of transmembrane receptor protein serine/threonine kinase signaling pathway	9	1.82186	0.0026518	GREM1, FZD1, SFRP1, CD109, HTRA3, WNT5A, HTRA1, PMEPA1, FBN1	427	100	17911	3.77515	1	0.0354287	0.032679
GOTERM_BP_FAT	GO:0044839~cell cycle G2/M phase transition	9	1.82186	0.0026518	CCNA2, NPM1, CDKN2A, PLK1, BIRC5, MASTL, CDC25C, SKP2, FOXM1	427	100	17911	3.77515	1	0.0354287	0.032679
GOTERM_BP_FAT	GO:0043009~chordate embryonic development	31	6.2753	0.00271529	COL11A1, SATB2, TWIST1, ADM, BRCA1, HIF1A, GLI3, CCNB2, CCNB1, DMBT1, RDH10, PHGDH, FZD1, TFAP2A, STIL, PRRX1, WNT7B, WNT5A, PRRX2, IGF1, SULF1, RUNX2, FOSL1, EXT1, COL1A1, DAB2, SFRP1, MMP14, GJB5, GAS1, KIF20B	427	731	17911	1.77884	1	0.0361935	0.0333843
GOTERM_BP_FAT	GO:1903530~regulation of secretion by cell	30	6.07287	0.00273025	IL1RN, TWIST1, EFNA5, HIF1A, CACNA1G, HSPD1, LGALS3, IL1RL1, NCS1, CLEC5A, NCAM1, KCNN4, CCR5, CD276, IL1R2, TNFRSF9, WNT5A, CADPS, FN1, MYO5A, IGF1, INHBA, NGF, ADRA2A, DAB2, SFRP1, MMP13, TRPV4, RAB34, BIRC5	427	699	17911	1.80026	1	0.0362323	0.0334202
GOTERM_BP_FAT	GO:0060173~limb development	13	2.63158	0.002737	TFAP2A, CRABP2, PRRX1, PRRX2, WNT5A, TWIST1, FMN1, SULF1, RUNX2, GLI3, GREM1, RDH10, GAS1	427	197	17911	2.76802	1	0.0362323	0.0334202
GOTERM_BP_FAT	GO:0048736~appendage development	13	2.63158	0.002737	TFAP2A, CRABP2, PRRX1, PRRX2, WNT5A, TWIST1, FMN1, SULF1, RUNX2, GLI3, GREM1, RDH10, GAS1	427	197	17911	2.76802	1	0.0362323	0.0334202
GOTERM_BP_FAT	GO:0010639~negative regulation of organelle organization	18	3.64372	0.00279053	APOBEC1, NPM1, STIL, PLK1, BUB1B, TWIST1, CAPG, TTK, IGF1, BRCA1, NDC80, CENPE, CCNB1, SCIN, LMNA, BUB1, DBN1, MAD2L1	427	334	17911	2.26057	1	0.0368566	0.033996
GOTERM_BP_FAT	GO:0051336~regulation of hydrolase activity	36	7.28745	0.00281463	SERPINB11, CCL12, ECM1, LXN, RGS16, SERPINE1, EFNA5, THBS1, HSPD1, CCL9, CCL8, CCL7, RACGAP1, RGS1, FAM162A, CCL2, TIMP1, ECT2, PLXNA3, NPM1, SERPINB2, CDKN2A, WNT5A, IGF1, NGF, IFI202B, MASTL, MMP9, VCAN, DAP, COL7A1, APOC2, CD109, BIRC5, DBN1, EPHA3	427	896	17911	1.68534	1	0.0370903	0.0342115
GOTERM_BP_FAT	GO:0014031~mesenchymal cell development	12	2.42915	0.00291707	COL1A1, TFAP2A, SFRP1, DAB2, RDH10, WNT5A, LOXL3, FN1, TWIST1, HAS2, HIF1A, LOXL2	427	173	17911	2.90956	1	0.0383529	0.0353761
GOTERM_BP_FAT	GO:0043085~positive regulation of catalytic activity	38	7.69231	0.00295817	CCL12, CEMIP, SLC27A1, IL1RN, MAGED1, RGS16, TNFRSF11A, THBS1, HSPD1, CKS1B, CCL9, CDH3, CCL8, CCL7, RGS1, FAM162A, PDGFC, CCL2, APOE, ECT2, NPM1, STIL, CDKN2A, WNT7B, SLC11A1, PLK1, WNT5A, IGF1, MASTL, ADRA2A, GREM1, CENPE, TPX2, DAB2, DAP, APOC2, ADAM8, FBN1	427	965	17911	1.65176	1	0.0388051	0.0357932
GOTERM_BP_FAT	GO:0060993~kidney morphogenesis	9	1.82186	0.00299975	ADAMTS16, GREM1, MAGED1, KIF26B, WNT7B, GCNT1, FMN1, GCNT4, GLI3	427	102	17911	3.70113	1	0.0392614	0.0362141
GOTERM_BP_FAT	GO:0006323~DNA packaging	12	2.42915	0.00304932	NPM1, CCNB1, CDKN2A, CDCA5, HIST1H2BK, NUSAP1, NCAPG, NCAPD2, HIST1H2BG, IPO4, HIST1H1B, ASF1B	427	174	17911	2.89284	1	0.0397938	0.0367052
GOTERM_BP_FAT	GO:0030336~negative regulation of cell migration	14	2.83401	0.00305418	CCL12, IL1RN, SERPINE1, PTN, SULF1, THBS1, GREM1, COL3A1, SFRP1, RAP2B, CCL2, TIMP1, APOE, CCR5	427	226	17911	2.59843	1	0.0397938	0.0367052
GOTERM_BP_FAT	GO:0071822~protein complex subunit organization	51	10.3239	0.00309158	GDA, UXS1, FMN1, TCIRG1, IPO4, LOXL2, SEPT9, ADAMTS2, C1QTNF6, SH3PXD2B, PMEPA1, HIST1H1B, NDC1, KCND1, MMP3, MMP9, GREM1, LOX, FSCN1, KIF2C, HIST1H2BG, DBN1, ASF1B, SHMT2, COL11A1, HIST1H2BK, TWIST1, CAPG, CCNB1, SCIN, PDGFC, MICALL2, NCAM1, ECT2, WASF1, NPM1, KIRREL, UBE2C, TNFRSF9, CADPS, FN1, COL1A1, FOSL1, COL3A1, DAB2, COL1A2, CENPH, P4HA1, COL5A1, TRPV4, COL5A2	427	1414	17911	1.51291	1	0.0401905	0.0370712
GOTERM_BP_FAT	GO:1901623~regulation of lymphocyte chemotaxis	5	1.01215	0.00311502	CXCL10, CCL12, CCL7, WNT5A, CCL2	427	26	17911	8.06656	1	0.0404045	0.0372685
GOTERM_BP_FAT	GO:0051338~regulation of transferase activity	32	6.47773	0.00315815	LRRC15, CEMIP, SLC27A1, IL1RN, MAGED1, TNFRSF11A, THBS1, CKS1B, PDGFC, APOE, ECT2, NPM1, STIL, UBE2C, CDKN2A, WNT7B, SLC11A1, PLK1, WNT5A, IGF1, MASTL, ADRA2A, CCNA2, GREM1, CENPE, TPX2, DAB2, SFRP1, RAP2B, ADAM8, MAD2L1, FBN1	427	771	17911	1.74096	1	0.0407272	0.0375662
GOTERM_BP_FAT	GO:0034504~protein localization to nucleus	19	3.84615	0.00316323	FZD1, NPM1, NOP58, SLC11A1, PLK1, AKR1C18, IGF1, BRCA1, TMEM173, IPO4, GLI3, DCLK1, COL1A1, CCT6A, GREM1, DAB2, LMNA, TACC3, ECT2	427	367	17911	2.1716	1	0.0407272	0.0375662
GOTERM_BP_FAT	GO:0009792~embryo development ending in birth or egg hatching	31	6.2753	0.00316626	COL11A1, SATB2, TWIST1, ADM, BRCA1, HIF1A, GLI3, CCNB2, CCNB1, DMBT1, RDH10, PHGDH, FZD1, TFAP2A, STIL, PRRX1, WNT7B, WNT5A, PRRX2, IGF1, SULF1, RUNX2, FOSL1, EXT1, COL1A1, DAB2, SFRP1, MMP14, GJB5, GAS1, KIF20B	427	739	17911	1.75958	1	0.0407272	0.0375662
GOTERM_BP_FAT	GO:0016053~organic acid biosynthetic process	15	3.03644	0.00316806	GOT1, SHMT2, MYO5A, AKR1C18, BRCA1, HACD2, CH25H, HPGDS, MTAP, DHRS9, APOC2, RDH10, PHGDH, ALDH18A1, BCAT1	427	254	17911	2.47713	1	0.0407272	0.0375662
GOTERM_BP_FAT	GO:0001764~neuron migration	11	2.22672	0.00317728	KIRREL3, ASPM, COL3A1, CHL1, AXL, SATB2, TWIST1, KIF20B, DCLK1, MARK1, MATN2	427	150	17911	3.07605	1	0.0407552	0.037592
GOTERM_BP_FAT	GO:0001837~epithelial to mesenchymal transition	9	1.82186	0.00318654	COL1A1, SFRP1, DAB2, WNT5A, LOXL3, TWIST1, HAS2, HIF1A, LOXL2	427	103	17911	3.6652	1	0.0407835	0.0376181
GOTERM_BP_FAT	GO:0007076~mitotic chromosome condensation	4	0.809717	0.00319911	CDCA5, NUSAP1, NCAPG, NCAPD2	427	13	17911	12.9065	1	0.040854	0.0376831
GOTERM_BP_FAT	GO:0016101~diterpenoid metabolic process	7	1.417	0.0032175	SCPEP1, CRABP2, DHRS9, APOC2, RDH10, AKR1C18, APOE	427	61	17911	4.81349	1	0.0409983	0.0378162
GOTERM_BP_FAT	GO:0043408~regulation of MAPK cascade	29	5.87045	0.00326441	CCL12, IL1RN, MAGED1, TREM2, TNFRSF11A, FOXM1, THBS1, CCL9, CCL8, CCL7, PDGFC, CCL2, APOE, CCR1, GDF11, IGFBP4, WNT7B, WNT5A, FN1, IGF1, INHBA, ADRA2A, GREM1, DAB2, SFRP1, RNF149, TRPV4, ADAM8, TLR13	427	675	17911	1.80213	1	0.0415046	0.0382833
GOTERM_BP_FAT	GO:0060279~positive regulation of ovulation	3	0.607287	0.00328042	PLAU, PLAT, INHBA	427	4	17911	31.4596	1	0.0415257	0.0383027
GOTERM_BP_FAT	GO:0030167~proteoglycan catabolic process	3	0.607287	0.00328042	GPC1, HPSE, ADAMTS12	427	4	17911	31.4596	1	0.0415257	0.0383027
GOTERM_BP_FAT	GO:0051653~spindle localization	6	1.21457	0.0034019	GPSM2, ASPM, SPAG5, NUSAP1, SPDL1, NDC80	427	43	17911	5.85295	1	0.0429695	0.0396344
GOTERM_BP_FAT	GO:0048545~response to steroid hormone	19	3.84615	0.0034364	IL1RN, GOT1, WNT7B, AKR1C18, ADM, IGF1, PTN, BRCA1, HSPD1, COL1A1, FOSL1, DAB2, SFRP1, LOX, CTSL, PAPPA, SPP1, CCL2, SKP2	427	370	17911	2.15399	1	0.0433107	0.0399491
GOTERM_BP_FAT	GO:0046903~secretion	41	8.2996	0.00344412	IL1RN, TNFAIP2, TWIST1, ADM, TNFRSF11A, EFNA5, HIF1A, CACNA1G, HSPD1, NKD2, LGALS3, IL1RL1, NCS1, CLEC5A, NCAM1, KCNN4, CCR5, CD276, CCR1, IL1R2, TNFRSF9, WNT5A, CADPS, FN1, MYO5A, IGF1, INHBA, NGF, ADRA2A, APRT, DAB2, SFRP1, FCGR3, RAB31, MMP13, AXL, TRPV4, RAB34, CALU, BIRC5, STEAP2	427	1076	17911	1.59832	1	0.0433135	0.0399518
GOTERM_BP_FAT	GO:0072006~nephron development	11	2.22672	0.00349373	ADAMTS16, GREM1, KIRREL3, TFAP2A, MAGED1, KIF26B, WNT7B, C3AR1, FMN1, SULF1, GLI3	427	152	17911	3.03558	1	0.0438421	0.0404394
GOTERM_BP_FAT	GO:0010573~vascular endothelial growth factor production	5	1.01215	0.00358903	C3AR1, HPSE, BRCA1, SULF1, HIF1A	427	27	17911	7.7678	1	0.0448434	0.0413629
GOTERM_BP_FAT	GO:0060343~trabecula formation	5	1.01215	0.00358903	GREM1, COL1A1, SFRP1, MMP2, FHL2	427	27	17911	7.7678	1	0.0448434	0.0413629
GOTERM_BP_FAT	GO:0070167~regulation of biomineral tissue development	8	1.61943	0.00360203	CCR1, GREM1, TFAP2A, ECM1, TWIST1, HIF1A, ANK, CD276	427	83	17911	4.043	1	0.0449089	0.0414233
GOTERM_BP_FAT	GO:0050770~regulation of axonogenesis	12	2.42915	0.00362737	CRABP2, TNFRSF12A, WNT5A, FN1, SPP1, APOE, NGF, EPHB2, CCR5, EFNA5, DBN1, PLXNA3	427	178	17911	2.82783	1	0.0451276	0.041625
GOTERM_BP_FAT	GO:0010243~response to organonitrogen compound	35	7.08502	0.00365743	CHRNA1, SLC27A1, MIR708, GCNT1, AKR1C18, ADM, TREM2, BRCA1, PTN, MIR31, HSPD1, PDGFC, CCL2, ENPP1, NCAM1, TIMP1, APOBEC1, GOT1, CDKN2A, MMP2, MMP3, MYO5A, IGF1, APRT, FOSL1, CCNA2, COL1A1, FCGR1, GATM, COL3A1, SFRP1, RAB31, COL1A2, TRPV4, COL5A2	427	878	17911	1.67211	1	0.0453068	0.0417903
GOTERM_BP_FAT	GO:0006082~organic acid metabolic process	35	7.08502	0.00365743	SLC27A1, CRABP2, SHMT2, TWIST1, F13A1, AKR1C18, BRCA1, NPL, ENO2, HIF1A, HACD2, ERO1L, SCPEP1, HPGDS, RDH10, GAPDH-PS15, PHGDH, PDK1, CRTAP, GOT1, PGAM1, GFPT2, MYO5A, IGF1, GM4737, CH25H, HAL, MTAP, VNN1, P4HA1, DHRS9, APOC2, ALDH18A1, BCAT1, GAPDH	427	878	17911	1.67211	1	0.0453068	0.0417903
GOTERM_BP_FAT	GO:0048568~embryonic organ development	23	4.65587	0.00372837	TFAP2A, STIL, PRRX1, SATB2, COL11A1, WNT7B, PRRX2, WNT5A, TWIST1, ADM, HIF1A, RUNX2, GLI3, MMP14, SLC6A8, MAFB, FRZB, RDH10, GJB5, GAS1, EPHB2, POLE, STRA6	427	494	17911	1.95296	1	0.0460868	0.0425098
GOTERM_BP_FAT	GO:0071902~positive regulation of protein serine/threonine kinase activity	15	3.03644	0.0037706	STIL, IL1RN, CEMIP, SLC27A1, MAGED1, WNT7B, WNT5A, IGF1, TNFRSF11A, THBS1, ADRA2A, CKS1B, DAB2, PDGFC, ADAM8	427	259	17911	2.42931	1	0.0465095	0.0428996
GOTERM_BP_FAT	GO:0090280~positive regulation of calcium ion import	7	1.417	0.00378417	LGALS3, CXCL10, CXCL9, CCL12, CEMIP, SERPINE1, CCL2	427	63	17911	4.66068	1	0.0465774	0.0429624
GOTERM_BP_FAT	GO:0034341~response to interferon-gamma	9	1.82186	0.00380155	CCL9, CCL12, CCL8, CCL7, SLC11A1, WNT5A, CCL2, GAPDH-PS15, GAPDH	427	106	17911	3.56146	1	0.0466921	0.0430681
GOTERM_BP_FAT	GO:0071372~cellular response to follicle-stimulating hormone stimulus	4	0.809717	0.00400032	AKR1C18, INHBA, EFNA5, EPHA3	427	14	17911	11.9846	1	0.0490293	0.0452239
GOTERM_BP_FAT	GO:0001657~ureteric bud development	9	1.82186	0.00402571	ADAMTS16, GREM1, GDF11, SFRP1, VCAN, MAGED1, KIF26B, FMN1, GLI3	427	107	17911	3.52818	1	0.0491919	0.0453739
GOTERM_BP_FAT	GO:0051046~regulation of secretion	31	6.2753	0.00403059	IL1RN, TWIST1, TNFRSF11A, EFNA5, HIF1A, CACNA1G, HSPD1, LGALS3, IL1RL1, NCS1, CLEC5A, NCAM1, KCNN4, CCR5, CD276, IL1R2, TNFRSF9, WNT5A, CADPS, FN1, MYO5A, IGF1, INHBA, NGF, ADRA2A, DAB2, SFRP1, MMP13, TRPV4, RAB34, BIRC5	427	751	17911	1.73146	1	0.0491919	0.0453739
GOTERM_BP_FAT	GO:0002520~immune system development	38	7.69231	0.00404733	TREM2, CXCL1, SNX10, TNFRSF11A, HIF1A, GLI3, HSPD1, CCNB2, LGALS1, SCIN, ZFP385A, CLEC5A, C3AR1, CCR1, TNFSF18, KIRREL3, CDKN2A, WNT5A, PRG4, INHBA, RUNX2, SLC9B2, MFAP5, ANLN, DCSTAMP, DAB2, SFRP1, MMP14, CLEC4D, MAFB, VNN1, MELK, AXL, CD109, TACC3, CD248, ADAM8, FBN1	427	984	17911	1.61987	1	0.0492923	0.0454665
GOTERM_BP_FAT	GO:0034754~cellular hormone metabolic process	8	1.61943	0.00411296	SCPEP1, DAB2, CRABP2, DHRS9, RDH10, AKR1C18, ADM, HSD17B7	427	85	17911	3.94787	1	0.0499863	0.0461066
GOTERM_BP_FAT	GO:0032535~regulation of cellular component size	19	3.84615	0.00418063	NPM1, KIRREL, CRABP2, TNFRSF12A, WNT7B, WNT5A, FN1, CAPG, FMN1, NGF, EFNA5, SCIN, SPP1, APOE, CCR5, KCNN4, WASF1, DBN1, PLXNA3	427	377	17911	2.114	1	0.0507022	0.0467669
GOTERM_BP_FAT	GO:0072164~mesonephric tubule development	9	1.82186	0.00425993	ADAMTS16, GREM1, GDF11, SFRP1, VCAN, MAGED1, KIF26B, FMN1, GLI3	427	108	17911	3.49551	1	0.0514482	0.0474551
GOTERM_BP_FAT	GO:0072163~mesonephric epithelium development	9	1.82186	0.00425993	ADAMTS16, GREM1, GDF11, SFRP1, VCAN, MAGED1, KIF26B, FMN1, GLI3	427	108	17911	3.49551	1	0.0514482	0.0474551
GOTERM_BP_FAT	GO:0032147~activation of protein kinase activity	13	2.63158	0.00427822	WNT7B, SLC11A1, WNT5A, IGF1, THBS1, ADRA2A, CKS1B, TPX2, DAB2, PDGFC, ADAM8, ECT2, FBN1	427	208	17911	2.62163	1	0.0515615	0.0475596
GOTERM_BP_FAT	GO:0045786~negative regulation of cell cycle	19	3.84615	0.00436429	CGREF1, NPM1, STIL, CDKN2A, UBE2C, PLK1, BUB1B, TTK, INHBA, BRCA1, THBS1, NDC80, CENPE, CCNB1, FAP, GAS1, BCAT1, BUB1, MAD2L1	427	379	17911	2.10284	1	0.0524894	0.0484154
GOTERM_BP_FAT	GO:0030510~regulation of BMP signaling pathway	8	1.61943	0.00438812	GREM1, FZD1, SFRP1, HTRA3, WNT5A, HTRA1, SULF1, FBN1	427	86	17911	3.90197	1	0.0526665	0.0485788
GOTERM_BP_FAT	GO:1901989~positive regulation of cell cycle phase transition	7	1.417	0.00442164	CENPE, NPM1, CDC45, DBF4, UBE2C, CDCA5, BIRC5	427	65	17911	4.51728	1	0.052959	0.0488486
GOTERM_BP_FAT	GO:0033554~cellular response to stress	58	11.7409	0.00445514	IL1RN, TNC, ADM, BRCA1, FOXM1, ERO1L, FAM162A, CTSL, CHL1, ZFP385A, POLE, PDK1, MMP2, WNT5A, MYOF, MMP3, MASTL, CCNA2, GREM1, SFRP1, MELK, ADAM8, BCAT1, EEF1E1, MATN2, CDCA5, TWIST1, AKR1C18, PTN, TNFRSF11A, HIF1A, THBS1, NDRG1, FOXRED2, CCNB1, CDC45, LMNA, SPP1, HAS2, APOE, ECT2, SLC25A24, FZD1, NPM1, IFI204, PRRX1, CDKN2A, WNT7B, PLK1, CXCL10, RSL1D1, DAB2, DAP, VNN1, AXL, TRPV4, TRIP13, GSTM5	427	1690	17911	1.43957	1	0.05325	0.049117
GOTERM_BP_FAT	GO:0050767~regulation of neurogenesis	33	6.68016	0.00454026	TENM4, CRABP2, PTN, EFNA5, HIF1A, CXCL5, GLI3, LGALS1, NCS1, SPP1, APOE, EPHB2, MAPK6, ECT2, CCR5, SCN1B, PLXNA3, TFAP2A, GDF11, TNFRSF12A, PRRX1, WNT7B, WNT5A, FN1, NGF, ASPM, DAB2, COL3A1, SFRP1, TRPV4, KIF20B, DBN1, EPHA3	427	824	17911	1.67988	1	0.0539688	0.0497801
GOTERM_BP_FAT	GO:0022407~regulation of cell-cell adhesion	19	3.84615	0.00454128	TNFSF18, IL1RN, CDKN2A, WNT5A, IGF1, EFNA5, GLI3, HSPD1, LGALS3, LGALS1, VNN1, TRPV4, KIF26B, CCL2, HAS2, ADAM8, VSIG4, CCR5, CD276	427	380	17911	2.09731	1	0.0539688	0.0497801
GOTERM_BP_FAT	GO:0048593~camera-type eye morphogenesis	10	2.02429	0.00455484	SLC4A7, TFAP2A, GDF11, TWIST1, COL8A1, PTN, EPHB2, HIF1A, GLI3, STRA6	427	133	17911	3.15384	1	0.0539688	0.0497801
GOTERM_BP_FAT	GO:0010464~regulation of mesenchymal cell proliferation	6	1.21457	0.00457126	PRRX1, WNT5A, LMNA, PRRX2, GAS1, PTN	427	46	17911	5.47124	1	0.0539688	0.0497801
GOTERM_BP_FAT	GO:0035136~forelimb morphogenesis	6	1.21457	0.00457126	TFAP2A, CRABP2, RDH10, TWIST1, FMN1, RUNX2	427	46	17911	5.47124	1	0.0539688	0.0497801
GOTERM_BP_FAT	GO:0051310~metaphase plate congression	6	1.21457	0.00457126	CENPE, CCNB1, CDCA5, KIF2C, SPDL1, NDC80	427	46	17911	5.47124	1	0.0539688	0.0497801
GOTERM_BP_FAT	GO:0046849~bone remodeling	8	1.61943	0.00467696	GREM1, DCSTAMP, SFRP1, CTSK, SPP1, ENPP1, ADAM8, CTSS	427	87	17911	3.85712	1	0.0550173	0.0507471
GOTERM_BP_FAT	GO:0043516~regulation of DNA damage response, signal transduction by p53 class mediator	5	1.01215	0.00467908	NPM1, CDKN2A, ZFP385A, TWIST1, EEF1E1	427	29	17911	7.23209	1	0.0550173	0.0507471
GOTERM_BP_FAT	GO:2000146~negative regulation of cell motility	14	2.83401	0.00472363	CCL12, IL1RN, SERPINE1, PTN, SULF1, THBS1, GREM1, COL3A1, SFRP1, RAP2B, CCL2, TIMP1, APOE, CCR5	427	238	17911	2.46742	1	0.0554284	0.0511264
GOTERM_BP_FAT	GO:0044093~positive regulation of molecular function	46	9.31174	0.00475136	CCL12, CEMIP, SLC27A1, IL1RN, MAGED1, RGS16, TWIST1, TNFRSF11A, THBS1, CTSS, HSPD1, CKS1B, CCL9, CDH3, CCL8, CCL7, RGS1, FAM162A, PDGFC, CCL2, APOE, ECT2, FZD1, TNFSF18, NPM1, STIL, CDKN2A, WNT7B, SLC11A1, PLK1, WNT5A, IGF1, NGF, TMEM173, MASTL, MMP9, ADRA2A, FOSL1, GREM1, CENPE, TPX2, DAB2, DAP, APOC2, ADAM8, FBN1	427	1270	17911	1.51931	1	0.0556165	0.0512999
GOTERM_BP_FAT	GO:0000910~cytokinesis	9	1.82186	0.00475972	ANLN, RACGAP1, PLK1, NUSAP1, BIRC5, KIF20B, ECT2, CEP55, KIF4	427	110	17911	3.43196	1	0.0556165	0.0512999
GOTERM_BP_FAT	GO:0051785~positive regulation of nuclear division	7	1.417	0.00476851	CENPE, UBE2C, CDCA5, WNT5A, NUSAP1, BIRC5, IGF1	427	66	17911	4.44883	1	0.0556165	0.0512999
GOTERM_BP_FAT	GO:1901988~negative regulation of cell cycle phase transition	10	2.02429	0.0047832	CENPE, STIL, CCNB1, PLK1, BUB1B, TTK, BCAT1, BUB1, NDC80, MAD2L1	427	134	17911	3.13031	1	0.0556757	0.0513545
GOTERM_BP_FAT	GO:1901605~alpha-amino acid metabolic process	12	2.42915	0.00484784	GM4737, CRTAP, HAL, MTAP, P4HA1, GOT1, SHMT2, GFPT2, PHGDH, ALDH18A1, BCAT1, ERO1L	427	185	17911	2.72083	1	0.0563147	0.0519439
GOTERM_BP_FAT	GO:1901214~regulation of neuron death	17	3.4413	0.00490088	TFAP2A, FZD1, ABCC1, NPM1, CCL12, UNC5B, IGF1, NGF, HIF1A, HSPD1, CHL1, AXL, CCL2, BIRC5, ADAM8, APOE, LGMN	427	324	17911	2.20088	1	0.0567295	0.0523265
GOTERM_BP_FAT	GO:0061430~bone trabecula morphogenesis	4	0.809717	0.00491296	GREM1, COL1A1, SFRP1, MMP2	427	15	17911	11.1856	1	0.0567295	0.0523265
GOTERM_BP_FAT	GO:0061029~eyelid development in camera-type eye	4	0.809717	0.00491296	TFAP2A, TWIST1, INHBA, STRA6	427	15	17911	11.1856	1	0.0567295	0.0523265
GOTERM_BP_FAT	GO:0052547~regulation of peptidase activity	18	3.64372	0.00497487	SERPINB11, ECM1, SERPINB2, LXN, CDKN2A, SERPINE1, IGF1, NGF, IFI202B, THBS1, MMP9, HSPD1, DAP, FAM162A, COL7A1, CD109, BIRC5, TIMP1	427	354	17911	2.13285	1	0.0573299	0.0528803
GOTERM_BP_FAT	GO:0034329~cell junction assembly	11	2.22672	0.00501796	GREM1, MMP14, TRPV4, MICALL2, FSCN1, FN1, FMN1, ITGA5, ECT2, EFNA5, EPHA3	427	160	17911	2.8838	1	0.0577116	0.0532323
GOTERM_BP_FAT	GO:0048858~cell projection morphogenesis	33	6.68016	0.00509801	CRABP2, SNX10, FMN1, EFNA5, GLI3, SEPT9, CHL1, SPP1, NCAM1, APOE, EPHB2, CCR5, WASF1, SCN1B, PLXNA3, KIRREL3, STIL, TNFRSF12A, UNC5B, WNT7B, WNT5A, FN1, LAMB1, NGF, DCLK1, EXT1, KIF26B, GAS1, TRIM59, KIF20B, DBN1, EPHA3, MATN2	427	830	17911	1.66774	1	0.0585159	0.0539742
GOTERM_BP_FAT	GO:0001818~negative regulation of cytokine production	13	2.63158	0.00511763	IL1R2, TNFRSF9, SLC11A1, FN1, TWIST1, PRG4, THBS1, IL1RL1, CDH3, AXL, C1QBP, VSIG4, CD276	427	213	17911	2.56009	1	0.0585913	0.0540438
GOTERM_BP_FAT	GO:0070613~regulation of protein processing	7	1.417	0.00513497	IL1R2, C1QBP, SERPINE1, GAS1, BIRC5, THBS1, NKD2	427	67	17911	4.38243	1	0.0585913	0.0540438
GOTERM_BP_FAT	GO:0051303~establishment of chromosome localization	7	1.417	0.00513497	CENPE, CCNB1, CDCA5, BIRC5, KIF2C, SPDL1, NDC80	427	67	17911	4.38243	1	0.0585913	0.0540438
GOTERM_BP_FAT	GO:0030201~heparan sulfate proteoglycan metabolic process	5	1.01215	0.00529918	EXT1, GPC1, DSE, HPSE, SULF1	427	30	17911	6.99102	1	0.0599211	0.0552703
GOTERM_BP_FAT	GO:0040036~regulation of fibroblast growth factor receptor signaling pathway	5	1.01215	0.00529918	GPC1, WNT5A, SULF1, THBS1, RUNX2	427	30	17911	6.99102	1	0.0599211	0.0552703
GOTERM_BP_FAT	GO:0001958~endochondral ossification	5	1.01215	0.00529918	COL1A1, MMP14, MMP13, COL10A1, RUNX2	427	30	17911	6.99102	1	0.0599211	0.0552703
GOTERM_BP_FAT	GO:0036075~replacement ossification	5	1.01215	0.00529918	COL1A1, MMP14, MMP13, COL10A1, RUNX2	427	30	17911	6.99102	1	0.0599211	0.0552703
GOTERM_BP_FAT	GO:0090279~regulation of calcium ion import	9	1.82186	0.0053033	LGALS3, CXCL10, CXCL9, CCL12, CEMIP, SERPINE1, CCL2, MYO5A, NGF	427	112	17911	3.37067	1	0.0599211	0.0552703
GOTERM_BP_FAT	GO:0060278~regulation of ovulation	3	0.607287	0.00538141	PLAU, PLAT, INHBA	427	5	17911	25.1677	1	0.060567	0.0558662
GOTERM_BP_FAT	GO:0072675~osteoclast fusion	3	0.607287	0.00538141	DCSTAMP, CD109, ADAM8	427	5	17911	25.1677	1	0.060567	0.0558662
GOTERM_BP_FAT	GO:0007417~central nervous system development	37	7.48988	0.00542852	PTPRS, TENM4, UBA6, SATB2, AK4, PTN, EFNA5, HIF1A, GLI3, NCAM1, PHGDH, EPHB2, ABCB1B, SCN1B, PLXNA3, CCR1, TFAP2A, KIRREL3, GDF11, STIL, WNT7B, WNT5A, LAMB1, IGF1, INHBA, DCLK1, SLC4A7, EXT1, ASPM, VCAN, COL3A1, MAFB, VNN1, AXL, FABP7, TACC3, GAS1	427	969	17911	1.60166	1	0.0609786	0.0562458
GOTERM_BP_FAT	GO:0050707~regulation of cytokine secretion	11	2.22672	0.00547033	IL1RL1, TRPV4, IL1R2, TNFRSF9, WNT5A, CLEC5A, FN1, TWIST1, CCR5, CD276, HSPD1	427	162	17911	2.84819	1	0.0613292	0.0565691
GOTERM_BP_FAT	GO:1903317~regulation of protein maturation	7	1.417	0.00552167	IL1R2, C1QBP, SERPINE1, GAS1, BIRC5, THBS1, NKD2	427	68	17911	4.31798	1	0.0614286	0.0566608
GOTERM_BP_FAT	GO:0045669~positive regulation of osteoblast differentiation	7	1.417	0.00552167	IFI204, WNT7B, LMNA, IGF1, RUNX2, GLI3, CD276	427	68	17911	4.31798	1	0.0614286	0.0566608
GOTERM_BP_FAT	GO:0050000~chromosome localization	7	1.417	0.00552167	CENPE, CCNB1, CDCA5, BIRC5, KIF2C, SPDL1, NDC80	427	68	17911	4.31798	1	0.0614286	0.0566608
GOTERM_BP_FAT	GO:0006721~terpenoid metabolic process	7	1.417	0.00552167	SCPEP1, CRABP2, DHRS9, APOC2, RDH10, AKR1C18, APOE	427	68	17911	4.31798	1	0.0614286	0.0566608
GOTERM_BP_FAT	GO:0001823~mesonephros development	9	1.82186	0.00559225	ADAMTS16, GREM1, GDF11, SFRP1, VCAN, MAGED1, KIF26B, FMN1, GLI3	427	113	17911	3.34084	1	0.0619754	0.0571652
GOTERM_BP_FAT	GO:0014020~primary neural tube formation	9	1.82186	0.00559225	FZD1, TFAP2A, SFRP1, STIL, WNT5A, TWIST1, ADM, KIF20B, HIF1A	427	113	17911	3.34084	1	0.0619754	0.0571652
GOTERM_BP_FAT	GO:1903708~positive regulation of hemopoiesis	12	2.42915	0.0056785	CCR1, DCSTAMP, MMP14, SCIN, VNN1, AXL, CXCL1, ADAM8, INHBA, HIF1A, GLI3, SLC9B2	427	189	17911	2.66325	1	0.0624527	0.0576055
GOTERM_BP_FAT	GO:0021915~neural tube development	12	2.42915	0.0056785	FZD1, TFAP2A, SFRP1, STIL, WNT5A, TWIST1, GAS1, PHGDH, ADM, KIF20B, HIF1A, GLI3	427	189	17911	2.66325	1	0.0624527	0.0576055
GOTERM_BP_FAT	GO:0007163~establishment or maintenance of cell polarity	12	2.42915	0.0056785	GPSM2, SPAG5, KIF26B, WNT7B, WNT5A, LMNA, FSCN1, KIF2C, SPDL1, KIF20B, NDC80, MARK1	427	189	17911	2.66325	1	0.0624527	0.0576055
GOTERM_BP_FAT	GO:0010770~positive regulation of cell morphogenesis involved in differentiation	12	2.42915	0.0056785	COL1A1, DAB2, CRABP2, TNFRSF12A, C1QBP, FN1, TWIST1, HAS2, APOE, NGF, EFNA5, DBN1	427	189	17911	2.66325	1	0.0624527	0.0576055
GOTERM_BP_FAT	GO:0007423~sensory organ development	26	5.26316	0.00586222	COL11A1, TWIST1, PTN, HIF1A, GLI3, FRZB, RDH10, SH3PXD2B, EPHB2, STRA6, TFAP2A, GDF11, IFI204, PRRX1, WNT5A, PRRX2, IGF1, INHBA, SLC4A7, CCNA2, MAFB, MAF, COL5A1, COL5A2, COL8A1, GAS1	427	608	17911	1.79375	1	0.0643509	0.0593563
GOTERM_BP_FAT	GO:0010975~regulation of neuron projection development	23	4.65587	0.00591337	CRABP2, TNFRSF12A, PRRX1, WNT5A, FN1, PTN, NGF, EFNA5, CXCL5, DAB2, SFRP1, LGALS1, TRPV4, NCS1, SPP1, APOE, CCR5, EPHB2, MAPK6, DBN1, SCN1B, EPHA3, PLXNA3	427	513	17911	1.88063	1	0.0647258	0.0597022
GOTERM_BP_FAT	GO:0048534~hematopoietic or lymphoid organ development	36	7.28745	0.00594066	TREM2, CXCL1, SNX10, TNFRSF11A, HIF1A, GLI3, CCNB2, LGALS1, SCIN, ZFP385A, CLEC5A, CCR1, TNFSF18, KIRREL3, CDKN2A, WNT5A, PRG4, INHBA, RUNX2, SLC9B2, MFAP5, ANLN, DCSTAMP, DAB2, SFRP1, MMP14, CLEC4D, MAFB, VNN1, MELK, AXL, CD109, TACC3, CD248, ADAM8, FBN1	427	940	17911	1.60645	1	0.0647258	0.0597022
GOTERM_BP_FAT	GO:0072677~eosinophil migration	4	0.809717	0.00594113	LGALS3, CCL7, CCL2, ADAM8	427	16	17911	10.4865	1	0.0647258	0.0597022
GOTERM_BP_FAT	GO:0040037~negative regulation of fibroblast growth factor receptor signaling pathway	4	0.809717	0.00594113	GPC1, WNT5A, SULF1, THBS1	427	16	17911	10.4865	1	0.0647258	0.0597022
GOTERM_BP_FAT	GO:0033280~response to vitamin D	5	1.01215	0.00597192	CXCL10, SFRP1, TNC, SPP1, PTN	427	31	17911	6.76551	1	0.0648786	0.0598431
GOTERM_BP_FAT	GO:0007569~cell aging	8	1.61943	0.00597758	RSL1D1, NPM1, CDKN2A, SERPINE1, LMNA, TWIST1, FOXM1, EEF1E1	427	91	17911	3.68757	1	0.0648786	0.0598431
GOTERM_BP_FAT	GO:0022607~cellular component assembly	77	15.587	0.00617043	TENM4, ITGB5, GDA, UXS1, SNX10, FMN1, TCIRG1, IPO4, SEPT9, C1QTNF6, C1QBP, SH3PXD2B, PMEPA1, EPHB2, HIST1H1B, NDC1, KIRREL3, KCND1, WNT5A, MMP3, MMP9, KIF4, GREM1, ASPM, MMP14, LOX, RAB34, FSCN1, BIRC5, PKP1, TRIM59, ITGA5, HIST1H2BG, DBN1, EPHA3, ASF1B, SHMT2, HIST1H2BK, TWIST1, CAPG, THBS2, EFNA5, ADAMTS16, SYCE2, CCNB1, CDC45, SCIN, RACGAP1, GPC1, PDGFC, MICALL2, HAS2, NCAM1, APOE, ECT2, WASF1…	427	2418	17911	1.33575	1	0.0668463	0.0616581
GOTERM_BP_FAT	GO:0033002~muscle cell proliferation	12	2.42915	0.00635217	CCNB1, TENM4, MMP2, C3AR1, NCAM1, IGF1, SULF1, SKP2, THBS1, HIF1A, MMP9, WISP1	427	192	17911	2.62163	1	0.0686865	0.0633555
GOTERM_BP_FAT	GO:0043523~regulation of neuron apoptotic process	14	2.83401	0.00640095	TFAP2A, NPM1, CCL12, UNC5B, NGF, HIF1A, HSPD1, CHL1, AXL, CCL2, BIRC5, ADAM8, APOE, LGMN	427	247	17911	2.37751	1	0.0690849	0.0637229
GOTERM_BP_FAT	GO:0044283~small molecule biosynthetic process	21	4.25101	0.00647136	GOT1, SHMT2, PGAM1, MYO5A, AKR1C18, BRCA1, HSD17B7, HACD2, HIF1A, CH25H, DAB2, HPGDS, MTAP, DHRS9, APOC2, RDH10, PHGDH, ALDH18A1, APOE, BCAT1, GAPDH	427	455	17911	1.93598	1	0.0697148	0.0643039
GOTERM_BP_FAT	GO:0000060~protein import into nucleus, translocation	6	1.21457	0.00654083	SLC11A1, AKR1C18, IGF1, BRCA1, TMEM173, IPO4	427	50	17911	5.03354	1	0.0703321	0.0648733
GOTERM_BP_FAT	GO:0007599~hemostasis	12	2.42915	0.0066182	RAP2B, PLAU, AXL, ZFP385A, SERPINE1, PDGFC, F13A1, ANXA8, HPSE, APOE, THBS1, ADRA2A	427	193	17911	2.60805	1	0.0710321	0.065519
GOTERM_BP_FAT	GO:0007420~brain development	30	6.07287	0.00666065	PTPRS, UBA6, SATB2, AK4, PTN, EFNA5, HIF1A, GLI3, NCAM1, EPHB2, PLXNA3, CCR1, TFAP2A, KIRREL3, STIL, WNT7B, WNT5A, LAMB1, IGF1, INHBA, DCLK1, SLC4A7, EXT1, ASPM, COL3A1, MAFB, AXL, FABP7, TACC3, GAS1	427	745	17911	1.68911	1	0.0713553	0.0658171
GOTERM_BP_FAT	GO:0072698~protein localization to microtubule cytoskeleton	5	1.01215	0.00669916	STIL, SPAG5, TTK, SNX10, KIF20B	427	32	17911	6.55408	1	0.0715031	0.0659534
GOTERM_BP_FAT	GO:0030261~chromosome condensation	5	1.01215	0.00669916	CCNB1, CDCA5, NUSAP1, NCAPG, NCAPD2	427	32	17911	6.55408	1	0.0715031	0.0659534
GOTERM_BP_FAT	GO:0048678~response to axon injury	7	1.417	0.00680948	LGALS1, CHL1, MMP2, TNC, SPP1, APOE, MATN2	427	71	17911	4.13553	1	0.0724977	0.0668709
GOTERM_BP_FAT	GO:0045664~regulation of neuron differentiation	28	5.66802	0.00681742	CRABP2, PTN, EFNA5, CXCL5, GLI3, LGALS1, NCS1, SPP1, APOE, EPHB2, MAPK6, ECT2, CCR5, SCN1B, PLXNA3, TFAP2A, GDF11, TNFRSF12A, PRRX1, WNT5A, FN1, NGF, ASPM, DAB2, SFRP1, TRPV4, DBN1, EPHA3	427	681	17911	1.72466	1	0.0724977	0.0668709
GOTERM_BP_FAT	GO:0045596~negative regulation of cell differentiation	31	6.2753	0.00693309	TWIST1, PTN, EFNA5, ADAMTS12, GLI3, CCL9, LGALS1, FRZB, SPP1, ENPP1, EPHB2, CCR5, PLXNA3, TNFSF18, GDF11, CDKN2A, WNT7B, WNT5A, IGF1, GREM1, CXCL10, ASPM, DAB2, COL3A1, SFRP1, MAFB, COL5A1, TRPV4, COL5A2, EPHA3, FBN1	427	781	17911	1.66496	1	0.0735926	0.0678807
GOTERM_BP_FAT	GO:0032846~positive regulation of homeostatic process	13	2.63158	0.00703088	CXCL9, CEMIP, SLC27A1, INHBA, TNFRSF11A, HIF1A, CCT6A, CXCL10, DCSTAMP, TRPV4, SPP1, ADAM8, CCR5	427	222	17911	2.45631	1	0.0744939	0.0687121
GOTERM_BP_FAT	GO:0030502~negative regulation of bone mineralization	4	0.809717	0.0070884	CCR1, GREM1, ECM1, HIF1A	427	17	17911	9.86968	1	0.0749659	0.0691475
GOTERM_BP_FAT	GO:0045840~positive regulation of mitotic nuclear division	6	1.21457	0.0071134	CENPE, UBE2C, CDCA5, NUSAP1, BIRC5, IGF1	427	51	17911	4.93484	1	0.0749986	0.0691776
GOTERM_BP_FAT	GO:0006720~isoprenoid metabolic process	8	1.61943	0.00711742	SCPEP1, CRABP2, DHRS9, APOC2, RDH10, ALG5, AKR1C18, APOE	427	94	17911	3.56988	1	0.0749986	0.0691776
GOTERM_BP_FAT	GO:0030010~establishment of cell polarity	9	1.82186	0.00722083	GPSM2, SPAG5, KIF26B, WNT5A, LMNA, FSCN1, SPDL1, NDC80, MARK1	427	118	17911	3.19928	1	0.07595	0.0700552
GOTERM_BP_FAT	GO:0008589~regulation of smoothened signaling pathway	7	1.417	0.00728343	SFRP1, PRRX1, WNT7B, PRRX2, GAS1, RUNX2, GLI3	427	72	17911	4.0781	1	0.0764642	0.0705295
GOTERM_BP_FAT	GO:1900180~regulation of protein localization to nucleus	13	2.63158	0.0072973	FZD1, NPM1, IGF1, BRCA1, TMEM173, GLI3, DCLK1, CCT6A, GREM1, DAB2, LMNA, TACC3, ECT2	427	223	17911	2.44529	1	0.0764642	0.0705295
GOTERM_BP_FAT	GO:2000377~regulation of reactive oxygen species metabolic process	11	2.22672	0.00730937	TFAP2A, PLAU, MMP3, AKR1C18, CXCL1, IGF1, BRCA1, FOXM1, THBS1, HIF1A, HSPD1	427	169	17911	2.73022	1	0.0764642	0.0705295
GOTERM_BP_FAT	GO:1903318~negative regulation of protein maturation	5	1.01215	0.00748269	IL1R2, SERPINE1, GAS1, BIRC5, THBS1	427	33	17911	6.35548	1	0.0777152	0.0716834
GOTERM_BP_FAT	GO:0010955~negative regulation of protein processing	5	1.01215	0.00748269	IL1R2, SERPINE1, GAS1, BIRC5, THBS1	427	33	17911	6.35548	1	0.0777152	0.0716834
GOTERM_BP_FAT	GO:0002675~positive regulation of acute inflammatory response	5	1.01215	0.00748269	FCGR1, FCGR3, ADAM8, TNFRSF11A, CCR5	427	33	17911	6.35548	1	0.0777152	0.0716834
GOTERM_BP_FAT	GO:0043030~regulation of macrophage activation	5	1.01215	0.00748269	IL1RL1, IFI204, WNT5A, THBS1, HSPD1	427	33	17911	6.35548	1	0.0777152	0.0716834
GOTERM_BP_FAT	GO:0048675~axon extension	9	1.82186	0.00758545	TNFRSF12A, WNT5A, FN1, APOE, NGF, CCR5, DBN1, DCLK1, PLXNA3	427	119	17911	3.1724	1	0.0786413	0.0725376
GOTERM_BP_FAT	GO:0050922~negative regulation of chemotaxis	6	1.21457	0.00772006	GREM1, CCL12, WNT5A, CCL2, THBS1, PLXNA3	427	52	17911	4.83994	1	0.079751	0.0735612
GOTERM_BP_FAT	GO:0008652~cellular amino acid biosynthetic process	6	1.21457	0.00772006	MTAP, GOT1, SHMT2, PHGDH, ALDH18A1, BCAT1	427	52	17911	4.83994	1	0.079751	0.0735612
GOTERM_BP_FAT	GO:0015748~organophosphate ester transport	7	1.417	0.00778075	ABCC1, SLC37A2, ATP8B2, APOC2, APOE, KCNN4, SLC25A24	427	73	17911	4.02223	1	0.0802346	0.0740072
GOTERM_BP_FAT	GO:2001235~positive regulation of apoptotic signaling pathway	11	2.22672	0.00791383	MLLT11, SFRP1, TNFRSF12A, MAGED1, UNC5B, FAM162A, INHBA, EEF1E1, THBS1, MMP9, BUB1	427	171	17911	2.69829	1	0.0811098	0.0748145
GOTERM_BP_FAT	GO:0072674~multinuclear osteoclast differentiation	3	0.607287	0.00794546	DCSTAMP, CD109, ADAM8	427	6	17911	20.9731	1	0.0811098	0.0748145
GOTERM_BP_FAT	GO:0001957~intramembranous ossification	3	0.607287	0.00794546	COL1A1, CTSK, MMP2	427	6	17911	20.9731	1	0.0811098	0.0748145
GOTERM_BP_FAT	GO:0036072~direct ossification	3	0.607287	0.00794546	COL1A1, CTSK, MMP2	427	6	17911	20.9731	1	0.0811098	0.0748145
GOTERM_BP_FAT	GO:1901991~negative regulation of mitotic cell cycle phase transition	9	1.82186	0.00796376	CENPE, STIL, CCNB1, PLK1, BUB1B, BCAT1, BUB1, NDC80, MAD2L1	427	120	17911	3.14596	1	0.0811098	0.0748145
GOTERM_BP_FAT	GO:0006022~aminoglycan metabolic process	9	1.82186	0.00796376	EXT1, UGDH, CEMIP, HEXB, GPC1, DSE, HAS2, IGF1, FBN1	427	120	17911	3.14596	1	0.0811098	0.0748145
GOTERM_BP_FAT	GO:0072331~signal transduction by p53 class mediator	9	1.82186	0.00796376	GREM1, NPM1, IFI204, CDKN2A, ZFP385A, TWIST1, FOXM1, EEF1E1, NDRG1	427	120	17911	3.14596	1	0.0811098	0.0748145
GOTERM_BP_FAT	GO:0051962~positive regulation of nervous system development	24	4.8583	0.00798497	CRABP2, TNFRSF12A, TENM4, TPBG, WNT5A, FN1, IGF1, PTN, NGF, THBS2, EFNA5, HIF1A, GLI3, CXCL5, ASPM, APOE, KIF20B, ECT2, CCR5, EPHB2, MAPK6, DBN1, SCN1B, EPHA3	427	559	17911	1.80091	1	0.0811829	0.0748819
GOTERM_BP_FAT	GO:0030097~hemopoiesis	34	6.88259	0.00800292	TREM2, CXCL1, SNX10, TNFRSF11A, HIF1A, GLI3, LGALS1, SCIN, ZFP385A, CLEC5A, CCR1, TNFSF18, KIRREL3, CDKN2A, WNT5A, PRG4, INHBA, RUNX2, SLC9B2, MFAP5, ANLN, DCSTAMP, DAB2, SFRP1, MMP14, CLEC4D, MAFB, VNN1, MELK, AXL, CD109, TACC3, ADAM8, FBN1	427	892	17911	1.59884	1	0.0812226	0.0749185
GOTERM_BP_FAT	GO:0050801~ion homeostasis	29	5.87045	0.00802056	CEMIP, CXCL9, HEXB, ADM, CXCL1, TCIRG1, CXCL3, HIF1A, CACNA1G, ERO1L, C3AR1, CCL2, ENPP1, APOE, CAR12, CCR5, SCN1B, CCR1, SLC11A1, SLC30A4, MYO5A, NGF, SLC39A14, MLLT11, SLC4A7, CXCL10, TRPV4, STEAP1, STEAP2	427	723	17911	1.68249	1	0.0812591	0.0749522
GOTERM_BP_FAT	GO:0050708~regulation of protein secretion	20	4.04858	0.00811955	IL1R2, TNFRSF9, WNT5A, FN1, TWIST1, IGF1, EFNA5, HIF1A, ADRA2A, HSPD1, IL1RL1, SFRP1, MMP13, TRPV4, RAB34, CLEC5A, BIRC5, CCR5, KCNN4, CD276	427	433	17911	1.93747	1	0.0820004	0.075636
GOTERM_BP_FAT	GO:1902580~single-organism cellular localization	36	7.28745	0.00812208	GPSM2, LRRC15, CEMIP, AKR1C18, TREM2, BRCA1, PTN, HIF1A, IPO4, GLI3, NKD2, CDH3, LMNA, SH3PXD2B, NUSAP1, CCL2, APOE, SPDL1, ECT2, FZD1, NPM1, NOP58, SPAG5, SLC11A1, CADPS, MYO5A, IGF1, TMEM173, NDC80, GREM1, ASPM, DAB2, RAB31, RAB34, TACC3, CPE	427	960	17911	1.57298	1	0.0820004	0.075636
GOTERM_BP_FAT	GO:0000165~MAPK cascade	28	5.66802	0.00816038	CCL12, IL1RN, MAGED1, TREM2, TNFRSF11A, FOXM1, THBS1, CCL9, CCL8, CCL7, PDGFC, CCL2, APOE, CCR1, IGFBP4, WNT7B, SLC11A1, WNT5A, FN1, IGF1, ADRA2A, GREM1, DOK1, DAB2, SFRP1, RNF149, TRPV4, ADAM8	427	691	17911	1.6997	1	0.0822435	0.0758603
GOTERM_BP_FAT	GO:0019752~carboxylic acid metabolic process	31	6.2753	0.00821962	SLC27A1, CRABP2, SHMT2, TWIST1, F13A1, AKR1C18, BRCA1, NPL, ENO2, HIF1A, HACD2, SCPEP1, HPGDS, RDH10, GAPDH-PS15, PHGDH, PDK1, GOT1, PGAM1, GFPT2, MYO5A, IGF1, CH25H, HAL, MTAP, VNN1, DHRS9, APOC2, ALDH18A1, BCAT1, GAPDH	427	791	17911	1.64391	1	0.0826587	0.0762432
GOTERM_BP_FAT	GO:0030307~positive regulation of cell growth	11	2.22672	0.00823015	SFRP1, MMP14, CRABP2, TNFRSF12A, FN1, IGF1, APOE, NGF, EFNA5, DBN1, WISP1	427	172	17911	2.6826	1	0.0826587	0.0762432
GOTERM_BP_FAT	GO:1903557~positive regulation of tumor necrosis factor superfamily cytokine production	7	1.417	0.00830206	FCGR3, TWIST1, CCL2, ADAM8, CCR5, THBS1, HSPD1	427	74	17911	3.96788	1	0.0829338	0.076497
GOTERM_BP_FAT	GO:0007080~mitotic metaphase plate congression	5	1.01215	0.00832423	CENPE, CCNB1, CDCA5, KIF2C, SPDL1	427	34	17911	6.16855	1	0.0829338	0.076497
GOTERM_BP_FAT	GO:0060071~Wnt signaling pathway, planar cell polarity pathway	5	1.01215	0.00832423	FZD1, SFRP1, DAB2, WNT7B, WNT5A	427	34	17911	6.16855	1	0.0829338	0.076497
GOTERM_BP_FAT	GO:1902624~positive regulation of neutrophil migration	5	1.01215	0.00832423	C1QBP, C3AR1, CXCL1, ADAM8, CXCL3	427	34	17911	6.16855	1	0.0829338	0.076497
GOTERM_BP_FAT	GO:0033365~protein localization to organelle	31	6.2753	0.00835606	BUB1B, AKR1C18, SNX10, TTK, BRCA1, IPO4, GLI3, CTSK, LMNA, MICALL2, SPDL1, ECT2, FZD1, NPM1, STIL, NOP58, SPAG5, SLC11A1, PLK1, EPT1, IGF1, TMEM173, DCLK1, GREM1, COL1A1, CCT6A, DAB2, RAB34, TACC3, KDELR3, KIF20B	427	792	17911	1.64183	1	0.0829338	0.076497
GOTERM_BP_FAT	GO:0045995~regulation of embryonic development	9	1.82186	0.00835607	FZD1, IL1RN, SFRP1, TENM4, COL5A1, COL5A2, WNT5A, IGF1, SULF1	427	121	17911	3.11996	1	0.0829338	0.076497
GOTERM_BP_FAT	GO:0097435~fibril organization	4	0.809717	0.0083579	MFAP5, COL3A1, COL5A1, LTBP2	427	18	17911	9.32136	1	0.0829338	0.076497
GOTERM_BP_FAT	GO:2001237~negative regulation of extrinsic apoptotic signaling pathway	8	1.61943	0.00841089	LGALS3, DAB2, UNC5B, SERPINE1, LMNA, GAS1, IGF1, BRCA1	427	97	17911	3.45948	1	0.0833168	0.0768502
GOTERM_BP_FAT	GO:1900542~regulation of purine nucleotide metabolic process	12	2.42915	0.00855126	CXCL10, P2RY13, CXCL9, PGAM1, GPR87, WNT5A, ADM, IGF1, APOE, THBS1, HIF1A, ADRA2A	427	200	17911	2.51677	1	0.0845625	0.0779992
GOTERM_BP_FAT	GO:0072089~stem cell proliferation	9	1.82186	0.00876268	ASPM, RACGAP1, WNT7B, WNT5A, CXCL1, PRG4, NGF, HIF1A, GLI3	427	122	17911	3.09439	1	0.0860622	0.0793825
GOTERM_BP_FAT	GO:0045598~regulation of fat cell differentiation	9	1.82186	0.00876268	SFRP1, FRZB, TRPV4, ZFP385A, WNT5A, SH3PXD2B, ENPP1, IGF1, MEDAG	427	122	17911	3.09439	1	0.0860622	0.0793825
GOTERM_BP_FAT	GO:0007292~female gamete generation	9	1.82186	0.00876268	FOSL1, ASPM, CCNB1, PLAU, HEXB, PLAT, IGF1, INHBA, TRIP13	427	122	17911	3.09439	1	0.0860622	0.0793825
GOTERM_BP_FAT	GO:0001667~ameboidal-type cell migration	17	3.4413	0.00876644	SERPINE1, WNT5A, FN1, TWIST1, THBS1, HIF1A, MMP9, LOXL2, GREM1, ANLN, FAP, C1QBP, HAS2, ADAM8, TIMP1, APOE, CCR5	427	345	17911	2.06691	1	0.0860622	0.0793825
GOTERM_BP_FAT	GO:0023014~signal transduction by protein phosphorylation	28	5.66802	0.0087773	CCL12, IL1RN, MAGED1, TREM2, TNFRSF11A, FOXM1, THBS1, CCL9, CCL8, CCL7, PDGFC, CCL2, APOE, CCR1, IGFBP4, WNT7B, SLC11A1, WNT5A, FN1, IGF1, ADRA2A, GREM1, DOK1, DAB2, SFRP1, RNF149, TRPV4, ADAM8	427	695	17911	1.68992	1	0.0860622	0.0793825
GOTERM_BP_FAT	GO:0007044~cell-substrate junction assembly	7	1.417	0.00884799	GREM1, MMP14, FN1, FMN1, ITGA5, EFNA5, EPHA3	427	75	17911	3.91497	1	0.0864657	0.0797547
GOTERM_BP_FAT	GO:1902589~single-organism organelle organization	57	11.5385	0.00884835	GPSM2, ITGB5, GDA, BUB1B, FHL3, SNX10, FMN1, BRCA1, SEPT9, CTSL, NUSAP1, SPDL1, KRT6A, PDK1, GAS2L3, KIF4, ASPM, SFRP1, RAB34, FSCN1, BIRC5, PKP1, TRIM59, KIF2C, GAPDH, DBN1, CDCA5, NCAPG, CAPG, TTK, SKA3, HIF1A, NKD2, CCNB1, SCIN, RACGAP1, LMNA, MICALL2, GAPDH-PS15, WASF1, BUB1, MARK1, NPM1, STIL, KIRREL, SPAG5, UBE2C, PLK1, NDC80, TPX2, CENPE, DIAPH3, TRPV4, KRT14, TACC3, NCAPD2, MAD2L1	427	1714	17911	1.39494	1	0.0864657	0.0797547
GOTERM_BP_FAT	GO:0032990~cell part morphogenesis	33	6.68016	0.00887788	CRABP2, SNX10, FMN1, EFNA5, GLI3, SEPT9, CHL1, SPP1, NCAM1, APOE, EPHB2, CCR5, WASF1, SCN1B, PLXNA3, KIRREL3, STIL, TNFRSF12A, UNC5B, WNT7B, WNT5A, FN1, LAMB1, NGF, DCLK1, EXT1, KIF26B, GAS1, TRIM59, KIF20B, DBN1, EPHA3, MATN2	427	863	17911	1.60397	1	0.0865986	0.0798773
GOTERM_BP_FAT	GO:0050679~positive regulation of epithelial cell proliferation	11	2.22672	0.00889189	ECM1, SFRP1, CDH3, WNT5A, HTRA1, TWIST1, GAS1, CCL2, HAS2, IGF1, PTN	427	174	17911	2.65177	1	0.0865986	0.0798773
GOTERM_BP_FAT	GO:0006811~ion transport	47	9.51417	0.00910734	CHRNA1, CCL12, CEMIP, SLC27A1, CXCL9, IL1RN, TTYH2, SERPINE1, TWIST1, CXCL1, TNFRSF11A, TCIRG1, THBS1, SLC7A1, CTSS, CACNA1G, ERO1L, LGALS3, RACGAP1, CCL2, ENPP1, APOE, KCNN4, CCR5, SLC16A3, SCN1B, CCR1, SLC37A2, ABCC1, KCND1, SLC11A1, SLC30A4, MYO5A, IGF1, NGF, MMP9, SLC39A14, MFSD10, SLC9B2, SLC4A7, CXCL10, SLC6A8, SLC7A8, TRPV4, STEAP1, STEAP2, ANK	427	1354	17911	1.45603	1	0.0885479	0.0816753
GOTERM_BP_FAT	GO:0043436~oxoacid metabolic process	31	6.2753	0.0091638	SLC27A1, CRABP2, SHMT2, TWIST1, F13A1, AKR1C18, BRCA1, NPL, ENO2, HIF1A, HACD2, SCPEP1, HPGDS, RDH10, GAPDH-PS15, PHGDH, PDK1, GOT1, PGAM1, GFPT2, MYO5A, IGF1, CH25H, HAL, MTAP, VNN1, DHRS9, APOC2, ALDH18A1, BCAT1, GAPDH	427	797	17911	1.63153	1	0.0889473	0.0820437
GOTERM_BP_FAT	GO:0001838~embryonic epithelial tube formation	10	2.02429	0.00939252	GREM1, FZD1, TFAP2A, SFRP1, STIL, WNT5A, TWIST1, ADM, KIF20B, HIF1A	427	149	17911	2.81518	1	0.0910146	0.0839505
GOTERM_BP_FAT	GO:0051641~cellular localization	73	14.7773	0.00942586	GPSM2, CXCL9, TNFAIP2, BUB1B, SNX10, TREM2, BRCA1, GLI3, IPO4, ERO1L, CDH3, CTSK, ZFP385A, SH3PXD2B, NUSAP1, SPDL1, CCR5, NDC1, SLC11A1, WNT5A, NGF, TMEM173, ADRA2A, GREM1, ASPM, RAB31, RAB34, BIRC5, GAS1, KIF2C, KDELR3, KIF20B, DBN1, ERGIC1, LRRC15, CEMIP, CDCA5, RHOBTB3, AKR1C18, TTK, PTN, EFNA5, HIF1A, CACNA1G, NKD2, CCNB1, SCIN, LMNA, MICALL2, CCL2, APOE, ECT2, FZD1, NOP58, NPM1, STIL, SPAG5,…	427	2310	17911	1.32557	1	0.0911849	0.0841076
GOTERM_BP_FAT	GO:0030324~lung development	13	2.63158	0.00951914	GPSM2, WNT7B, WNT5A, TNC, IGF1, PTN, GLI3, MMP14, ADAMTS2, LOX, CTSL, RDH10, STRA6	427	231	17911	2.36061	1	0.0919336	0.0847982
GOTERM_BP_FAT	GO:0090231~regulation of spindle checkpoint	4	0.809717	0.00975232	CCNB1, NDRG1, NDC80, MAD2L1	427	19	17911	8.83077	1	0.0935792	0.0863161
GOTERM_BP_FAT	GO:0070168~negative regulation of biomineral tissue development	4	0.809717	0.00975232	CCR1, GREM1, ECM1, HIF1A	427	19	17911	8.83077	1	0.0935792	0.0863161
GOTERM_BP_FAT	GO:0030850~prostate gland development	6	1.21457	0.00975424	SFRP1, MMP2, WNT5A, TNC, IGF1, SULF1	427	55	17911	4.57594	1	0.0935792	0.0863161
GOTERM_BP_FAT	GO:0045600~positive regulation of fat cell differentiation	6	1.21457	0.00975424	SFRP1, FRZB, ZFP385A, SH3PXD2B, IGF1, MEDAG	427	55	17911	4.57594	1	0.0935792	0.0863161
GOTERM_BP_FAT	GO:0072175~epithelial tube formation	10	2.02429	0.00978923	GREM1, FZD1, TFAP2A, SFRP1, STIL, WNT5A, TWIST1, ADM, KIF20B, HIF1A	427	150	17911	2.79641	1	0.0937595	0.0864824
GOTERM_BP_FAT	GO:0009612~response to mechanical stimulus	13	2.63158	0.00983298	COL11A1, MMP2, TNC, IGF1, THBS1, COL1A1, FOSL1, CXCL10, MMP14, COL3A1, CCNB1, CCL2, STRA6	427	232	17911	2.35043	1	0.0940228	0.0867253
GOTERM_BP_FAT	GO:0002062~chondrocyte differentiation	8	1.61943	0.00986946	GREM1, COL11A1, TGFBI, SULF1, ADAMTS12, RUNX2, GLI3, LOXL2	427	100	17911	3.35569	1	0.0942159	0.0869034
GOTERM_BP_FAT	GO:0031325~positive regulation of cellular metabolic process	85	17.2065	0.00995444	CXCL9, IL1RN, SLC27A1, HEXB, ADM, TREM2, CXCL1, BRCA1, FOXM1, GLI3, CKS1B, CDH3, FAM162A, PLAU, C1QBP, C3AR1, SKP2, APOBEC1, IGFBP4, SLC11A1, WNT5A, NGF, MASTL, TMEM173, MMP9, ADRA2A, RUNX2, CCNA2, GREM1, SFRP1, FCGR3, RAP2B, MAF, ADAM8, ITGA5, CCL12, CEMIP, MAGED1, SATB2, TWIST1, AKR1C18, TNFRSF11A, EFNA5, HIF1A, THBS1, ARNTL2, HSPD1, NKD2, CCNB1, CCL9, CCL8, CCL7, LMNA, PDGFC, CCL2, APOE, ECT2,…	427	2769	17911	1.28762	1	0.0948705	0.0875072
GOTERM_BP_FAT	GO:0051961~negative regulation of nervous system development	16	3.23887	0.00998677	GDF11, WNT7B, WNT5A, PTN, GLI3, ASPM, DAB2, COL3A1, LGALS1, TRPV4, SPP1, CPE, CCR5, EPHB2, EPHA3, PLXNA3	427	320	17911	2.09731	1	0.0950221	0.087647
GOTERM_BP_FAT	GO:0044706~multi-multicellular organism process	13	2.63158	0.0101501	HEXB, MMP2, AKR1C18, LAMB1, ADM, MMP9, ADRA2A, FOSL1, CTSL, C1QBP, PAPPA, CCL2, TIMP1	427	233	17911	2.34034	1	0.0964179	0.0889345
GOTERM_BP_FAT	GO:0044380~protein localization to cytoskeleton	5	1.01215	0.0101878	STIL, SPAG5, TTK, SNX10, KIF20B	427	36	17911	5.82585	1	0.0964593	0.0889726
GOTERM_BP_FAT	GO:0035115~embryonic forelimb morphogenesis	5	1.01215	0.0101878	TFAP2A, CRABP2, RDH10, TWIST1, RUNX2	427	36	17911	5.82585	1	0.0964593	0.0889726
GOTERM_BP_FAT	GO:0050663~cytokine secretion	11	2.22672	0.010337	IL1RL1, TRPV4, IL1R2, TNFRSF9, WNT5A, CLEC5A, FN1, TWIST1, CCR5, CD276, HSPD1	427	178	17911	2.59218	1	0.0977115	0.0901277
GOTERM_BP_FAT	GO:0009893~positive regulation of metabolic process	91	18.4211	0.0103573	CXCL9, IL1RN, SLC27A1, HEXB, SERPINE1, TNC, ADM, TREM2, CXCL1, BRCA1, FOXM1, GLI3, CKS1B, CDH3, FAM162A, PLAU, C1QBP, C3AR1, ITGB8, SKP2, CCR5, APOBEC1, IGFBP4, SLC11A1, WNT5A, NGF, MASTL, TMEM173, MMP9, ADRA2A, RUNX2, CCNA2, GREM1, SFRP1, FCGR3, RAP2B, MAF, ADAM8, ITGA5, CCL12, CEMIP, MAGED1, SATB2, TWIST1, AKR1C18, TNFRSF11A, EFNA5, HIF1A, THBS1, ARNTL2, HSPD1, NKD2, CCNB1, CCL9, CCL8, CCL7, LM…	427	3004	17911	1.27067	1	0.097744	0.0901576
GOTERM_BP_FAT	GO:0071774~response to fibroblast growth factor	8	1.61943	0.0103943	COL1A1, SFRP1, GPC1, WNT5A, TNC, CCL2, SULF1, THBS1	427	101	17911	3.32247	1	0.0979333	0.0903322
GOTERM_BP_FAT	GO:0030323~respiratory tube development	13	2.63158	0.0104521	GPSM2, WNT7B, WNT5A, TNC, IGF1, PTN, GLI3, MMP14, ADAMTS2, LOX, CTSL, RDH10, STRA6	427	234	17911	2.33034	1	0.0983179	0.090687
GOTERM_BP_FAT	GO:0042116~macrophage activation	6	1.21457	0.0105068	IL1RL1, IFI204, SLC11A1, WNT5A, THBS1, HSPD1	427	56	17911	4.49423	1	0.0984884	0.0908443
GOTERM_BP_FAT	GO:0030330~DNA damage response, signal transduction by p53 class mediator	6	1.21457	0.0105068	CDKN2A, ZFP385A, TWIST1, FOXM1, EEF1E1, NDRG1	427	56	17911	4.49423	1	0.0984884	0.0908443
GOTERM_BP_FAT	GO:0007267~cell-cell signaling	45	9.10931	0.0105324	CHRNA1, IL1RN, TNC, ADM, PLAT, PTN, EFNA5, HIF1A, WISP1, GLI3, CACNA1G, NKD2, CDH3, FRZB, NCS1, CCL2, NCAM1, EPHB2, CCR5, SCN1B, MARK1, KRT6A, FZD1, CCR1, TNFSF18, WNT7B, WNT5A, CADPS, MYO5A, INHBA, NGF, SULF1, MMP9, ADRA2A, SHISA6, GREM1, COL1A1, ASPM, DAB2, SFRP1, TRPV4, CPE, BIRC5, RIN1, DBN1	427	1294	17911	1.45871	1	0.0984884	0.0908443
GOTERM_BP_FAT	GO:1903555~regulation of tumor necrosis factor superfamily cytokine production	9	1.82186	0.0105383	TNFSF18, FCGR3, AXL, TWIST1, CCL2, ADAM8, CCR5, THBS1, HSPD1	427	126	17911	2.99615	1	0.0984884	0.0908443
GOTERM_BP_FAT	GO:0050772~positive regulation of axonogenesis	7	1.417	0.0106395	CRABP2, TNFRSF12A, FN1, APOE, NGF, EFNA5, DBN1	427	78	17911	3.7644	1	0.0992735	0.0915685
GOTERM_BP_FAT	GO:1901699~cellular response to nitrogen compound	25	5.06073	0.010774	MIR708, AKR1C18, TREM2, BRCA1, MIR31, THBS1, PDGFC, CCL2, ENPP1, APOBEC1, NPM1, GOT1, MMP2, MMP3, MYO5A, IGF1, TMEM173, APRT, CCNA2, COL1A1, COL3A1, SFRP1, RAB31, COL1A2, COL5A2	427	607	17911	1.7276	1	0.100367	0.0925769
GOTERM_BP_FAT	GO:0010631~epithelial cell migration	13	2.63158	0.0108127	SERPINE1, WNT5A, THBS1, HIF1A, MMP9, LOXL2, GREM1, ANLN, FAP, HAS2, ADAM8, APOE, CCR5	427	235	17911	2.32042	1	0.100565	0.0927595
GOTERM_BP_FAT	GO:0006140~regulation of nucleotide metabolic process	12	2.42915	0.0108929	CXCL10, P2RY13, CXCL9, PGAM1, GPR87, WNT5A, ADM, IGF1, APOE, THBS1, HIF1A, ADRA2A	427	207	17911	2.43166	1	0.100987	0.0931486
GOTERM_BP_FAT	GO:0007565~female pregnancy	12	2.42915	0.0108929	FOSL1, CTSL, C1QBP, PAPPA, MMP2, CCL2, AKR1C18, LAMB1, ADM, TIMP1, MMP9, ADRA2A	427	207	17911	2.43166	1	0.100987	0.0931486
GOTERM_BP_FAT	GO:0006464~cellular protein modification process	103	20.8502	0.0109417	IL1RN, SLC27A1, F13A1, BUB1B, GXYLT2, CWH43, PLOD1, ERO1L, LOXL2, ENPP1, SKP2, EPHB2, PDK1, IGFBP4, SLC11A1, WNT5A, ALG5, CDC25C, DOK1, SFRP1, MELK, CD109, ADAM8, TTLL12, EPHA3, PPIC, FKBP5, CEMIP, SHMT2, MAGED1, UBA6, TWIST1, TNFRSF11A, EFNA5, CCNB1, PDGFC, GAPDH-PS15, APOE, ECT2, MARK1, FZD1, CCR1, TNFSF18, CRTAP, STIL, KIRREL, UBE2C, PLK1, FN1, BTBD11, IGF1, INHBA, DCLK1, EXT1, TPX2, DAB2, P4H…	427	3474	17911	1.24365	1	0.101025	0.0931839
GOTERM_BP_FAT	GO:0036211~protein modification process	103	20.8502	0.0109417	IL1RN, SLC27A1, F13A1, BUB1B, GXYLT2, CWH43, PLOD1, ERO1L, LOXL2, ENPP1, SKP2, EPHB2, PDK1, IGFBP4, SLC11A1, WNT5A, ALG5, CDC25C, DOK1, SFRP1, MELK, CD109, ADAM8, TTLL12, EPHA3, PPIC, FKBP5, CEMIP, SHMT2, MAGED1, UBA6, TWIST1, TNFRSF11A, EFNA5, CCNB1, PDGFC, GAPDH-PS15, APOE, ECT2, MARK1, FZD1, CCR1, TNFSF18, CRTAP, STIL, KIRREL, UBE2C, PLK1, FN1, BTBD11, IGF1, INHBA, DCLK1, EXT1, TPX2, DAB2, P4H…	427	3474	17911	1.24365	1	0.101025	0.0931839
GOTERM_BP_FAT	GO:0002138~retinoic acid biosynthetic process	3	0.607287	0.0109495	DHRS9, RDH10, AKR1C18	427	7	17911	17.9769	1	0.101025	0.0931839
GOTERM_BP_FAT	GO:0001841~neural tube formation	9	1.82186	0.0110211	FZD1, TFAP2A, SFRP1, STIL, WNT5A, TWIST1, ADM, KIF20B, HIF1A	427	127	17911	2.97256	1	0.101524	0.0936444
GOTERM_BP_FAT	GO:0007596~blood coagulation	11	2.22672	0.0111233	RAP2B, PLAU, AXL, SERPINE1, PDGFC, F13A1, ANXA8, HPSE, APOE, THBS1, ADRA2A	427	180	17911	2.56337	1	0.102303	0.0943627
GOTERM_BP_FAT	GO:0006730~one-carbon metabolic process	5	1.01215	0.0112129	GM4737, SHMT2, CAR12, ALDH1L2, CAR5B	427	37	17911	5.6684	1	0.102963	0.0949719
GOTERM_BP_FAT	GO:0048670~regulation of collateral sprouting	4	0.809717	0.011274	CRABP2, SPP1, NGF, EFNA5	427	20	17911	8.38923	1	0.103092	0.0950902
GOTERM_BP_FAT	GO:0000768~syncytium formation by plasma membrane fusion	6	1.21457	0.0112982	DCSTAMP, CXCL10, CXCL9, CCL8, CD109, ADAM8	427	57	17911	4.41538	1	0.103092	0.0950902
GOTERM_BP_FAT	GO:0010463~mesenchymal cell proliferation	6	1.21457	0.0112982	PRRX1, WNT5A, LMNA, PRRX2, GAS1, PTN	427	57	17911	4.41538	1	0.103092	0.0950902
GOTERM_BP_FAT	GO:0060350~endochondral bone morphogenesis	6	1.21457	0.0112982	COL1A1, MMP14, MMP13, COL10A1, THBS1, RUNX2	427	57	17911	4.41538	1	0.103092	0.0950902
GOTERM_BP_FAT	GO:0032649~regulation of interferon-gamma production	8	1.61943	0.0115045	TNFSF18, IL1RL1, AXL, C1QBP, SLC11A1, WNT5A, CD276, HSPD1	427	103	17911	3.25795	1	0.10474	0.0966103
GOTERM_BP_FAT	GO:0071706~tumor necrosis factor superfamily cytokine production	9	1.82186	0.01152	TNFSF18, FCGR3, AXL, TWIST1, CCL2, ADAM8, CCR5, THBS1, HSPD1	427	128	17911	2.94934	1	0.10474	0.0966103
GOTERM_BP_FAT	GO:0031960~response to corticosteroid	11	2.22672	0.0115331	COL1A1, FOSL1, IL1RN, GOT1, CTSL, WNT7B, PAPPA, CCL2, AKR1C18, ADM, HSPD1	427	181	17911	2.54921	1	0.10474	0.0966103
GOTERM_BP_FAT	GO:0048638~regulation of developmental growth	17	3.4413	0.0115936	CRABP2, TNFRSF12A, WNT5A, FN1, IGF1, NGF, EFNA5, WISP1, SFRP1, CCNB1, SPP1, NCAM1, APOE, CCR5, DBN1, LGMN, PLXNA3	427	356	17911	2.00305	1	0.104847	0.0967092
GOTERM_BP_FAT	GO:0072521~purine-containing compound metabolic process	22	4.45344	0.0115993	P2RY13, CXCL9, GDA, GPR87, PGAM1, WNT5A, ADM, AK4, IGF1, TCIRG1, ENO2, THBS1, HIF1A, ADRA2A, APRT, GM4737, CXCL10, MTAP, ENPP1, GAPDH-PS15, APOE, GAPDH	427	513	17911	1.79886	1	0.104847	0.0967092
GOTERM_BP_FAT	GO:0009306~protein secretion	22	4.45344	0.0115993	IL1RN, IL1R2, TNFRSF9, WNT5A, FN1, TWIST1, MYO5A, IGF1, EFNA5, HIF1A, ADRA2A, HSPD1, IL1RL1, SFRP1, MMP13, TRPV4, RAB34, CLEC5A, BIRC5, CCR5, KCNN4, CD276	427	513	17911	1.79886	1	0.104847	0.0967092
GOTERM_BP_FAT	GO:0050808~synapse organization	13	2.63158	0.0118623	CHRNA1, KIRREL3, WNT7B, TPBG, WNT5A, TNC, MYO5A, PTN, THBS2, EFNA5, APOE, EPHB2, DBN1	427	238	17911	2.29118	1	0.10689	0.0985941
GOTERM_BP_FAT	GO:0090132~epithelium migration	13	2.63158	0.0118623	SERPINE1, WNT5A, THBS1, HIF1A, MMP9, LOXL2, GREM1, ANLN, FAP, HAS2, ADAM8, APOE, CCR5	427	238	17911	2.29118	1	0.10689	0.0985941
GOTERM_BP_FAT	GO:0021537~telencephalon development	14	2.83401	0.011899	KIRREL3, PTPRS, UBA6, WNT5A, LAMB1, INHBA, HIF1A, GLI3, EXT1, ASPM, COL3A1, TACC3, EPHB2, PLXNA3	427	267	17911	2.19942	1	0.107054	0.0987447
GOTERM_BP_FAT	GO:0021872~forebrain generation of neurons	7	1.417	0.0119679	TFAP2A, ASPM, SATB2, WNT5A, INHBA, GLI3, PLXNA3	427	80	17911	3.67029	1	0.107507	0.0991628
GOTERM_BP_FAT	GO:0071103~DNA conformation change	12	2.42915	0.0120397	NPM1, CCNB1, CDKN2A, CDCA5, HIST1H2BK, NUSAP1, NCAPG, NCAPD2, HIST1H2BG, IPO4, HIST1H1B, ASF1B	427	210	17911	2.39692	1	0.107984	0.0996024
GOTERM_BP_FAT	GO:0030203~glycosaminoglycan metabolic process	8	1.61943	0.0120906	EXT1, UGDH, CEMIP, HEXB, GPC1, DSE, HAS2, IGF1	427	104	17911	3.22663	1	0.108105	0.0997147
GOTERM_BP_FAT	GO:0030516~regulation of axon extension	8	1.61943	0.0120906	TNFRSF12A, WNT5A, FN1, APOE, NGF, CCR5, DBN1, PLXNA3	427	104	17911	3.22663	1	0.108105	0.0997147
GOTERM_BP_FAT	GO:0035567~non-canonical Wnt signaling pathway	6	1.21457	0.0121292	FZD1, SFRP1, DAB2, FRZB, WNT7B, WNT5A	427	58	17911	4.33926	1	0.108283	0.099879
GOTERM_BP_FAT	GO:0090175~regulation of establishment of planar polarity	5	1.01215	0.0123022	FZD1, SFRP1, DAB2, WNT7B, WNT5A	427	38	17911	5.51923	1	0.109371	0.100882
GOTERM_BP_FAT	GO:0051293~establishment of spindle localization	5	1.01215	0.0123022	GPSM2, SPAG5, NUSAP1, SPDL1, NDC80	427	38	17911	5.51923	1	0.109371	0.100882
GOTERM_BP_FAT	GO:0050768~negative regulation of neurogenesis	15	3.03644	0.0123078	GDF11, WNT7B, WNT5A, PTN, GLI3, ASPM, DAB2, COL3A1, LGALS1, TRPV4, SPP1, CCR5, EPHB2, EPHA3, PLXNA3	427	298	17911	2.11138	1	0.109371	0.100882
GOTERM_BP_FAT	GO:0043406~positive regulation of MAP kinase activity	11	2.22672	0.0123869	IL1RN, DAB2, MAGED1, WNT7B, WNT5A, PDGFC, ADAM8, IGF1, TNFRSF11A, THBS1, ADRA2A	427	183	17911	2.52135	1	0.109905	0.101375
GOTERM_BP_FAT	GO:0001101~response to acid chemical	18	3.64372	0.0124412	MMP2, WNT7B, MIR708, MMP3, TNC, AKR1C18, PTN, MIR31, NGF, COL1A1, COL3A1, CCNB1, COL1A2, TRPV4, COL5A2, PDGFC, CCL2, EPHA3	427	390	17911	1.93598	1	0.110218	0.101663
GOTERM_BP_FAT	GO:0044712~single-organism catabolic process	28	5.66802	0.0125878	GDA, HEXB, TWIST1, AKR1C18, NPL, ENO2, CTSS, FOXRED2, ADAMTS2, CTSK, ENPP1, GAPDH-PS15, APOE, GOT1, PGAM1, MMP2, MMP3, IGF1, MMP9, ADRA2A, GM4737, HAL, MMP14, MMP13, APOC2, BCAT1, GAPDH, PLA1A	427	715	17911	1.64265	1	0.111346	0.102704
GOTERM_BP_FAT	GO:0048754~branching morphogenesis of an epithelial tube	11	2.22672	0.0128312	ADAMTS16, GREM1, MMP14, MAGED1, CTSL, RDH10, WNT7B, WNT5A, TNC, IGF1, GLI3	427	184	17911	2.50765	1	0.113326	0.10453
GOTERM_BP_FAT	GO:0072073~kidney epithelium development	10	2.02429	0.0129298	ADAMTS16, GREM1, GDF11, SFRP1, VCAN, MAGED1, KIF26B, WNT7B, FMN1, GLI3	427	157	17911	2.67173	1	0.114023	0.105173
GOTERM_BP_FAT	GO:0006949~syncytium formation	6	1.21457	0.0130008	DCSTAMP, CXCL10, CXCL9, CCL8, CD109, ADAM8	427	59	17911	4.26571	1	0.114374	0.105497
GOTERM_BP_FAT	GO:0050890~cognition	15	3.03644	0.0130092	IL1RN, UBA6, LAMB1, IGF1, PTN, NGF, HIF1A, FOSL1, CHL1, ZFP385A, NCAM1, ITGA5, RIN1, EPHB2, STRA6	427	300	17911	2.09731	1	0.114374	0.105497
GOTERM_BP_FAT	GO:0098771~inorganic ion homeostasis	27	5.46559	0.013264	CEMIP, CXCL9, HEXB, ADM, CXCL1, TCIRG1, CXCL3, HIF1A, CACNA1G, ERO1L, C3AR1, CCL2, ENPP1, APOE, CAR12, CCR5, CCR1, SLC11A1, SLC30A4, MYO5A, NGF, SLC39A14, SLC4A7, CXCL10, TRPV4, STEAP1, STEAP2	427	685	17911	1.65335	1	0.116156	0.10714
GOTERM_BP_FAT	GO:2001234~negative regulation of apoptotic signaling pathway	12	2.42915	0.0132721	LGALS3, DAB2, VNN1, UNC5B, ZFP385A, SERPINE1, LMNA, GAS1, IGF1, BRCA1, HIF1A, MMP9	427	213	17911	2.36316	1	0.116156	0.10714
GOTERM_BP_FAT	GO:0022409~positive regulation of cell-cell adhesion	12	2.42915	0.0132721	LGALS1, VNN1, KIF26B, WNT5A, CCL2, HAS2, ADAM8, IGF1, CCR5, GLI3, CD276, HSPD1	427	213	17911	2.36316	1	0.116156	0.10714
GOTERM_BP_FAT	GO:0007611~learning or memory	14	2.83401	0.0133194	IL1RN, UBA6, LAMB1, IGF1, PTN, NGF, HIF1A, FOSL1, ZFP385A, NCAM1, ITGA5, RIN1, EPHB2, STRA6	427	271	17911	2.16696	1	0.116285	0.107259
GOTERM_BP_FAT	GO:0001843~neural tube closure	8	1.61943	0.013327	FZD1, TFAP2A, SFRP1, STIL, WNT5A, TWIST1, ADM, KIF20B	427	106	17911	3.16575	1	0.116285	0.107259
GOTERM_BP_FAT	GO:0034599~cellular response to oxidative stress	13	2.63158	0.0133936	FZD1, CDKN2A, MMP3, AKR1C18, THBS1, HIF1A, CCNA2, VNN1, MELK, AXL, ECT2, SLC25A24, PDK1	427	242	17911	2.2533	1	0.116648	0.107594
GOTERM_BP_FAT	GO:0045445~myoblast differentiation	7	1.417	0.013409	GREM1, CXCL10, CXCL9, CCL9, CCL8, LGALS1, IGF1	427	82	17911	3.58077	1	0.116648	0.107594
GOTERM_BP_FAT	GO:0072507~divalent inorganic cation homeostasis	20	4.04858	0.0136021	CCR1, CXCL9, CEMIP, HEXB, SLC11A1, SLC30A4, MYO5A, CXCL1, ADM, NGF, CXCL3, SLC39A14, CACNA1G, ERO1L, CXCL10, TRPV4, C3AR1, CCL2, APOE, CCR5	427	458	17911	1.83171	1	0.11815	0.10898
GOTERM_BP_FAT	GO:0061041~regulation of wound healing	9	1.82186	0.0136833	TNFRSF12A, PLAU, CD109, SERPINE1, CCL2, HPSE, APOE, THBS1, ADRA2A	427	132	17911	2.85996	1	0.118266	0.109087
GOTERM_BP_FAT	GO:1900182~positive regulation of protein localization to nucleus	9	1.82186	0.0136833	CCT6A, GREM1, NPM1, DAB2, IGF1, BRCA1, TMEM173, ECT2, GLI3	427	132	17911	2.85996	1	0.118266	0.109087
GOTERM_BP_FAT	GO:0042471~ear morphogenesis	9	1.82186	0.0136833	TFAP2A, MAFB, PRRX1, FRZB, COL11A1, WNT5A, PRRX2, GAS1, EPHB2	427	132	17911	2.85996	1	0.118266	0.109087
GOTERM_BP_FAT	GO:0048608~reproductive structure development	21	4.25101	0.0137176	MMP2, WNT7B, SERPINE1, WNT5A, TNC, RHOBTB3, HTRA1, ADM, IGF1, INHBA, SULF1, HIF1A, FOSL1, ASPM, MMP14, SFRP1, CTSL, AXL, RDH10, GJB5, STRA6	427	490	17911	1.79769	1	0.118266	0.109087
GOTERM_BP_FAT	GO:0050769~positive regulation of neurogenesis	21	4.25101	0.0137176	CRABP2, TNFRSF12A, TENM4, WNT5A, FN1, PTN, NGF, EFNA5, HIF1A, GLI3, CXCL5, ASPM, APOE, KIF20B, ECT2, CCR5, EPHB2, MAPK6, DBN1, SCN1B, EPHA3	427	490	17911	1.79769	1	0.118266	0.109087
GOTERM_BP_FAT	GO:0043200~response to amino acid	11	2.22672	0.0137569	COL1A1, COL3A1, COL1A2, MMP2, MIR708, COL5A2, MMP3, PDGFC, CCL2, PTN, MIR31	427	186	17911	2.48069	1	0.118428	0.109237
GOTERM_BP_FAT	GO:0048878~chemical homeostasis	39	7.89474	0.0138374	CEMIP, CXCL9, HEXB, ADM, CXCL1, TCIRG1, CXCL3, HIF1A, CACNA1G, ERO1L, LGALS1, C3AR1, CCL2, HAS2, ENPP1, APOE, CAR12, CCR5, SCN1B, CCR1, GOT1, CDKN2A, WNT7B, SLC11A1, SLC30A4, MYO5A, IGF1, NGF, SLC39A14, ADRA2A, MLLT11, SLC4A7, CXCL10, TRPV4, APOC2, RAB34, STEAP1, STEAP2, FBN1	427	1101	17911	1.48583	1	0.118893	0.109665
GOTERM_BP_FAT	GO:0050714~positive regulation of protein secretion	13	2.63158	0.0138524	WNT5A, TWIST1, IGF1, HIF1A, HSPD1, IL1RL1, MMP13, TRPV4, RAB34, CLEC5A, CCR5, KCNN4, CD276	427	243	17911	2.24403	1	0.118893	0.109665
GOTERM_BP_FAT	GO:1901992~positive regulation of mitotic cell cycle phase transition	6	1.21457	0.0139136	CENPE, CDC45, DBF4, UBE2C, CDCA5, BIRC5	427	60	17911	4.19461	1	0.118893	0.109665
GOTERM_BP_FAT	GO:0071695~anatomical structure maturation	6	1.21457	0.0139136	GREM1, CDH3, CTSL, MMP2, MYO5A, IGF1	427	60	17911	4.19461	1	0.118893	0.109665
GOTERM_BP_FAT	GO:0002673~regulation of acute inflammatory response	6	1.21457	0.0139136	FCGR1, FCGR3, C1QBP, ADAM8, TNFRSF11A, CCR5	427	60	17911	4.19461	1	0.118893	0.109665
GOTERM_BP_FAT	GO:0060606~tube closure	8	1.61943	0.0139781	FZD1, TFAP2A, SFRP1, STIL, WNT5A, TWIST1, ADM, KIF20B	427	107	17911	3.13616	1	0.119268	0.110011
GOTERM_BP_FAT	GO:0090130~tissue migration	13	2.63158	0.0142175	SERPINE1, WNT5A, THBS1, HIF1A, MMP9, LOXL2, GREM1, ANLN, FAP, HAS2, ADAM8, APOE, CCR5	427	244	17911	2.23484	1	0.121129	0.111727
GOTERM_BP_FAT	GO:0048639~positive regulation of developmental growth	11	2.22672	0.0142381	CCNB1, CRABP2, TNFRSF12A, FN1, NCAM1, IGF1, APOE, NGF, EFNA5, DBN1, WISP1	427	187	17911	2.46742	1	0.121129	0.111727
GOTERM_BP_FAT	GO:0045667~regulation of osteoblast differentiation	9	1.82186	0.0142675	SFRP1, IFI204, WNT7B, LMNA, TWIST1, IGF1, RUNX2, GLI3, CD276	427	133	17911	2.83846	1	0.121191	0.111785
GOTERM_BP_FAT	GO:0051047~positive regulation of secretion	19	3.84615	0.0142905	WNT5A, CADPS, TWIST1, IGF1, TNFRSF11A, HIF1A, CACNA1G, HSPD1, LGALS3, IL1RL1, DAB2, MMP13, TRPV4, RAB34, CLEC5A, NCS1, CCR5, KCNN4, CD276	427	427	17911	1.86646	1	0.121191	0.111785
GOTERM_BP_FAT	GO:0071417~cellular response to organonitrogen compound	22	4.45344	0.0143506	APOBEC1, GOT1, MMP2, MIR708, MMP3, MYO5A, AKR1C18, TREM2, IGF1, MIR31, BRCA1, APRT, COL1A1, CCNA2, COL3A1, SFRP1, COL1A2, RAB31, COL5A2, PDGFC, CCL2, ENPP1	427	524	17911	1.7611	1	0.121191	0.111785
GOTERM_BP_FAT	GO:0072201~negative regulation of mesenchymal cell proliferation	3	0.607287	0.0143711	WNT5A, LMNA, PTN	427	8	17911	15.7298	1	0.121191	0.111785
GOTERM_BP_FAT	GO:0090232~positive regulation of spindle checkpoint	3	0.607287	0.0143711	NDRG1, NDC80, MAD2L1	427	8	17911	15.7298	1	0.121191	0.111785
GOTERM_BP_FAT	GO:0051549~positive regulation of keratinocyte migration	3	0.607287	0.0143711	SERPINE1, HAS2, MMP9	427	8	17911	15.7298	1	0.121191	0.111785
GOTERM_BP_FAT	GO:1903034~regulation of response to wounding	10	2.02429	0.0144835	TNFRSF12A, PLAU, CD109, SERPINE1, SPP1, CCL2, HPSE, APOE, THBS1, ADRA2A	427	160	17911	2.62163	1	0.12196	0.112494
GOTERM_BP_FAT	GO:0010035~response to inorganic substance	23	4.65587	0.0145872	APOBEC1, TFAP2A, CDKN2A, MMP2, SLC30A4, WNT5A, FN1, AKR1C18, MIR31, THBS1, CACNA1G, LOXL2, HSPD1, COL1A1, FOSL1, CCNA2, GATM, CCNB1, AXL, KRT14, NCAM1, ECT2, SLC25A24	427	558	17911	1.72896	1	0.122409	0.112908
GOTERM_BP_FAT	GO:0006897~endocytosis	22	4.45344	0.0146283	MSR1, SLC11A1, SERPINE1, WNT5A, TREM2, ADM, SNX10, THBS1, FCGR1, GREM1, LGALS3, DAB2, FCGR3, RAB31, AXL, APOC2, RAB34, CCL2, APOE, RIN1, STEAP2, LRP12	427	525	17911	1.75774	1	0.122409	0.112908
GOTERM_BP_FAT	GO:0031400~negative regulation of protein modification process	22	4.45344	0.0146283	LRRC15, NPM1, CRTAP, KIRREL, CDKN2A, UBE2C, PLK1, TWIST1, IGF1, BRCA1, MASTL, FOXM1, GREM1, DAB2, SFRP1, CCNB1, RNF149, CD109, ENPP1, PMEPA1, APOE, MAD2L1	427	525	17911	1.75774	1	0.122409	0.112908
GOTERM_BP_FAT	GO:0031952~regulation of protein autophosphorylation	5	1.01215	0.0146782	GREM1, RAP2B, PDGFC, ENPP1, NGF	427	40	17911	5.24327	1	0.122409	0.112908
GOTERM_BP_FAT	GO:0070242~thymocyte apoptotic process	4	0.809717	0.014706	WNT5A, ADAM8, HIF1A, GLI3	427	22	17911	7.62657	1	0.122409	0.112908
GOTERM_BP_FAT	GO:0051043~regulation of membrane protein ectodomain proteolysis	4	0.809717	0.014706	ADAM8, TIMP1, APOE, ADRA2A	427	22	17911	7.62657	1	0.122409	0.112908
GOTERM_BP_FAT	GO:0031954~positive regulation of protein autophosphorylation	4	0.809717	0.014706	GREM1, RAP2B, PDGFC, NGF	427	22	17911	7.62657	1	0.122409	0.112908
GOTERM_BP_FAT	GO:1903010~regulation of bone development	4	0.809717	0.014706	GREM1, GLI3, FBN1, SLC9B2	427	22	17911	7.62657	1	0.122409	0.112908
GOTERM_BP_FAT	GO:0006575~cellular modified amino acid metabolic process	9	1.82186	0.0148697	CRTAP, SLC27A1, P4HA1, SHMT2, GCNT4, EEF1E1, ALDH1L2, GSTM5, ERO1L	427	134	17911	2.81728	1	0.123594	0.114001
GOTERM_BP_FAT	GO:1903532~positive regulation of secretion by cell	18	3.64372	0.0149576	WNT5A, CADPS, TWIST1, IGF1, HIF1A, CACNA1G, HSPD1, LGALS3, IL1RL1, DAB2, MMP13, TRPV4, RAB34, CLEC5A, NCS1, CCR5, KCNN4, CD276	427	398	17911	1.89706	1	0.124146	0.114511
GOTERM_BP_FAT	GO:0043086~negative regulation of catalytic activity	26	5.26316	0.0150975	SERPINB11, LRRC15, ECM1, LXN, GPR87, SERPINE1, THBS1, TIMP1, APOE, P2RY13, NPM1, SERPINB2, UBE2C, CDKN2A, PLK1, IGF1, NGF, IFI202B, MASTL, MMP9, SFRP1, COL7A1, CD109, BIRC5, DBN1, MAD2L1	427	659	17911	1.65493	1	0.124824	0.115135
GOTERM_BP_FAT	GO:0045936~negative regulation of phosphate metabolic process	23	4.65587	0.015104	P2RY13, LRRC15, NPM1, SLC27A1, KIRREL, CDKN2A, UBE2C, GPR87, PLK1, TWIST1, IGF1, MASTL, FOXM1, ADRA2A, GREM1, DAB2, SFRP1, CCNB1, RNF149, CD109, ENPP1, PMEPA1, APOE	427	560	17911	1.72279	1	0.124824	0.115135
GOTERM_BP_FAT	GO:0010563~negative regulation of phosphorus metabolic process	23	4.65587	0.015104	P2RY13, LRRC15, NPM1, SLC27A1, KIRREL, CDKN2A, UBE2C, GPR87, PLK1, TWIST1, IGF1, MASTL, FOXM1, ADRA2A, GREM1, DAB2, SFRP1, CCNB1, RNF149, CD109, ENPP1, PMEPA1, APOE	427	560	17911	1.72279	1	0.124824	0.115135
GOTERM_BP_FAT	GO:0061458~reproductive system development	21	4.25101	0.0152471	MMP2, WNT7B, SERPINE1, WNT5A, TNC, RHOBTB3, HTRA1, ADM, IGF1, INHBA, SULF1, HIF1A, FOSL1, ASPM, MMP14, SFRP1, CTSL, AXL, RDH10, GJB5, STRA6	427	495	17911	1.77953	1	0.125827	0.116061
GOTERM_BP_FAT	GO:0071396~cellular response to lipid	24	4.8583	0.0152799	CCL12, MMP2, WNT7B, SERPINE1, WNT5A, TNC, AKR1C18, TREM2, IGF1, INHBA, PTN, BRCA1, EFNA5, CXCL3, COL1A1, CCNA2, CXCL10, DAB2, SFRP1, CCNB1, AXL, CCL2, SKP2, EPHA3	427	592	17911	1.70052	1	0.125918	0.116145
GOTERM_BP_FAT	GO:0007051~spindle organization	8	1.61943	0.015348	TPX2, ASPM, RACGAP1, SPAG5, PLK1, TACC3, BIRC5, KIF4	427	109	17911	3.07862	1	0.126299	0.116497
GOTERM_BP_FAT	GO:0001933~negative regulation of protein phosphorylation	18	3.64372	0.015486	LRRC15, NPM1, KIRREL, CDKN2A, UBE2C, PLK1, TWIST1, IGF1, FOXM1, GREM1, DAB2, SFRP1, CCNB1, RNF149, CD109, ENPP1, PMEPA1, APOE	427	400	17911	1.88758	1	0.127073	0.11721
GOTERM_BP_FAT	GO:0032496~response to lipopolysaccharide	18	3.64372	0.015486	TFAP2A, CCL12, CXCL9, TNFRSF9, SLC11A1, SERPINE1, WNT5A, TREM2, CXCL1, ADM, TNFRSF11A, CXCL3, CXCL5, HSPD1, CXCL10, AXL, TRPV4, CCL2	427	400	17911	1.88758	1	0.127073	0.11721
GOTERM_BP_FAT	GO:0014033~neural crest cell differentiation	7	1.417	0.0157915	TFAP2A, SFRP1, FRZB, RDH10, FN1, TWIST1, HIF1A	427	85	17911	3.45439	1	0.129214	0.119185
GOTERM_BP_FAT	GO:0016525~negative regulation of angiogenesis	7	1.417	0.0157915	CXCL10, SERPINE1, CCL2, PTN, THBS2, SULF1, THBS1	427	85	17911	3.45439	1	0.129214	0.119185
GOTERM_BP_FAT	GO:0060688~regulation of morphogenesis of a branching structure	6	1.21457	0.0158666	GREM1, SFRP1, MAGED1, WNT5A, CPE, SULF1	427	62	17911	4.0593	1	0.129279	0.119245
GOTERM_BP_FAT	GO:0006024~glycosaminoglycan biosynthetic process	6	1.21457	0.0158666	EXT1, UGDH, GPC1, DSE, HAS2, IGF1	427	62	17911	4.0593	1	0.129279	0.119245
GOTERM_BP_FAT	GO:2000242~negative regulation of reproductive process	6	1.21457	0.0158666	HPGDS, WNT5A, TTK, IGF1, TIMP1, SULF1	427	62	17911	4.0593	1	0.129279	0.119245
GOTERM_BP_FAT	GO:1902622~regulation of neutrophil migration	5	1.01215	0.0159674	C1QBP, C3AR1, CXCL1, ADAM8, CXCL3	427	41	17911	5.11538	1	0.129918	0.119834
GOTERM_BP_FAT	GO:0042472~inner ear morphogenesis	8	1.61943	0.0160676	TFAP2A, MAFB, PRRX1, FRZB, COL11A1, WNT5A, PRRX2, EPHB2	427	110	17911	3.05063	1	0.130549	0.120417
GOTERM_BP_FAT	GO:0031344~regulation of cell projection organization	26	5.26316	0.0161031	CRABP2, PTN, EFNA5, CXCL5, ADAMTS16, SEPT9, LGALS1, NCS1, SPP1, APOE, EPHB2, MAPK6, CCR5, SCN1B, PLXNA3, TNFRSF12A, PRRX1, WNT5A, FN1, NGF, DAB2, SFRP1, TRPV4, FSCN1, DBN1, EPHA3	427	662	17911	1.64743	1	0.130654	0.120514
GOTERM_BP_FAT	GO:0045807~positive regulation of endocytosis	9	1.82186	0.0161291	FCGR1, GREM1, FCGR3, DAB2, AXL, SLC11A1, WNT5A, SERPINE1, CCL2	427	136	17911	2.77585	1	0.130682	0.120539
GOTERM_BP_FAT	GO:0043491~protein kinase B signaling	10	2.02429	0.0161708	CCL12, AXL, C1QBP, MMP3, CCL2, AKR1C18, ADAM8, IGF1, HPSE, THBS1	427	163	17911	2.57338	1	0.130837	0.120682
GOTERM_BP_FAT	GO:0072503~cellular divalent inorganic cation homeostasis	19	3.84615	0.0163225	CCR1, CXCL9, CEMIP, HEXB, SLC11A1, MYO5A, CXCL1, ADM, NGF, CXCL3, SLC39A14, CACNA1G, ERO1L, CXCL10, TRPV4, C3AR1, CCL2, APOE, CCR5	427	434	17911	1.83635	1	0.13188	0.121644
GOTERM_BP_FAT	GO:1902593~single-organism nuclear import	14	2.83401	0.0165425	FZD1, NOP58, SLC11A1, AKR1C18, IGF1, BRCA1, TMEM173, IPO4, GLI3, GREM1, DAB2, LMNA, TACC3, ECT2	427	279	17911	2.10482	1	0.133099	0.122769
GOTERM_BP_FAT	GO:0006606~protein import into nucleus	14	2.83401	0.0165425	FZD1, NOP58, SLC11A1, AKR1C18, IGF1, BRCA1, TMEM173, IPO4, GLI3, GREM1, DAB2, LMNA, TACC3, ECT2	427	279	17911	2.10482	1	0.133099	0.122769
GOTERM_BP_FAT	GO:0044744~protein targeting to nucleus	14	2.83401	0.0165425	FZD1, NOP58, SLC11A1, AKR1C18, IGF1, BRCA1, TMEM173, IPO4, GLI3, GREM1, DAB2, LMNA, TACC3, ECT2	427	279	17911	2.10482	1	0.133099	0.122769
GOTERM_BP_FAT	GO:0071295~cellular response to vitamin	4	0.809717	0.0166192	COL1A1, SFRP1, TNC, PTN	427	23	17911	7.29498	1	0.133345	0.122996
GOTERM_BP_FAT	GO:0036120~cellular response to platelet-derived growth factor stimulus	4	0.809717	0.0166192	CCNA2, CCL2, HAS2, PTN	427	23	17911	7.29498	1	0.133345	0.122996
GOTERM_BP_FAT	GO:0043410~positive regulation of MAPK cascade	20	4.04858	0.0167298	CCR1, CCL12, IL1RN, MAGED1, IGFBP4, WNT7B, WNT5A, TREM2, IGF1, TNFRSF11A, THBS1, ADRA2A, DAB2, CCL9, CCL8, CCL7, TRPV4, PDGFC, CCL2, ADAM8	427	467	17911	1.79641	1	0.134047	0.123643
GOTERM_BP_FAT	GO:0045930~negative regulation of mitotic cell cycle	11	2.22672	0.0167715	CENPE, STIL, CCNB1, PLK1, GAS1, BUB1B, TTK, BCAT1, BUB1, NDC80, MAD2L1	427	192	17911	2.40316	1	0.134139	0.123728
GOTERM_BP_FAT	GO:0001935~endothelial cell proliferation	8	1.61943	0.0168108	ECM1, MMP14, WNT5A, CCL2, APOE, SULF1, THBS1, LOXL2	427	111	17911	3.02314	1	0.134139	0.123728
GOTERM_BP_FAT	GO:0043627~response to estrogen	8	1.61943	0.0168108	SFRP1, MMP14, MMP2, MIR708, BRCA1, GLI3, GSTM5, HSPD1	427	111	17911	3.02314	1	0.134139	0.123728
GOTERM_BP_FAT	GO:0030855~epithelial cell differentiation	25	5.06073	0.017164	GPSM2, PTPRS, PTN, HIF1A, LGALS3, CDH3, PTER, DMBT1, FRZB, CTSL, ABCB1B, KRT6A, FZD1, TFAP2A, WNT7B, WNT5A, IGF1, FOSL2, SLC4A7, GREM1, DAB2, MAF, CD109, KRT14, SPRR1A	427	633	17911	1.65664	1	0.136768	0.126153
GOTERM_BP_FAT	GO:0010604~positive regulation of macromolecule metabolic process	84	17.004	0.0172108	IL1RN, SLC27A1, HEXB, SERPINE1, TNC, TREM2, BRCA1, FOXM1, GLI3, CKS1B, CDH3, FAM162A, C1QBP, C3AR1, ITGB8, SKP2, CCR5, APOBEC1, IGFBP4, SLC11A1, WNT5A, NGF, MASTL, TMEM173, MMP9, ADRA2A, RUNX2, CCNA2, GREM1, SFRP1, FCGR3, RAP2B, MAF, ADAM8, ITGA5, CCL12, CEMIP, MAGED1, SATB2, TWIST1, TNFRSF11A, EFNA5, HIF1A, THBS1, ARNTL2, HSPD1, NKD2, CCNB1, CCL9, CCL8, CCL7, LMNA, PDGFC, HAS2, CCL2, APOE, ECT2,…	427	2794	17911	1.26109	1	0.136952	0.126323
GOTERM_BP_FAT	GO:1902850~microtubule cytoskeleton organization involved in mitosis	5	1.01215	0.0173255	TPX2, RACGAP1, TACC3, BIRC5, KIF4	427	42	17911	4.99359	1	0.137487	0.126816
GOTERM_BP_FAT	GO:0071772~response to BMP	10	2.02429	0.0173731	GREM1, FZD1, SFRP1, HTRA3, WNT5A, HTRA1, SULF1, ADAMTS12, RUNX2, FBN1	427	165	17911	2.54219	1	0.137487	0.126816
GOTERM_BP_FAT	GO:0035148~tube formation	10	2.02429	0.0173731	GREM1, FZD1, TFAP2A, SFRP1, STIL, WNT5A, TWIST1, ADM, KIF20B, HIF1A	427	165	17911	2.54219	1	0.137487	0.126816
GOTERM_BP_FAT	GO:0071773~cellular response to BMP stimulus	10	2.02429	0.0173731	GREM1, FZD1, SFRP1, HTRA3, WNT5A, HTRA1, SULF1, ADAMTS12, RUNX2, FBN1	427	165	17911	2.54219	1	0.137487	0.126816
GOTERM_BP_FAT	GO:0048659~smooth muscle cell proliferation	9	1.82186	0.0174638	MMP2, C3AR1, IGF1, SULF1, SKP2, THBS1, HIF1A, MMP9, WISP1	427	138	17911	2.73562	1	0.138017	0.127305
GOTERM_BP_FAT	GO:0030279~negative regulation of ossification	7	1.417	0.0175334	CCR1, GREM1, ECM1, SFRP1, TWIST1, ENPP1, HIF1A	427	87	17911	3.37498	1	0.138378	0.127638
GOTERM_BP_FAT	GO:0050715~positive regulation of cytokine secretion	8	1.61943	0.017578	IL1RL1, TRPV4, WNT5A, CLEC5A, TWIST1, CCR5, CD276, HSPD1	427	112	17911	2.99615	1	0.13854	0.127788
GOTERM_BP_FAT	GO:0051170~nuclear import	14	2.83401	0.0176916	FZD1, NOP58, SLC11A1, AKR1C18, IGF1, BRCA1, TMEM173, IPO4, GLI3, GREM1, DAB2, LMNA, TACC3, ECT2	427	281	17911	2.08984	1	0.139246	0.128439
GOTERM_BP_FAT	GO:0055080~cation homeostasis	26	5.26316	0.0177328	CEMIP, CXCL9, HEXB, ADM, CXCL1, TCIRG1, CXCL3, HIF1A, CACNA1G, ERO1L, C3AR1, CCL2, APOE, CAR12, CCR5, CCR1, SLC11A1, SLC30A4, MYO5A, NGF, SLC39A14, SLC4A7, CXCL10, TRPV4, STEAP1, STEAP2	427	669	17911	1.63019	1	0.139381	0.128563
GOTERM_BP_FAT	GO:0031324~negative regulation of cellular metabolic process	73	14.7773	0.0181823	ECM1, SLC27A1, SERPINE1, LOXL3, FHL2, PLAT, BRCA1, FOXM1, GLI3, LOXL2, C1QBP, ENPP1, PMEPA1, HIST1H2AG, HIST1H2AF, TIMP1, HIST1H2AB, APOBEC1, SERPINB2, IL1R2, WNT5A, MMP3, NGF, MASTL, MMP9, ADRA2A, RUNX2, GREM1, SFRP1, DEPDC1A, MAF, CD109, BIRC5, GAS1, GAPDH, SERPINB11, LRRC15, LXN, MAGED1, GPR87, SATB2, TWIST1, AKR1C18, AEBP1, HIF1A, THBS1, HSPD1, CCNB1, TAF1D, CDC45, GAPDH-PS15, APOE, CD276, FZ…	427	2380	17911	1.28658	1	0.14162	0.130628
GOTERM_BP_FAT	GO:0051315~attachment of mitotic spindle microtubules to kinetochore	3	0.607287	0.018189	CENPE, KIF2C, NDC80	427	9	17911	13.982	1	0.14162	0.130628
GOTERM_BP_FAT	GO:2000501~regulation of natural killer cell chemotaxis	3	0.607287	0.018189	CCL12, CCL7, CCL2	427	9	17911	13.982	1	0.14162	0.130628
GOTERM_BP_FAT	GO:0051547~regulation of keratinocyte migration	3	0.607287	0.018189	SERPINE1, HAS2, MMP9	427	9	17911	13.982	1	0.14162	0.130628
GOTERM_BP_FAT	GO:0051709~regulation of killing of cells of other organism	3	0.607287	0.018189	CXCL1, CCR5, CXCL5	427	9	17911	13.982	1	0.14162	0.130628
GOTERM_BP_FAT	GO:0035747~natural killer cell chemotaxis	3	0.607287	0.018189	CCL12, CCL7, CCL2	427	9	17911	13.982	1	0.14162	0.130628
GOTERM_BP_FAT	GO:0031536~positive regulation of exit from mitosis	3	0.607287	0.018189	UBE2C, CDCA5, BIRC5	427	9	17911	13.982	1	0.14162	0.130628
GOTERM_BP_FAT	GO:0007204~positive regulation of cytosolic calcium ion concentration	14	2.83401	0.0183564	CCR1, CXCL9, CEMIP, MYO5A, CXCL1, ADM, NGF, CXCL3, CACNA1G, ERO1L, CXCL10, TRPV4, C3AR1, CCR5	427	283	17911	2.07507	1	0.142731	0.131653
GOTERM_BP_FAT	GO:2000181~negative regulation of blood vessel morphogenesis	7	1.417	0.018452	CXCL10, SERPINE1, CCL2, PTN, THBS2, SULF1, THBS1	427	88	17911	3.33662	1	0.143282	0.132161
GOTERM_BP_FAT	GO:1903706~regulation of hemopoiesis	17	3.4413	0.018501	CCR1, TNFSF18, CDKN2A, CXCL1, INHBA, HIF1A, GLI3, SLC9B2, DCSTAMP, MMP14, SFRP1, SCIN, MAFB, VNN1, AXL, ADAM8, FBN1	427	376	17911	1.8965	1	0.143469	0.132334
GOTERM_BP_FAT	GO:0045184~establishment of protein localization	60	12.1457	0.0186503	IL1RN, SNX10, BRCA1, GLI3, IPO4, DMBT1, CTSK, CLEC5A, CCR5, CEP55, APOBEC1, NDC1, IL1R2, SLC11A1, WNT5A, RAB3IL1, TMEM173, ADRA2A, GREM1, SFRP1, RAB31, MMP13, RAB34, BIRC5, KDELR3, KIF20B, LRRC15, CEMIP, TWIST1, AKR1C18, EFNA5, HIF1A, HSPD1, NKD2, IL1RL1, LMNA, MICALL2, CCL2, APOE, KCNN4, ECT2, CD276, FZD1, MSR1, NOP58, TNFRSF9, PRAF2, PLK1, CADPS, EPT1, FN1, MYO5A, IGF1, COL1A1, CCT6A, CENPE, DA…	427	1894	17911	1.32881	1	0.144354	0.13315
GOTERM_BP_FAT	GO:0036119~response to platelet-derived growth factor	4	0.809717	0.018665	CCNA2, CCL2, HAS2, PTN	427	24	17911	6.99102	1	0.144354	0.13315
GOTERM_BP_FAT	GO:1901137~carbohydrate derivative biosynthetic process	26	5.26316	0.0187355	GPR87, UXS1, GCNT1, ADM, AK4, TCIRG1, GXYLT2, CWH43, GPC1, DSE, HAS2, GCNT4, APOE, GALNT7, P2RY13, GFPT2, ALG5, IGF1, ADRA2A, APRT, EXT1, DCTD, UGDH, DPY19L1, UCK2, MTAP	427	672	17911	1.62292	1	0.144653	0.133426
GOTERM_BP_FAT	GO:0031103~axon regeneration	5	1.01215	0.0187536	CHL1, MMP2, TNC, SPP1, APOE	427	43	17911	4.87746	1	0.144653	0.133426
GOTERM_BP_FAT	GO:0044085~cellular component biogenesis	80	16.1943	0.018872	TENM4, ITGB5, GDA, UXS1, SNX10, FMN1, TCIRG1, IPO4, SEPT9, C1QTNF6, C1QBP, SH3PXD2B, PMEPA1, EPHB2, HIST1H1B, NDC1, KIRREL3, KCND1, WNT5A, MMP3, MMP9, KIF4, GREM1, ASPM, MMP14, LOX, RAB34, FSCN1, BIRC5, PKP1, TRIM59, ITGA5, HIST1H2BG, DBN1, EPHA3, ASF1B, SHMT2, NOP2, HIST1H2BK, TWIST1, CAPG, THBS2, EFNA5, ADAMTS16, SYCE2, CCNB1, CDC45, SCIN, RACGAP1, GPC1, PDGFC, MICALL2, HAS2, NCAM1, APOE, ECT2,…	427	2654	17911	1.26439	1	0.145372	0.134089
GOTERM_BP_FAT	GO:0043434~response to peptide hormone	17	3.4413	0.0191923	APOBEC1, SLC27A1, GOT1, GCNT1, MYO5A, AKR1C18, ADM, IGF1, APRT, COL1A1, CCNA2, GATM, RAB31, TRPV4, CCL2, ENPP1, TIMP1	427	378	17911	1.88647	1	0.147643	0.136184
GOTERM_BP_FAT	GO:0060070~canonical Wnt signaling pathway	12	2.42915	0.0192286	GREM1, FZD1, COL1A1, ASPM, SFRP1, DAB2, CDH3, FRZB, WNT7B, WNT5A, GLI3, NKD2	427	225	17911	2.23713	1	0.147726	0.13626
GOTERM_BP_FAT	GO:0050817~coagulation	11	2.22672	0.0197691	RAP2B, PLAU, AXL, SERPINE1, PDGFC, F13A1, ANXA8, HPSE, APOE, THBS1, ADRA2A	427	197	17911	2.34217	1	0.151677	0.139905
GOTERM_BP_FAT	GO:0042063~gliogenesis	14	2.83401	0.0198274	CCL12, TENM4, HEXB, FN1, LAMB1, IGF1, PTN, NDRG1, GLI3, MMP14, GPC1, CCL2, PHGDH, MATN2	427	286	17911	2.05331	1	0.151923	0.140131
GOTERM_BP_FAT	GO:0010876~lipid localization	16	3.23887	0.0199454	MSR1, APOL7A, ABCC1, SLC27A1, ATP8B2, OSBPL3, HEXB, INHBA, TNFRSF11A, THBS1, DAB2, APOC2, ENPP1, APOE, KCNN4, STRA6	427	348	17911	1.92856	1	0.15262	0.140775
GOTERM_BP_FAT	GO:0050866~negative regulation of cell activation	10	2.02429	0.0199712	TNFSF18, LGALS3, SFRP1, CDKN2A, AXL, ADAM8, VSIG4, APOE, GLI3, CD276	427	169	17911	2.48202	1	0.15262	0.140775
GOTERM_BP_FAT	GO:0010817~regulation of hormone levels	21	4.25101	0.0200034	IL1RN, CRABP2, MYO5A, AKR1C18, ADM, IGF1, INHBA, NGF, HSD17B7, EFNA5, HIF1A, ADRA2A, SCPEP1, DAB2, SFRP1, DHRS9, TRPV4, RDH10, CPE, BIRC5, GCNT4	427	509	17911	1.73059	1	0.152664	0.140815
GOTERM_BP_FAT	GO:0070838~divalent metal ion transport	18	3.64372	0.0201339	CCR1, CCL12, CXCL9, CEMIP, SLC11A1, SLC30A4, SERPINE1, MYO5A, NGF, SLC39A14, CACNA1G, ERO1L, CXCL10, LGALS3, TRPV4, CCL2, CCR5, KCNN4	427	412	17911	1.8326	1	0.153458	0.141548
GOTERM_BP_FAT	GO:0006023~aminoglycan biosynthetic process	6	1.21457	0.020302	EXT1, UGDH, GPC1, DSE, HAS2, IGF1	427	66	17911	3.81329	1	0.154332	0.142354
GOTERM_BP_FAT	GO:1901607~alpha-amino acid biosynthetic process	6	1.21457	0.020302	MTAP, GOT1, SHMT2, PHGDH, ALDH18A1, BCAT1	427	66	17911	3.81329	1	0.154332	0.142354
GOTERM_BP_FAT	GO:0022612~gland morphogenesis	9	1.82186	0.0203683	SFRP1, CDKN2A, MMP2, WNT5A, TNC, IGF1, PTN, SULF1, GLI3	427	142	17911	2.65856	1	0.154633	0.142632
GOTERM_BP_FAT	GO:0090316~positive regulation of intracellular protein transport	13	2.63158	0.020506	CEMIP, EPT1, IGF1, BRCA1, TMEM173, GLI3, GREM1, DAB2, CTSK, MICALL2, CCL2, KIF20B, ECT2	427	257	17911	2.12179	1	0.155475	0.143408
GOTERM_BP_FAT	GO:0061061~muscle structure development	25	5.06073	0.0206097	CHRNA1, CXCL9, COL11A1, FHL2, TWIST1, ADM, WISP1, CCL9, CCNB1, CCL8, LGALS1, GPC1, LMNA, NCAM1, FLNC, HIST1H1B, STRA6, FZD1, WNT7B, WNT5A, IGF1, GREM1, CXCL10, COL3A1, MMP14	427	645	17911	1.62582	1	0.156057	0.143944
GOTERM_BP_FAT	GO:0034330~cell junction organization	11	2.22672	0.0210426	GREM1, MMP14, TRPV4, MICALL2, FSCN1, FN1, FMN1, ITGA5, ECT2, EFNA5, EPHA3	427	199	17911	2.31863	1	0.159069	0.146723
GOTERM_BP_FAT	GO:0002237~response to molecule of bacterial origin	18	3.64372	0.0210744	TFAP2A, CCL12, CXCL9, TNFRSF9, SLC11A1, SERPINE1, WNT5A, TREM2, CXCL1, ADM, TNFRSF11A, CXCL3, CXCL5, HSPD1, CXCL10, AXL, TRPV4, CCL2	427	414	17911	1.82375	1	0.159069	0.146723
GOTERM_BP_FAT	GO:0048660~regulation of smooth muscle cell proliferation	9	1.82186	0.021145	MMP2, C3AR1, IGF1, SULF1, SKP2, THBS1, HIF1A, MMP9, WISP1	427	143	17911	2.63997	1	0.159069	0.146723
GOTERM_BP_FAT	GO:0043902~positive regulation of multi-organism process	9	1.82186	0.021145	LGALS1, PLAU, RAB34, C1QBP, PLAT, CXCL1, INHBA, APOE, CCR5	427	143	17911	2.63997	1	0.159069	0.146723
GOTERM_BP_FAT	GO:0030799~regulation of cyclic nucleotide metabolic process	9	1.82186	0.021145	CXCL10, P2RY13, CXCL9, GPR87, WNT5A, ADM, APOE, THBS1, ADRA2A	427	143	17911	2.63997	1	0.159069	0.146723
GOTERM_BP_FAT	GO:0072511~divalent inorganic cation transport	18	3.64372	0.0215193	CCR1, CCL12, CXCL9, CEMIP, SLC11A1, SLC30A4, SERPINE1, MYO5A, NGF, SLC39A14, CACNA1G, ERO1L, CXCL10, LGALS3, TRPV4, CCL2, CCR5, KCNN4	427	415	17911	1.81935	1	0.161303	0.148784
GOTERM_BP_FAT	GO:0045670~regulation of osteoclast differentiation	6	1.21457	0.0215251	CCR1, SFRP1, MAFB, ADAM8, FBN1, SLC9B2	427	67	17911	3.75637	1	0.161303	0.148784
GOTERM_BP_FAT	GO:0080135~regulation of cellular response to stress	22	4.45344	0.0215257	FZD1, NPM1, IL1RN, PRRX1, CDKN2A, WNT7B, MMP3, WNT5A, TWIST1, TNFRSF11A, BRCA1, FOXM1, HIF1A, GREM1, RSL1D1, DAB2, SFRP1, VNN1, TRPV4, ZFP385A, SPP1, EEF1E1	427	546	17911	1.69014	1	0.161303	0.148784
GOTERM_BP_FAT	GO:0071230~cellular response to amino acid stimulus	9	1.82186	0.0219424	COL1A1, COL3A1, COL1A2, MMP2, MIR708, COL5A2, MMP3, PDGFC, MIR31	427	144	17911	2.62163	1	0.164213	0.151468
GOTERM_BP_FAT	GO:0045665~negative regulation of neuron differentiation	12	2.42915	0.022143	GDF11, ASPM, DAB2, LGALS1, TRPV4, WNT5A, SPP1, EPHB2, CCR5, GLI3, EPHA3, PLXNA3	427	230	17911	2.18849	1	0.1655	0.152655
GOTERM_BP_FAT	GO:0010948~negative regulation of cell cycle process	11	2.22672	0.0223133	CENPE, NPM1, STIL, CCNB1, PLK1, BUB1B, TTK, BCAT1, BUB1, NDC80, MAD2L1	427	201	17911	2.29556	1	0.166429	0.153512
GOTERM_BP_FAT	GO:1901978~positive regulation of cell cycle checkpoint	3	0.607287	0.0223824	NDRG1, NDC80, MAD2L1	427	10	17911	12.5838	1	0.166429	0.153512
GOTERM_BP_FAT	GO:0048672~positive regulation of collateral sprouting	3	0.607287	0.0223824	CRABP2, NGF, EFNA5	427	10	17911	12.5838	1	0.166429	0.153512
GOTERM_BP_FAT	GO:0043174~nucleoside salvage	3	0.607287	0.0223824	UCK2, MTAP, APRT	427	10	17911	12.5838	1	0.166429	0.153512
GOTERM_BP_FAT	GO:0017015~regulation of transforming growth factor beta receptor signaling pathway	7	1.417	0.0224547	DAB2, CD109, HTRA3, HTRA1, PMEPA1, THBS1, FBN1	427	92	17911	3.19155	1	0.166753	0.153811
GOTERM_BP_FAT	GO:0051928~positive regulation of calcium ion transport	8	1.61943	0.0227046	CCR1, LGALS3, CXCL10, CXCL9, CCL12, CEMIP, SERPINE1, CCL2	427	118	17911	2.84381	1	0.168177	0.155124
GOTERM_BP_FAT	GO:0007224~smoothened signaling pathway	8	1.61943	0.0227046	SFRP1, STIL, PRRX1, WNT7B, PRRX2, GAS1, RUNX2, GLI3	427	118	17911	2.84381	1	0.168177	0.155124
GOTERM_BP_FAT	GO:0051924~regulation of calcium ion transport	12	2.42915	0.0227734	CCR1, LGALS3, CXCL10, CXCL9, CCL12, CEMIP, SERPINE1, CCL2, MYO5A, IGF1, NGF, CACNA1G	427	231	17911	2.17902	1	0.168417	0.155345
GOTERM_BP_FAT	GO:0051155~positive regulation of striated muscle cell differentiation	6	1.21457	0.0227952	GREM1, CXCL9, MMP14, CCL8, IGF1, WISP1	427	68	17911	3.70113	1	0.168417	0.155345
GOTERM_BP_FAT	GO:0060571~morphogenesis of an epithelial fold	4	0.809717	0.0231565	RDH10, WNT5A, SULF1, HIF1A	427	26	17911	6.45325	1	0.17065	0.157405
GOTERM_BP_FAT	GO:0021602~cranial nerve morphogenesis	4	0.809717	0.0231565	TFAP2A, EPHB2, GLI3, PLXNA3	427	26	17911	6.45325	1	0.17065	0.157405
GOTERM_BP_FAT	GO:0090109~regulation of cell-substrate junction assembly	5	1.01215	0.0234661	GREM1, MMP14, FMN1, EFNA5, EPHA3	427	46	17911	4.55936	1	0.171509	0.158197
GOTERM_BP_FAT	GO:0009066~aspartate family amino acid metabolic process	5	1.01215	0.0234661	GM4737, MTAP, GOT1, PHGDH, BCAT1	427	46	17911	4.55936	1	0.171509	0.158197
GOTERM_BP_FAT	GO:0090199~regulation of release of cytochrome c from mitochondria	5	1.01215	0.0234661	MLLT11, FAM162A, LMNA, IGF1, MMP9	427	46	17911	4.55936	1	0.171509	0.158197
GOTERM_BP_FAT	GO:1900024~regulation of substrate adhesion-dependent cell spreading	5	1.01215	0.0234661	DAB2, C1QBP, HAS2, EFNA5, DBN1	427	46	17911	4.55936	1	0.171509	0.158197
GOTERM_BP_FAT	GO:0044848~biological phase	5	1.01215	0.0234661	CDH3, CTSL, MYO5A, TTK, CDC25C	427	46	17911	4.55936	1	0.171509	0.158197
GOTERM_BP_FAT	GO:0051893~regulation of focal adhesion assembly	5	1.01215	0.0234661	GREM1, MMP14, FMN1, EFNA5, EPHA3	427	46	17911	4.55936	1	0.171509	0.158197
GOTERM_BP_FAT	GO:1903844~regulation of cellular response to transforming growth factor beta stimulus	7	1.417	0.0235398	DAB2, CD109, HTRA3, HTRA1, PMEPA1, THBS1, FBN1	427	93	17911	3.15724	1	0.171509	0.158197
GOTERM_BP_FAT	GO:0045185~maintenance of protein location	7	1.417	0.0235398	LGALS3, SCIN, LGALS1, TACC3, KDELR3, DBN1, FBN1	427	93	17911	3.15724	1	0.171509	0.158197
GOTERM_BP_FAT	GO:1901343~negative regulation of vasculature development	7	1.417	0.0235398	CXCL10, SERPINE1, CCL2, PTN, THBS2, SULF1, THBS1	427	93	17911	3.15724	1	0.171509	0.158197
GOTERM_BP_FAT	GO:2000021~regulation of ion homeostasis	11	2.22672	0.0237447	MLLT11, CXCL10, CXCL9, CEMIP, SLC30A4, MYO5A, NGF, CCR5, SCN1B, CACNA1G, ERO1L	427	203	17911	2.27294	1	0.172784	0.159373
GOTERM_BP_FAT	GO:0070727~cellular macromolecule localization	49	9.91903	0.0239756	TNFAIP2, BUB1B, SNX10, TREM2, BRCA1, GLI3, IPO4, CTSK, ZFP385A, SH3PXD2B, SPDL1, NDC1, SLC11A1, WNT5A, TMEM173, GREM1, RAB31, RAB34, KDELR3, KIF20B, DBN1, LRRC15, CEMIP, CDCA5, AKR1C18, TTK, PTN, NKD2, SCIN, LMNA, MICALL2, CCL2, APOE, ECT2, FZD1, NOP58, NPM1, STIL, SPAG5, PLK1, EPT1, MYO5A, IGF1, DCLK1, COL1A1, CCT6A, DAB2, TACC3, CPE	427	1512	17911	1.35937	1	0.174245	0.160721
GOTERM_BP_FAT	GO:1903035~negative regulation of response to wounding	6	1.21457	0.0241129	PLAU, CD109, SERPINE1, SPP1, APOE, THBS1	427	69	17911	3.64749	1	0.175023	0.161438
GOTERM_BP_FAT	GO:0060541~respiratory system development	13	2.63158	0.0241905	GPSM2, WNT7B, WNT5A, TNC, IGF1, PTN, GLI3, MMP14, ADAMTS2, LOX, CTSL, RDH10, STRA6	427	263	17911	2.07338	1	0.175366	0.161755
GOTERM_BP_FAT	GO:0071407~cellular response to organic cyclic compound	21	4.25101	0.0242299	MSR1, P2RY13, NPM1, CCL12, MMP2, TNC, AKR1C18, IGF1, INHBA, PTN, BRCA1, TMEM173, EFNA5, COL1A1, CCNA2, DAB2, SFRP1, CCNB1, LGALS1, CCL2, SKP2	427	520	17911	1.69398	1	0.175432	0.161816
GOTERM_BP_FAT	GO:0032787~monocarboxylic acid metabolic process	22	4.45344	0.0243352	SLC27A1, CRABP2, PGAM1, TWIST1, MYO5A, AKR1C18, IGF1, BRCA1, ENO2, HACD2, HIF1A, CH25H, SCPEP1, HAL, HPGDS, VNN1, DHRS9, APOC2, RDH10, GAPDH-PS15, GAPDH, PDK1	427	553	17911	1.66874	1	0.175974	0.162316
GOTERM_BP_FAT	GO:0050776~regulation of immune response	24	4.8583	0.0244016	CCR1, TNFSF18, ECM1, CLEC12A, MMP2, SLC11A1, WNT5A, TMEM173, CFP, IFI202B, HSPD1, FCGR1, FCRLB, LGALS3, IL1RL1, FCGR3, COL3A1, CLEC4D, C1QBP, C3AR1, ADAM8, KCNN4, CD276, TLR13	427	620	17911	1.62372	1	0.176234	0.162556
GOTERM_BP_FAT	GO:0019725~cellular homeostasis	31	6.2753	0.0248434	CHRNA1, CEMIP, CXCL9, HEXB, ADM, CXCL1, TCIRG1, CXCL3, HIF1A, CACNA1G, ERO1L, LGALS1, C3AR1, CCL2, ENPP1, APOE, KCNN4, CCR5, CCR1, NPM1, UBE2C, SLC11A1, MYO5A, IGF1, NGF, SLC39A14, ADRA2A, SLC4A7, CXCL10, TRPV4, RAB34	427	866	17911	1.50154	1	0.179201	0.165292
GOTERM_BP_FAT	GO:0016055~Wnt signaling pathway	17	3.4413	0.0248747	FZD1, WNT7B, WNT5A, SULF1, WISP1, GLI3, NKD2, COL1A1, GREM1, ASPM, DAB2, SFRP1, CDH3, FRZB, CPE, KRT6A, MARK1	427	390	17911	1.82842	1	0.179203	0.165294
GOTERM_BP_FAT	GO:0048732~gland development	20	4.04858	0.0249387	IGSF3, CDKN2A, MMP2, WNT7B, WNT5A, TNC, AK4, IGF1, PTN, TNFRSF11A, SULF1, FOXM1, HIF1A, GLI3, APRT, CCNB2, SFRP1, MAFB, FRZB, STRA6	427	488	17911	1.7191	1	0.179441	0.165513
GOTERM_BP_FAT	GO:0006820~anion transport	18	3.64372	0.025168	ABCC1, IL1RN, SLC37A2, SLC27A1, TTYH2, SLC11A1, TNFRSF11A, THBS1, SLC7A1, MFSD10, SLC4A7, RACGAP1, SLC7A8, ENPP1, APOE, KCNN4, SLC16A3, ANK	427	423	17911	1.78494	1	0.18052	0.166509
GOTERM_BP_FAT	GO:0055025~positive regulation of cardiac muscle tissue development	5	1.01215	0.0251823	GREM1, CCNB1, NCAM1, IGF1, WISP1	427	47	17911	4.46235	1	0.18052	0.166509
GOTERM_BP_FAT	GO:0006953~acute-phase response	5	1.01215	0.0251823	IL1RN, SAA3, FN1, TNFRSF11A, CCR5	427	47	17911	4.46235	1	0.18052	0.166509
GOTERM_BP_FAT	GO:0002696~positive regulation of leukocyte activation	14	2.83401	0.0254039	IFI204, WNT5A, IGF1, THBS1, GLI3, HSPD1, IL1RL1, MMP14, LGALS1, VNN1, AXL, CCL2, ADAM8, CD276	427	296	17911	1.98394	1	0.181883	0.167767
GOTERM_BP_FAT	GO:0198738~cell-cell signaling by wnt	17	3.4413	0.0254676	FZD1, WNT7B, WNT5A, SULF1, WISP1, GLI3, NKD2, COL1A1, GREM1, ASPM, DAB2, SFRP1, CDH3, FRZB, CPE, KRT6A, MARK1	427	391	17911	1.82375	1	0.181993	0.167868
GOTERM_BP_FAT	GO:0055086~nucleobase-containing small molecule metabolic process	25	5.06073	0.0255108	CXCL9, GDA, GPR87, ADM, AK4, TCIRG1, ENO2, THBS1, HIF1A, ENPP1, GAPDH-PS15, APOE, P2RY13, SLC37A2, PGAM1, WNT5A, IGF1, ADRA2A, APRT, GM4737, DCTD, CXCL10, UCK2, MTAP, GAPDH	427	657	17911	1.59612	1	0.181993	0.167868
GOTERM_BP_FAT	GO:0006929~substrate-dependent cell migration	4	0.809717	0.0256024	TNFRSF12A, ITGA11, FN1, ADAM8	427	27	17911	6.21424	1	0.181993	0.167868
GOTERM_BP_FAT	GO:0045879~negative regulation of smoothened signaling pathway	4	0.809717	0.0256024	WNT7B, GAS1, RUNX2, GLI3	427	27	17911	6.21424	1	0.181993	0.167868
GOTERM_BP_FAT	GO:0002577~regulation of antigen processing and presentation	4	0.809717	0.0256024	SLC11A1, TREM2, THBS1, ABCB1B	427	27	17911	6.21424	1	0.181993	0.167868
GOTERM_BP_FAT	GO:0055065~metal ion homeostasis	23	4.65587	0.025608	CCR1, CXCL9, CEMIP, HEXB, SLC11A1, SLC30A4, MYO5A, CXCL1, ADM, NGF, CXCL3, HIF1A, SLC39A14, CACNA1G, ERO1L, CXCL10, TRPV4, C3AR1, CCL2, APOE, CCR5, STEAP1, STEAP2	427	591	17911	1.63242	1	0.181993	0.167868
GOTERM_BP_FAT	GO:0044344~cellular response to fibroblast growth factor stimulus	7	1.417	0.0258143	COL1A1, SFRP1, GPC1, WNT5A, CCL2, SULF1, THBS1	427	95	17911	3.09077	1	0.182785	0.168598
GOTERM_BP_FAT	GO:0060840~artery development	7	1.417	0.0258143	COL3A1, LOX, PRRX1, PRRX2, APOE, GLI3, STRA6	427	95	17911	3.09077	1	0.182785	0.168598
GOTERM_BP_FAT	GO:0033273~response to vitamin	7	1.417	0.0258143	COL1A1, CXCL10, SFRP1, TNC, SPP1, CCL2, PTN	427	95	17911	3.09077	1	0.182785	0.168598
GOTERM_BP_FAT	GO:0065004~protein-DNA complex assembly	10	2.02429	0.0259906	NPM1, CDC45, CENPH, CENPI, HIST1H2BK, CENPN, HIST1H2BG, IPO4, HIST1H1B, ASF1B	427	177	17911	2.36984	1	0.183809	0.169542
GOTERM_BP_FAT	GO:0017038~protein import	15	3.03644	0.0264254	FZD1, NOP58, SLC11A1, AKR1C18, IGF1, BRCA1, TMEM173, IPO4, GLI3, GREM1, DAB2, LMNA, TACC3, APOE, ECT2	427	329	17911	1.91244	1	0.186656	0.172168
GOTERM_BP_FAT	GO:0060675~ureteric bud morphogenesis	6	1.21457	0.0268929	ADAMTS16, GREM1, MAGED1, KIF26B, FMN1, GLI3	427	71	17911	3.54474	1	0.188445	0.173819
GOTERM_BP_FAT	GO:0042770~signal transduction in response to DNA damage	6	1.21457	0.0268929	CDKN2A, ZFP385A, TWIST1, FOXM1, EEF1E1, NDRG1	427	71	17911	3.54474	1	0.188445	0.173819
GOTERM_BP_FAT	GO:0016102~diterpenoid biosynthetic process	3	0.607287	0.0269313	DHRS9, RDH10, AKR1C18	427	11	17911	11.4399	1	0.188445	0.173819
GOTERM_BP_FAT	GO:0060900~embryonic camera-type eye formation	3	0.607287	0.0269313	TFAP2A, TWIST1, STRA6	427	11	17911	11.4399	1	0.188445	0.173819
GOTERM_BP_FAT	GO:0043589~skin morphogenesis	3	0.607287	0.0269313	COL1A1, CDSN, COL1A2	427	11	17911	11.4399	1	0.188445	0.173819
GOTERM_BP_FAT	GO:0043568~positive regulation of insulin-like growth factor receptor signaling pathway	3	0.607287	0.0269313	CDH3, IGFBP4, IGF1	427	11	17911	11.4399	1	0.188445	0.173819
GOTERM_BP_FAT	GO:0090343~positive regulation of cell aging	3	0.607287	0.0269313	CDKN2A, LMNA, EEF1E1	427	11	17911	11.4399	1	0.188445	0.173819
GOTERM_BP_FAT	GO:0045773~positive regulation of axon extension	5	1.01215	0.0269721	TNFRSF12A, FN1, APOE, NGF, DBN1	427	48	17911	4.36939	1	0.188445	0.173819
GOTERM_BP_FAT	GO:1903391~regulation of adherens junction organization	5	1.01215	0.0269721	GREM1, MMP14, FMN1, EFNA5, EPHA3	427	48	17911	4.36939	1	0.188445	0.173819
GOTERM_BP_FAT	GO:0045833~negative regulation of lipid metabolic process	7	1.417	0.0270044	APOBEC1, SLC27A1, APOC2, AKR1C18, APOE, BRCA1, ADRA2A	427	96	17911	3.05857	1	0.188445	0.173819
GOTERM_BP_FAT	GO:0051346~negative regulation of hydrolase activity	16	3.23887	0.0271005	SERPINB11, ECM1, SERPINB2, LXN, SERPINE1, IGF1, NGF, MASTL, IFI202B, THBS1, MMP9, COL7A1, CD109, BIRC5, TIMP1, DBN1	427	362	17911	1.85397	1	0.188887	0.174227
GOTERM_BP_FAT	GO:0022408~negative regulation of cell-cell adhesion	9	1.82186	0.0271775	TNFSF18, LGALS3, IL1RN, CDKN2A, TRPV4, ADAM8, VSIG4, GLI3, CD276	427	150	17911	2.51677	1	0.189196	0.174512
GOTERM_BP_FAT	GO:1903533~regulation of protein targeting	14	2.83401	0.0272993	FZD1, CEMIP, EPT1, IGF1, BRCA1, TMEM173, GLI3, GREM1, DAB2, CTSK, MICALL2, TACC3, CCL2, ECT2	427	299	17911	1.96403	1	0.189816	0.175083
GOTERM_BP_FAT	GO:0021543~pallium development	10	2.02429	0.0276765	KIRREL3, ASPM, COL3A1, PTPRS, UBA6, TACC3, LAMB1, HIF1A, GLI3, PLXNA3	427	179	17911	2.34336	1	0.192207	0.177289
GOTERM_BP_FAT	GO:0006812~cation transport	32	6.47773	0.0281023	CHRNA1, CCL12, CEMIP, CXCL9, SERPINE1, TWIST1, CXCL1, TCIRG1, CTSS, CACNA1G, ERO1L, LGALS3, CCL2, KCNN4, CCR5, SCN1B, CCR1, KCND1, SLC11A1, SLC30A4, MYO5A, IGF1, NGF, MMP9, SLC39A14, SLC9B2, SLC4A7, CXCL10, SLC6A8, TRPV4, STEAP1, STEAP2	427	910	17911	1.47503	1	0.194083	0.17902
GOTERM_BP_FAT	GO:0002695~negative regulation of leukocyte activation	9	1.82186	0.0281274	TNFSF18, LGALS3, SFRP1, CDKN2A, AXL, ADAM8, VSIG4, GLI3, CD276	427	151	17911	2.5001	1	0.194083	0.17902
GOTERM_BP_FAT	GO:0040001~establishment of mitotic spindle localization	4	0.809717	0.0281815	GPSM2, NUSAP1, SPDL1, NDC80	427	28	17911	5.99231	1	0.194083	0.17902
GOTERM_BP_FAT	GO:0090023~positive regulation of neutrophil chemotaxis	4	0.809717	0.0281815	C1QBP, C3AR1, CXCL1, CXCL3	427	28	17911	5.99231	1	0.194083	0.17902
GOTERM_BP_FAT	GO:2000772~regulation of cellular senescence	4	0.809717	0.0281815	RSL1D1, CDKN2A, TWIST1, EEF1E1	427	28	17911	5.99231	1	0.194083	0.17902
GOTERM_BP_FAT	GO:0048668~collateral sprouting	4	0.809717	0.0281815	CRABP2, SPP1, NGF, EFNA5	427	28	17911	5.99231	1	0.194083	0.17902
GOTERM_BP_FAT	GO:0045992~negative regulation of embryonic development	4	0.809717	0.0281815	COL5A1, COL5A2, WNT5A, SULF1	427	28	17911	5.99231	1	0.194083	0.17902
GOTERM_BP_FAT	GO:0051897~positive regulation of protein kinase B signaling	7	1.417	0.0282304	AXL, C1QBP, AKR1C18, ADAM8, IGF1, HPSE, THBS1	427	97	17911	3.02704	1	0.194189	0.179117
GOTERM_BP_FAT	GO:0072171~mesonephric tubule morphogenesis	6	1.21457	0.0283563	ADAMTS16, GREM1, MAGED1, KIF26B, FMN1, GLI3	427	72	17911	3.49551	1	0.194605	0.179501
GOTERM_BP_FAT	GO:0010038~response to metal ion	15	3.03644	0.0283581	APOBEC1, TFAP2A, SLC30A4, WNT5A, FN1, AKR1C18, THBS1, CACNA1G, LOXL2, GATM, CCNB1, KRT14, NCAM1, ECT2, SLC25A24	427	332	17911	1.89516	1	0.194605	0.179501
GOTERM_BP_FAT	GO:0032680~regulation of tumor necrosis factor production	8	1.61943	0.0287816	TNFSF18, FCGR3, AXL, TWIST1, CCL2, CCR5, THBS1, HSPD1	427	124	17911	2.7062	1	0.197277	0.181965
GOTERM_BP_FAT	GO:1902041~regulation of extrinsic apoptotic signaling pathway via death domain receptors	5	1.01215	0.0288362	LGALS3, SFRP1, SERPINE1, BRCA1, THBS1	427	49	17911	4.28022	1	0.197417	0.182095
GOTERM_BP_FAT	GO:0010977~negative regulation of neuron projection development	9	1.82186	0.0291	DAB2, LGALS1, TRPV4, WNT5A, SPP1, EPHB2, CCR5, EPHA3, PLXNA3	427	152	17911	2.48365	1	0.198753	0.183327
GOTERM_BP_FAT	GO:0030509~BMP signaling pathway	9	1.82186	0.0291	GREM1, FZD1, SFRP1, HTRA3, WNT5A, HTRA1, SULF1, RUNX2, FBN1	427	152	17911	2.48365	1	0.198753	0.183327
GOTERM_BP_FAT	GO:0006869~lipid transport	14	2.83401	0.0291504	MSR1, APOL7A, ABCC1, SLC27A1, ATP8B2, OSBPL3, INHBA, TNFRSF11A, THBS1, DAB2, APOC2, APOE, KCNN4, STRA6	427	302	17911	1.94452	1	0.198862	0.183427
GOTERM_BP_FAT	GO:0009259~ribonucleotide metabolic process	19	3.84615	0.0293593	P2RY13, CXCL9, GPR87, PGAM1, WNT5A, ADM, AK4, IGF1, TCIRG1, ENO2, HIF1A, ADRA2A, APRT, CXCL10, UCK2, ENPP1, GAPDH-PS15, APOE, GAPDH	427	463	17911	1.72133	1	0.200051	0.184524
GOTERM_BP_FAT	GO:0010717~regulation of epithelial to mesenchymal transition	6	1.21457	0.0298692	GREM1, COL1A1, SFRP1, DAB2, TWIST1, EPHA3	427	73	17911	3.44763	1	0.202911	0.187162
GOTERM_BP_FAT	GO:0032760~positive regulation of tumor necrosis factor production	6	1.21457	0.0298692	FCGR3, TWIST1, CCL2, CCR5, THBS1, HSPD1	427	73	17911	3.44763	1	0.202911	0.187162
GOTERM_BP_FAT	GO:0045444~fat cell differentiation	11	2.22672	0.0298842	SFRP1, FRZB, TRPV4, ZFP385A, WNT5A, SH3PXD2B, ENPP1, IGF1, NOC3L, MEDAG, ERO1L	427	211	17911	2.18677	1	0.202911	0.187162
GOTERM_BP_FAT	GO:0061077~chaperone-mediated protein folding	5	1.01215	0.0307749	FKBP10, CRTAP, FKBP5, HSPD1, ERO1L	427	50	17911	4.19461	1	0.208622	0.19243
GOTERM_BP_FAT	GO:1902105~regulation of leukocyte differentiation	13	2.63158	0.0307975	CCR1, TNFSF18, CDKN2A, GLI3, SLC9B2, DCSTAMP, MMP14, SFRP1, MAFB, VNN1, AXL, ADAM8, FBN1	427	273	17911	1.99744	1	0.208622	0.19243
GOTERM_BP_FAT	GO:0034105~positive regulation of tissue remodeling	4	0.809717	0.0308933	DCSTAMP, CDKN2A, SPP1, ADAM8	427	29	17911	5.78567	1	0.209027	0.192803
GOTERM_BP_FAT	GO:0006873~cellular ion homeostasis	23	4.65587	0.03093	CCR1, CXCL9, CEMIP, HEXB, SLC11A1, MYO5A, CXCL1, ADM, TCIRG1, NGF, CXCL3, HIF1A, SLC39A14, CACNA1G, ERO1L, SLC4A7, CXCL10, TRPV4, C3AR1, CCL2, ENPP1, APOE, CCR5	427	602	17911	1.60259	1	0.209031	0.192807
GOTERM_BP_FAT	GO:0051640~organelle localization	18	3.64372	0.0311619	GPSM2, NPM1, SPAG5, CDCA5, CADPS, MYO5A, HIF1A, NDC80, CENPE, ASPM, CCNB1, CDH3, RAB34, NUSAP1, TACC3, BIRC5, KIF2C, SPDL1	427	433	17911	1.74372	1	0.210352	0.194025
GOTERM_BP_FAT	GO:0070372~regulation of ERK1 and ERK2 cascade	13	2.63158	0.0312895	CCR1, CCL12, FN1, TREM2, IGF1, TNFRSF11A, DAB2, CCL9, CCL8, CCL7, TRPV4, PDGFC, CCL2	427	274	17911	1.99015	1	0.210967	0.194593
GOTERM_BP_FAT	GO:0034613~cellular protein localization	48	9.7166	0.0316041	LRRC15, CEMIP, CDCA5, TNFAIP2, BUB1B, AKR1C18, TREM2, SNX10, TTK, BRCA1, PTN, IPO4, GLI3, NKD2, SCIN, CTSK, LMNA, SH3PXD2B, MICALL2, CCL2, APOE, SPDL1, ECT2, NDC1, FZD1, NPM1, STIL, NOP58, SPAG5, SLC11A1, PLK1, WNT5A, EPT1, MYO5A, IGF1, TMEM173, DCLK1, GREM1, COL1A1, CCT6A, DAB2, RAB31, RAB34, TACC3, CPE, KDELR3, KIF20B, DBN1	427	1500	17911	1.34228	1	0.212539	0.196043
GOTERM_BP_FAT	GO:0000302~response to reactive oxygen species	11	2.22672	0.0316299	COL1A1, FOSL1, CCNA2, CDKN2A, AXL, MMP2, AKR1C18, ECT2, FOXM1, THBS1, HSPD1	427	213	17911	2.16623	1	0.212539	0.196043
GOTERM_BP_FAT	GO:0043517~positive regulation of DNA damage response, signal transduction by p53 class mediator	3	0.607287	0.0318166	CDKN2A, ZFP385A, EEF1E1	427	12	17911	10.4865	1	0.212539	0.196043
GOTERM_BP_FAT	GO:0034501~protein localization to kinetochore	3	0.607287	0.0318166	BUB1B, TTK, SPDL1	427	12	17911	10.4865	1	0.212539	0.196043
GOTERM_BP_FAT	GO:0045906~negative regulation of vasoconstriction	3	0.607287	0.0318166	MMP2, ADM, HIF1A	427	12	17911	10.4865	1	0.212539	0.196043
GOTERM_BP_FAT	GO:0001660~fever generation	3	0.607287	0.0318166	IL1RN, TNFRSF11A, CCR5	427	12	17911	10.4865	1	0.212539	0.196043
GOTERM_BP_FAT	GO:0031652~positive regulation of heat generation	3	0.607287	0.0318166	SLC27A1, TNFRSF11A, CCR5	427	12	17911	10.4865	1	0.212539	0.196043
GOTERM_BP_FAT	GO:0048245~eosinophil chemotaxis	3	0.607287	0.0318166	LGALS3, CCL7, CCL2	427	12	17911	10.4865	1	0.212539	0.196043
GOTERM_BP_FAT	GO:0042307~positive regulation of protein import into nucleus	7	1.417	0.0321265	GREM1, DAB2, IGF1, BRCA1, TMEM173, ECT2, GLI3	427	100	17911	2.93623	1	0.214362	0.197724
GOTERM_BP_FAT	GO:0001654~eye development	17	3.4413	0.0329662	TFAP2A, GDF11, TWIST1, INHBA, PTN, HIF1A, GLI3, SLC4A7, MAF, COL5A1, RDH10, COL5A2, SH3PXD2B, COL8A1, GAS1, EPHB2, STRA6	427	404	17911	1.76506	1	0.21948	0.202445
GOTERM_BP_FAT	GO:0048636~positive regulation of muscle organ development	6	1.21457	0.0330452	GREM1, CCNB1, GPC1, NCAM1, IGF1, WISP1	427	75	17911	3.35569	1	0.21948	0.202445
GOTERM_BP_FAT	GO:0045844~positive regulation of striated muscle tissue development	6	1.21457	0.0330452	GREM1, CCNB1, GPC1, NCAM1, IGF1, WISP1	427	75	17911	3.35569	1	0.21948	0.202445
GOTERM_BP_FAT	GO:0021675~nerve development	6	1.21457	0.0330452	TFAP2A, CTSL, EPHB2, SULF1, GLI3, PLXNA3	427	75	17911	3.35569	1	0.21948	0.202445
GOTERM_BP_FAT	GO:0050807~regulation of synapse organization	8	1.61943	0.0333933	TPBG, WNT5A, APOE, PTN, THBS2, EPHB2, EFNA5, DBN1	427	128	17911	2.62163	1	0.221283	0.204108
GOTERM_BP_FAT	GO:0071887~leukocyte apoptotic process	8	1.61943	0.0333933	LGALS3, CDKN2A, AXL, WNT5A, ADAM8, CCR5, HIF1A, GLI3	427	128	17911	2.62163	1	0.221283	0.204108
GOTERM_BP_FAT	GO:0060142~regulation of syncytium formation by plasma membrane fusion	4	0.809717	0.0337371	DCSTAMP, CXCL10, CXCL9, CCL8	427	30	17911	5.59282	1	0.223051	0.205739
GOTERM_BP_FAT	GO:0071624~positive regulation of granulocyte chemotaxis	4	0.809717	0.0337371	C1QBP, C3AR1, CXCL1, CXCL3	427	30	17911	5.59282	1	0.223051	0.205739
GOTERM_BP_FAT	GO:0045927~positive regulation of growth	13	2.63158	0.0338751	CRABP2, TNFRSF12A, FN1, IGF1, NGF, EFNA5, WISP1, MMP14, SFRP1, CCNB1, NCAM1, APOE, DBN1	427	277	17911	1.96859	1	0.223707	0.206344
GOTERM_BP_FAT	GO:1990138~neuron projection extension	9	1.82186	0.0343117	TNFRSF12A, WNT5A, FN1, APOE, NGF, CCR5, DBN1, DCLK1, PLXNA3	427	157	17911	2.40456	1	0.226164	0.20861
GOTERM_BP_FAT	GO:0050867~positive regulation of cell activation	14	2.83401	0.0343253	IFI204, WNT5A, IGF1, THBS1, GLI3, HSPD1, IL1RL1, MMP14, LGALS1, VNN1, AXL, CCL2, ADAM8, CD276	427	309	17911	1.90047	1	0.226164	0.20861
GOTERM_BP_FAT	GO:0042326~negative regulation of phosphorylation	18	3.64372	0.0345944	LRRC15, NPM1, KIRREL, CDKN2A, UBE2C, PLK1, TWIST1, IGF1, FOXM1, GREM1, DAB2, SFRP1, CCNB1, RNF149, CD109, ENPP1, PMEPA1, APOE	427	440	17911	1.71598	1	0.226883	0.209274
GOTERM_BP_FAT	GO:0006163~purine nucleotide metabolic process	19	3.84615	0.034695	P2RY13, CXCL9, GPR87, PGAM1, WNT5A, ADM, AK4, IGF1, TCIRG1, ENO2, THBS1, HIF1A, ADRA2A, APRT, CXCL10, ENPP1, GAPDH-PS15, APOE, GAPDH	427	473	17911	1.68494	1	0.226883	0.209274
GOTERM_BP_FAT	GO:0032642~regulation of chemokine production	6	1.21457	0.034709	TNFSF18, IL1RL1, TRPV4, WNT5A, TWIST1, CXCL5	427	76	17911	3.31154	1	0.226883	0.209274
GOTERM_BP_FAT	GO:1901863~positive regulation of muscle tissue development	6	1.21457	0.034709	GREM1, CCNB1, GPC1, NCAM1, IGF1, WISP1	427	76	17911	3.31154	1	0.226883	0.209274
GOTERM_BP_FAT	GO:0034103~regulation of tissue remodeling	6	1.21457	0.034709	GREM1, DCSTAMP, SFRP1, CDKN2A, SPP1, ADAM8	427	76	17911	3.31154	1	0.226883	0.209274
GOTERM_BP_FAT	GO:1904035~regulation of epithelial cell apoptotic process	6	1.21457	0.034709	SERPINE1, AKR1C18, CD248, IGF1, NGF, THBS1	427	76	17911	3.31154	1	0.226883	0.209274
GOTERM_BP_FAT	GO:0008625~extrinsic apoptotic signaling pathway via death domain receptors	6	1.21457	0.034709	SFRP1, TNFRSF9, SERPINE1, BRCA1, NGF, THBS1	427	76	17911	3.31154	1	0.226883	0.209274
GOTERM_BP_FAT	GO:2000648~positive regulation of stem cell proliferation	5	1.01215	0.0348777	ASPM, CXCL1, NGF, HIF1A, GLI3	427	52	17911	4.03328	1	0.226909	0.209297
GOTERM_BP_FAT	GO:0090303~positive regulation of wound healing	5	1.01215	0.0348777	SERPINE1, CCL2, HPSE, THBS1, ADRA2A	427	52	17911	4.03328	1	0.226909	0.209297
GOTERM_BP_FAT	GO:1901796~regulation of signal transduction by p53 class mediator	5	1.01215	0.0348777	NPM1, CDKN2A, ZFP385A, TWIST1, EEF1E1	427	52	17911	4.03328	1	0.226909	0.209297
GOTERM_BP_FAT	GO:0072080~nephron tubule development	7	1.417	0.034909	ADAMTS16, GREM1, MAGED1, KIF26B, WNT7B, FMN1, GLI3	427	102	17911	2.87866	1	0.226909	0.209297
GOTERM_BP_FAT	GO:0007229~integrin-mediated signaling pathway	7	1.417	0.034909	COL3A1, DAB2, ITGB5, ITGA11, ITGB8, ADAM8, ITGA5	427	102	17911	2.87866	1	0.226909	0.209297
GOTERM_BP_FAT	GO:0001775~cell activation	32	6.47773	0.0350152	THBS1, NDRG1, GLI3, HSPD1, LGALS3, IL1RL1, LGALS1, CCL2, VSIG4, TIMP1, APOE, CD276, TNFSF18, IFI204, CDKN2A, SLC11A1, WNT5A, FN1, IGF1, ADRA2A, RUNX2, CXCL10, DCSTAMP, SFRP1, MMP14, FCGR3, CLEC4D, MAFB, VNN1, RAP2B, AXL, ADAM8	427	926	17911	1.44954	1	0.227344	0.209698
GOTERM_BP_FAT	GO:0019693~ribose phosphate metabolic process	19	3.84615	0.0352423	P2RY13, CXCL9, GPR87, PGAM1, WNT5A, ADM, AK4, IGF1, TCIRG1, ENO2, HIF1A, ADRA2A, APRT, CXCL10, UCK2, ENPP1, GAPDH-PS15, APOE, GAPDH	427	474	17911	1.68139	1	0.228561	0.210821
GOTERM_BP_FAT	GO:0009892~negative regulation of metabolic process	76	15.3846	0.0352982	ECM1, SLC27A1, SERPINE1, LOXL3, FHL2, PLAT, BRCA1, FOXM1, GLI3, LOXL2, C1QBP, ITGB8, ENPP1, PMEPA1, HIST1H2AG, HIST1H2AF, TIMP1, HIST1H2AB, APOBEC1, SERPINB2, IL1R2, WNT5A, MMP3, NGF, MASTL, MMP9, ADRA2A, RUNX2, GREM1, SFRP1, DEPDC1A, MAF, CD109, BIRC5, GAS1, GAPDH, SERPINB11, LRRC15, LXN, MAGED1, GPR87, SATB2, TWIST1, AKR1C18, AEBP1, HIF1A, THBS1, HSPD1, CCNB1, TAF1D, CDC45, GAPDH-PS15, APOE, CD…	427	2579	17911	1.2361	1	0.228668	0.21092
GOTERM_BP_FAT	GO:0051250~negative regulation of lymphocyte activation	8	1.61943	0.0358737	TNFSF18, LGALS3, SFRP1, CDKN2A, AXL, VSIG4, GLI3, CD276	427	130	17911	2.5813	1	0.232136	0.214119
GOTERM_BP_FAT	GO:0021700~developmental maturation	13	2.63158	0.0363269	GDF11, MMP2, MYO5A, IGF1, NGF, HIF1A, RUNX2, GREM1, CCNB1, CDH3, CTSL, AXL, TRIP13	427	280	17911	1.9475	1	0.234543	0.216339
GOTERM_BP_FAT	GO:0043405~regulation of MAP kinase activity	13	2.63158	0.0363269	IL1RN, MAGED1, WNT7B, WNT5A, IGF1, TNFRSF11A, THBS1, ADRA2A, DAB2, SFRP1, PDGFC, ADAM8, APOE	427	280	17911	1.9475	1	0.234543	0.216339
GOTERM_BP_FAT	GO:0003151~outflow tract morphogenesis	6	1.21457	0.0364238	FZD1, TFAP2A, WNT5A, TWIST1, THBS1, HIF1A	427	77	17911	3.26853	1	0.234907	0.216675
GOTERM_BP_FAT	GO:0009266~response to temperature stimulus	9	1.82186	0.0365629	CXCL10, SLC27A1, LXN, TRPV4, MYOF, CCL2, ADM, IGF1, HSPD1	427	159	17911	2.37431	1	0.235193	0.216938
GOTERM_BP_FAT	GO:0001953~negative regulation of cell-matrix adhesion	4	0.809717	0.036712	MMP14, CDKN2A, SERPINE1, THBS1	427	31	17911	5.4124	1	0.235193	0.216938
GOTERM_BP_FAT	GO:0051294~establishment of spindle orientation	4	0.809717	0.036712	GPSM2, SPAG5, SPDL1, NDC80	427	31	17911	5.4124	1	0.235193	0.216938
GOTERM_BP_FAT	GO:0032689~negative regulation of interferon-gamma production	4	0.809717	0.036712	IL1RL1, AXL, C1QBP, CD276	427	31	17911	5.4124	1	0.235193	0.216938
GOTERM_BP_FAT	GO:0010837~regulation of keratinocyte proliferation	4	0.809717	0.036712	CDH3, CTSL, CD109, HAS2	427	31	17911	5.4124	1	0.235193	0.216938
GOTERM_BP_FAT	GO:0003338~metanephros morphogenesis	4	0.809717	0.036712	GREM1, KIF26B, WNT7B, FMN1	427	31	17911	5.4124	1	0.235193	0.216938
GOTERM_BP_FAT	GO:1904666~regulation of ubiquitin protein ligase activity	3	0.607287	0.0370198	PLK1, MASTL, MAD2L1	427	13	17911	9.67988	1	0.235483	0.217206
GOTERM_BP_FAT	GO:0016114~terpenoid biosynthetic process	3	0.607287	0.0370198	DHRS9, RDH10, AKR1C18	427	13	17911	9.67988	1	0.235483	0.217206
GOTERM_BP_FAT	GO:1901626~regulation of postsynaptic membrane organization	3	0.607287	0.0370198	APOE, PTN, DBN1	427	13	17911	9.67988	1	0.235483	0.217206
GOTERM_BP_FAT	GO:0043455~regulation of secondary metabolic process	3	0.607287	0.0370198	CDH3, PGAM1, WNT5A	427	13	17911	9.67988	1	0.235483	0.217206
GOTERM_BP_FAT	GO:2000052~positive regulation of non-canonical Wnt signaling pathway	3	0.607287	0.0370198	SFRP1, DAB2, WNT5A	427	13	17911	9.67988	1	0.235483	0.217206
GOTERM_BP_FAT	GO:0055015~ventricular cardiac muscle cell development	3	0.607287	0.0370198	CCNB1, LMNA, FHL2	427	13	17911	9.67988	1	0.235483	0.217206
GOTERM_BP_FAT	GO:0001736~establishment of planar polarity	5	1.01215	0.0370423	FZD1, SFRP1, DAB2, WNT7B, WNT5A	427	53	17911	3.95718	1	0.235483	0.217206
GOTERM_BP_FAT	GO:0043270~positive regulation of ion transport	12	2.42915	0.0373231	CCR1, LGALS3, CXCL10, CXCL9, CCL12, CEMIP, SERPINE1, CCL2, CXCL1, TNFRSF11A, CTSS, SCN1B	427	250	17911	2.01341	1	0.237008	0.218613
GOTERM_BP_FAT	GO:0005975~carbohydrate metabolic process	26	5.26316	0.0374681	HEXB, GCNT1, NPL, AOAH, GXYLT2, ENO2, HIF1A, HAS2, ENPP1, GAPDH-PS15, GCNT4, GUSB, PDK1, GALNT7, GOT1, IGFBP4, PGAM1, GFPT2, ALG5, IGF1, EXT1, UGDH, DPY19L1, HPSE, GAPDH, FBN1	427	718	17911	1.51894	1	0.237668	0.219221
GOTERM_BP_FAT	GO:0002694~regulation of leukocyte activation	19	3.84615	0.0375608	TNFSF18, IFI204, CDKN2A, WNT5A, IGF1, THBS1, GLI3, HSPD1, LGALS3, IL1RL1, MMP14, SFRP1, LGALS1, VNN1, AXL, CCL2, ADAM8, VSIG4, CD276	427	478	17911	1.66732	1	0.237995	0.219523
GOTERM_BP_FAT	GO:0055123~digestive system development	9	1.82186	0.037725	COL3A1, SFRP1, CCNB1, WNT5A, PDGFC, IGF1, HIF1A, GLI3, STRA6	427	160	17911	2.35947	1	0.238774	0.220241
GOTERM_BP_FAT	GO:1904591~positive regulation of protein import	7	1.417	0.0378424	GREM1, DAB2, IGF1, BRCA1, TMEM173, ECT2, GLI3	427	104	17911	2.8233	1	0.238994	0.220444
GOTERM_BP_FAT	GO:0090090~negative regulation of canonical Wnt signaling pathway	7	1.417	0.0378424	GREM1, SFRP1, DAB2, FRZB, WNT5A, GLI3, NKD2	427	104	17911	2.8233	1	0.238994	0.220444
GOTERM_BP_FAT	GO:0000079~regulation of cyclin-dependent protein serine/threonine kinase activity	6	1.21457	0.0381899	CCNA2, STIL, CDKN2A, UBE2C, PLK1, CKS1B	427	78	17911	3.22663	1	0.240401	0.221742
GOTERM_BP_FAT	GO:0046031~ADP metabolic process	6	1.21457	0.0381899	PGAM1, AK4, GAPDH-PS15, IGF1, ENO2, GAPDH	427	78	17911	3.22663	1	0.240401	0.221742
GOTERM_BP_FAT	GO:0014909~smooth muscle cell migration	6	1.21457	0.0381899	PLAU, SERPINE1, HAS2, MYO5A, PLAT, IGF1	427	78	17911	3.22663	1	0.240401	0.221742
GOTERM_BP_FAT	GO:0070374~positive regulation of ERK1 and ERK2 cascade	10	2.02429	0.0386389	CCR1, CCL9, CCL12, CCL8, CCL7, TRPV4, PDGFC, CCL2, TREM2, TNFRSF11A	427	190	17911	2.20769	1	0.242963	0.224106
GOTERM_BP_FAT	GO:0008544~epidermis development	14	2.83401	0.0390866	TFAP2A, CDKN2A, WNT5A, MYO5A, INHBA, PLOD1, FOSL2, SLC4A7, CDH3, CTSL, CD109, HPSE, SPRR1A, KRT6A	427	315	17911	1.86427	1	0.245511	0.226456
GOTERM_BP_FAT	GO:0030100~regulation of endocytosis	11	2.22672	0.039142	FCGR1, GREM1, LGALS3, FCGR3, DAB2, AXL, APOC2, SLC11A1, WNT5A, SERPINE1, CCL2	427	221	17911	2.08782	1	0.245593	0.226531
GOTERM_BP_FAT	GO:0061383~trabecula morphogenesis	5	1.01215	0.0392825	GREM1, COL1A1, SFRP1, MMP2, FHL2	427	54	17911	3.8839	1	0.245668	0.226601
GOTERM_BP_FAT	GO:0019748~secondary metabolic process	5	1.01215	0.0392825	CDH3, PGAM1, WNT5A, MYO5A, AKR1C18	427	54	17911	3.8839	1	0.245668	0.226601
GOTERM_BP_FAT	GO:0007164~establishment of tissue polarity	5	1.01215	0.0392825	FZD1, SFRP1, DAB2, WNT7B, WNT5A	427	54	17911	3.8839	1	0.245668	0.226601
GOTERM_BP_FAT	GO:0010634~positive regulation of epithelial cell migration	7	1.417	0.0393663	WNT5A, SERPINE1, HAS2, CCR5, THBS1, HIF1A, MMP9	427	105	17911	2.79641	1	0.245668	0.226601
GOTERM_BP_FAT	GO:1903038~negative regulation of leukocyte cell-cell adhesion	7	1.417	0.0393663	TNFSF18, LGALS3, CDKN2A, ADAM8, VSIG4, GLI3, CD276	427	105	17911	2.79641	1	0.245668	0.226601
GOTERM_BP_FAT	GO:0006874~cellular calcium ion homeostasis	17	3.4413	0.0397632	CCR1, CXCL9, CEMIP, HEXB, MYO5A, CXCL1, ADM, NGF, CXCL3, CACNA1G, ERO1L, CXCL10, TRPV4, C3AR1, CCL2, APOE, CCR5	427	414	17911	1.72243	1	0.246623	0.227481
GOTERM_BP_FAT	GO:0043087~regulation of GTPase activity	13	2.63158	0.0397784	CCL12, RGS16, WNT5A, EFNA5, CCL9, CCL8, CCL7, RACGAP1, RGS1, CCL2, ECT2, EPHA3, PLXNA3	427	284	17911	1.92007	1	0.246623	0.227481
GOTERM_BP_FAT	GO:0050865~regulation of cell activation	20	4.04858	0.0397878	TNFSF18, IFI204, CDKN2A, WNT5A, IGF1, THBS1, GLI3, HSPD1, LGALS3, IL1RL1, MMP14, SFRP1, LGALS1, VNN1, AXL, CCL2, ADAM8, VSIG4, APOE, CD276	427	516	17911	1.62582	1	0.246623	0.227481
GOTERM_BP_FAT	GO:0045880~positive regulation of smoothened signaling pathway	4	0.809717	0.0398168	SFRP1, PRRX1, PRRX2, GAS1	427	32	17911	5.24327	1	0.246623	0.227481
GOTERM_BP_FAT	GO:0031649~heat generation	4	0.809717	0.0398168	IL1RN, SLC27A1, TNFRSF11A, CCR5	427	32	17911	5.24327	1	0.246623	0.227481
GOTERM_BP_FAT	GO:0018208~peptidyl-proline modification	4	0.809717	0.0398168	CRTAP, P4HA1, FKBP5, PPIC	427	32	17911	5.24327	1	0.246623	0.227481
GOTERM_BP_FAT	GO:1990267~response to transition metal nanoparticle	8	1.61943	0.0398177	APOBEC1, TFAP2A, GATM, CCNB1, SLC30A4, KRT14, FN1, LOXL2	427	133	17911	2.52308	1	0.246623	0.227481
GOTERM_BP_FAT	GO:1904029~regulation of cyclin-dependent protein kinase activity	6	1.21457	0.0400074	CCNA2, STIL, CDKN2A, UBE2C, PLK1, CKS1B	427	79	17911	3.18578	1	0.247533	0.228321
GOTERM_BP_FAT	GO:0032870~cellular response to hormone stimulus	21	4.25101	0.0400756	APOBEC1, SLC27A1, GOT1, TNC, MYO5A, AKR1C18, IGF1, INHBA, BRCA1, EFNA5, CTSS, ADRA2A, APRT, CCNA2, DAB2, SFRP1, RAB31, CCL2, ENPP1, SKP2, EPHA3	427	549	17911	1.6045	1	0.247689	0.228465
GOTERM_BP_FAT	GO:0009150~purine ribonucleotide metabolic process	18	3.64372	0.0402665	P2RY13, CXCL9, GPR87, PGAM1, WNT5A, ADM, AK4, IGF1, TCIRG1, ENO2, HIF1A, ADRA2A, APRT, CXCL10, ENPP1, GAPDH-PS15, APOE, GAPDH	427	447	17911	1.68911	1	0.248604	0.229309
GOTERM_BP_FAT	GO:2000106~regulation of leukocyte apoptotic process	7	1.417	0.0409287	LGALS3, CDKN2A, AXL, WNT5A, ADAM8, CCR5, HIF1A	427	106	17911	2.77003	1	0.251886	0.232336
GOTERM_BP_FAT	GO:0051651~maintenance of location in cell	7	1.417	0.0409287	GPSM2, ASPM, SCIN, TACC3, KDELR3, APOE, DBN1	427	106	17911	2.77003	1	0.251886	0.232336
GOTERM_BP_FAT	GO:0061326~renal tubule development	7	1.417	0.0409287	ADAMTS16, GREM1, MAGED1, KIF26B, WNT7B, FMN1, GLI3	427	106	17911	2.77003	1	0.251886	0.232336
GOTERM_BP_FAT	GO:0070507~regulation of microtubule cytoskeleton organization	8	1.61943	0.0411928	NPM1, STIL, GDA, TRPV4, PLK1, EFNA5, SKA3, EPHA3	427	134	17911	2.50425	1	0.253242	0.233586
GOTERM_BP_FAT	GO:0032886~regulation of microtubule-based process	9	1.82186	0.0413592	NPM1, STIL, GDA, TRPV4, PLK1, TACC3, EFNA5, SKA3, EPHA3	427	163	17911	2.31604	1	0.253995	0.234281
GOTERM_BP_FAT	GO:0046850~regulation of bone remodeling	5	1.01215	0.0415985	GREM1, DCSTAMP, SFRP1, SPP1, ADAM8	427	55	17911	3.81329	1	0.255193	0.235386
GOTERM_BP_FAT	GO:0006875~cellular metal ion homeostasis	20	4.04858	0.0417511	CCR1, CXCL9, CEMIP, HEXB, SLC11A1, MYO5A, CXCL1, ADM, NGF, CXCL3, HIF1A, SLC39A14, CACNA1G, ERO1L, CXCL10, TRPV4, C3AR1, CCL2, APOE, CCR5	427	518	17911	1.61954	1	0.255752	0.235902
GOTERM_BP_FAT	GO:0051480~regulation of cytosolic calcium ion concentration	14	2.83401	0.0417779	CCR1, CXCL9, CEMIP, MYO5A, CXCL1, ADM, NGF, CXCL3, CACNA1G, ERO1L, CXCL10, TRPV4, C3AR1, CCR5	427	318	17911	1.84669	1	0.255752	0.235902
GOTERM_BP_FAT	GO:0001959~regulation of cytokine-mediated signaling pathway	6	1.21457	0.0418767	ECM1, IL1RN, AXL, IL1R2, WNT5A, TREM2	427	80	17911	3.14596	1	0.256077	0.236201
GOTERM_BP_FAT	GO:0030003~cellular cation homeostasis	22	4.45344	0.0419547	CCR1, CXCL9, CEMIP, HEXB, SLC11A1, MYO5A, CXCL1, ADM, TCIRG1, NGF, CXCL3, HIF1A, SLC39A14, CACNA1G, ERO1L, SLC4A7, CXCL10, TRPV4, C3AR1, CCL2, APOE, CCR5	427	587	17911	1.57209	1	0.256077	0.236201
GOTERM_BP_FAT	GO:0055082~cellular chemical homeostasis	27	5.46559	0.0419638	CEMIP, CXCL9, HEXB, ADM, CXCL1, TCIRG1, CXCL3, HIF1A, CACNA1G, ERO1L, LGALS1, C3AR1, CCL2, ENPP1, APOE, CCR5, CCR1, SLC11A1, MYO5A, IGF1, NGF, SLC39A14, ADRA2A, SLC4A7, CXCL10, TRPV4, RAB34	427	762	17911	1.48628	1	0.256077	0.236201
GOTERM_BP_FAT	GO:0033160~positive regulation of protein import into nucleus, translocation	3	0.607287	0.0425231	IGF1, BRCA1, TMEM173	427	14	17911	8.98846	1	0.256877	0.236939
GOTERM_BP_FAT	GO:0051546~keratinocyte migration	3	0.607287	0.0425231	SERPINE1, HAS2, MMP9	427	14	17911	8.98846	1	0.256877	0.236939
GOTERM_BP_FAT	GO:0031650~regulation of heat generation	3	0.607287	0.0425231	SLC27A1, TNFRSF11A, CCR5	427	14	17911	8.98846	1	0.256877	0.236939
GOTERM_BP_FAT	GO:0090266~regulation of mitotic cell cycle spindle assembly checkpoint	3	0.607287	0.0425231	CCNB1, NDC80, MAD2L1	427	14	17911	8.98846	1	0.256877	0.236939
GOTERM_BP_FAT	GO:1903504~regulation of mitotic spindle checkpoint	3	0.607287	0.0425231	CCNB1, NDC80, MAD2L1	427	14	17911	8.98846	1	0.256877	0.236939
GOTERM_BP_FAT	GO:0090179~planar cell polarity pathway involved in neural tube closure	3	0.607287	0.0425231	FZD1, SFRP1, WNT5A	427	14	17911	8.98846	1	0.256877	0.236939
GOTERM_BP_FAT	GO:0060766~negative regulation of androgen receptor signaling pathway	3	0.607287	0.0425231	SFRP1, DAB2, IGF1	427	14	17911	8.98846	1	0.256877	0.236939
GOTERM_BP_FAT	GO:0000187~activation of MAPK activity	7	1.417	0.0425297	DAB2, WNT7B, WNT5A, ADAM8, IGF1, THBS1, ADRA2A	427	107	17911	2.74414	1	0.256877	0.236939
GOTERM_BP_FAT	GO:0060402~calcium ion transport into cytosol	8	1.61943	0.0425984	CXCL10, CXCL9, CEMIP, MYO5A, NGF, CCR5, CACNA1G, ERO1L	427	135	17911	2.4857	1	0.256877	0.236939
GOTERM_BP_FAT	GO:0002274~myeloid leukocyte activation	9	1.82186	0.0426205	DCSTAMP, IL1RL1, FCGR3, IFI204, SLC11A1, WNT5A, THBS1, NDRG1, HSPD1	427	164	17911	2.30192	1	0.256877	0.236939
GOTERM_BP_FAT	GO:0051384~response to glucocorticoid	9	1.82186	0.0426205	FOSL1, IL1RN, GOT1, CTSL, WNT7B, PAPPA, CCL2, ADM, HSPD1	427	164	17911	2.30192	1	0.256877	0.236939
GOTERM_BP_FAT	GO:1901652~response to peptide	17	3.4413	0.0426278	APOBEC1, SLC27A1, GOT1, GCNT1, MYO5A, AKR1C18, ADM, IGF1, APRT, COL1A1, CCNA2, GATM, RAB31, TRPV4, CCL2, ENPP1, TIMP1	427	418	17911	1.70594	1	0.256877	0.236939
GOTERM_BP_FAT	GO:0061036~positive regulation of cartilage development	4	0.809717	0.0430502	WNT5A, RUNX2, GLI3, LOXL2	427	33	17911	5.08438	1	0.258346	0.238294
GOTERM_BP_FAT	GO:0003401~axis elongation	4	0.809717	0.0430502	SFRP1, RDH10, WNT5A, TNC	427	33	17911	5.08438	1	0.258346	0.238294
GOTERM_BP_FAT	GO:1900026~positive regulation of substrate adhesion-dependent cell spreading	4	0.809717	0.0430502	DAB2, C1QBP, HAS2, DBN1	427	33	17911	5.08438	1	0.258346	0.238294
GOTERM_BP_FAT	GO:0090022~regulation of neutrophil chemotaxis	4	0.809717	0.0430502	C1QBP, C3AR1, CXCL1, CXCL3	427	33	17911	5.08438	1	0.258346	0.238294
GOTERM_BP_FAT	GO:0051656~establishment of organelle localization	15	3.03644	0.0436859	GPSM2, NPM1, SPAG5, CDCA5, CADPS, MYO5A, HIF1A, NDC80, CENPE, CCNB1, CDH3, NUSAP1, BIRC5, KIF2C, SPDL1	427	353	17911	1.78241	1	0.261545	0.241245
GOTERM_BP_FAT	GO:0072078~nephron tubule morphogenesis	6	1.21457	0.043798	ADAMTS16, GREM1, MAGED1, KIF26B, FMN1, GLI3	427	81	17911	3.10712	1	0.261545	0.241245
GOTERM_BP_FAT	GO:0038034~signal transduction in absence of ligand	6	1.21457	0.043798	MAGED1, UNC5B, GAS1, IGF1, INHBA, NGF	427	81	17911	3.10712	1	0.261545	0.241245
GOTERM_BP_FAT	GO:0097192~extrinsic apoptotic signaling pathway in absence of ligand	6	1.21457	0.043798	MAGED1, UNC5B, GAS1, IGF1, INHBA, NGF	427	81	17911	3.10712	1	0.261545	0.241245
GOTERM_BP_FAT	GO:0030099~myeloid cell differentiation	16	3.23887	0.0438597	CCR1, SNX10, INHBA, TNFRSF11A, HIF1A, SLC9B2, DCSTAMP, DAB2, SFRP1, SCIN, MAFB, CD109, ZFP385A, CLEC5A, ADAM8, FBN1	427	386	17911	1.7387	1	0.261545	0.241245
GOTERM_BP_FAT	GO:0060627~regulation of vesicle-mediated transport	18	3.64372	0.0438758	SLC11A1, SERPINE1, WNT5A, CADPS, MYO5A, ADRA2A, CACNA1G, FCGR1, GREM1, LGALS3, DAB2, FCGR3, AXL, APOC2, NCS1, CCL2, GAS1, NCAM1	427	453	17911	1.66673	1	0.261545	0.241245
GOTERM_BP_FAT	GO:0030512~negative regulation of transforming growth factor beta receptor signaling pathway	5	1.01215	0.0439901	CD109, HTRA3, HTRA1, PMEPA1, FBN1	427	56	17911	3.74519	1	0.261545	0.241245
GOTERM_BP_FAT	GO:0032615~interleukin-12 production	5	1.01215	0.0439901	TNFSF18, C1QBP, TNFRSF9, THBS1, HSPD1	427	56	17911	3.74519	1	0.261545	0.241245
GOTERM_BP_FAT	GO:0048546~digestive tract morphogenesis	5	1.01215	0.0439901	SFRP1, WNT5A, HIF1A, GLI3, STRA6	427	56	17911	3.74519	1	0.261545	0.241245
GOTERM_BP_FAT	GO:0008637~apoptotic mitochondrial changes	7	1.417	0.0441696	MLLT11, CDKN2A, FAM162A, LMNA, IGF1, MMP9, HSPD1	427	108	17911	2.71873	1	0.262073	0.241732
GOTERM_BP_FAT	GO:0051153~regulation of striated muscle cell differentiation	7	1.417	0.0441696	GREM1, CXCL10, CXCL9, MMP14, CCL8, IGF1, WISP1	427	108	17911	2.71873	1	0.262073	0.241732
GOTERM_BP_FAT	GO:0070271~protein complex biogenesis	41	8.2996	0.0450505	SHMT2, GDA, UXS1, HIST1H2BK, TWIST1, CAPG, FMN1, TCIRG1, IPO4, SEPT9, CCNB1, SCIN, C1QTNF6, SH3PXD2B, PDGFC, MICALL2, PMEPA1, NCAM1, ECT2, WASF1, HIST1H1B, NDC1, NPM1, KIRREL, KCND1, UBE2C, TNFRSF9, MMP3, CADPS, FN1, MMP9, FOSL1, COL1A1, DAB2, COL1A2, CENPH, TRPV4, FSCN1, HIST1H2BG, DBN1, ASF1B	427	1278	17911	1.34569	1	0.267026	0.246301
GOTERM_BP_FAT	GO:0060401~cytosolic calcium ion transport	8	1.61943	0.0455019	CXCL10, CXCL9, CEMIP, MYO5A, NGF, CCR5, CACNA1G, ERO1L	427	137	17911	2.44941	1	0.269425	0.248514
GOTERM_BP_FAT	GO:0006461~protein complex assembly	41	8.2996	0.0457035	SHMT2, GDA, UXS1, HIST1H2BK, TWIST1, CAPG, FMN1, TCIRG1, IPO4, SEPT9, CCNB1, SCIN, C1QTNF6, SH3PXD2B, PDGFC, MICALL2, PMEPA1, NCAM1, ECT2, WASF1, HIST1H1B, NDC1, NPM1, KIRREL, KCND1, UBE2C, TNFRSF9, MMP3, CADPS, FN1, MMP9, FOSL1, COL1A1, DAB2, COL1A2, CENPH, TRPV4, FSCN1, HIST1H2BG, DBN1, ASF1B	427	1277	17911	1.34674	1	0.270342	0.24936
GOTERM_BP_FAT	GO:0036473~cell death in response to oxidative stress	6	1.21457	0.0457713	FZD1, VNN1, MELK, MMP3, HIF1A, PDK1	427	82	17911	3.06923	1	0.270467	0.249475
GOTERM_BP_FAT	GO:0032609~interferon-gamma production	7	1.417	0.0458485	IL1RL1, AXL, C1QBP, SLC11A1, WNT5A, CD276, HSPD1	427	109	17911	2.69379	1	0.270647	0.24964
GOTERM_BP_FAT	GO:0033144~negative regulation of intracellular steroid hormone receptor signaling pathway	4	0.809717	0.0464107	SFRP1, DAB2, IGF1, BRCA1	427	34	17911	4.93484	1	0.272849	0.251672
GOTERM_BP_FAT	GO:0021846~cell proliferation in forebrain	4	0.809717	0.0464107	WNT7B, FABP7, TACC3, GLI3	427	34	17911	4.93484	1	0.272849	0.251672
GOTERM_BP_FAT	GO:0009100~glycoprotein metabolic process	15	3.03644	0.046418	GALNT7, COL11A1, GCNT1, ALG5, IGF1, GXYLT2, ADAMTS12, SULF1, HIF1A, EXT1, DPY19L1, GPC1, DSE, GCNT4, HPSE	427	356	17911	1.76739	1	0.272849	0.251672
GOTERM_BP_FAT	GO:2000378~negative regulation of reactive oxygen species metabolic process	5	1.01215	0.0464574	TFAP2A, MMP3, BRCA1, HIF1A, HSPD1	427	57	17911	3.67949	1	0.272849	0.251672
GOTERM_BP_FAT	GO:1903845~negative regulation of cellular response to transforming growth factor beta stimulus	5	1.01215	0.0464574	CD109, HTRA3, HTRA1, PMEPA1, FBN1	427	57	17911	3.67949	1	0.272849	0.251672
GOTERM_BP_FAT	GO:0097325~melanocyte proliferation	2	0.404858	0.0470041	FAP, WNT5A	427	2	17911	41.9461	1	0.27578	0.254375
GOTERM_BP_FAT	GO:0003007~heart morphogenesis	12	2.42915	0.0472991	FZD1, TFAP2A, STIL, COL5A1, COL11A1, WNT5A, FHL2, TWIST1, CPE, HAS2, THBS1, HIF1A	427	260	17911	1.93598	1	0.277229	0.255712
GOTERM_BP_FAT	GO:0010821~regulation of mitochondrion organization	10	2.02429	0.0476588	MLLT11, FAM162A, C1QBP, CTSK, LMNA, MICALL2, EPT1, IGF1, HIF1A, MMP9	427	198	17911	2.11849	1	0.279016	0.25736
GOTERM_BP_FAT	GO:0009135~purine nucleoside diphosphate metabolic process	6	1.21457	0.0477968	PGAM1, AK4, GAPDH-PS15, IGF1, ENO2, GAPDH	427	83	17911	3.03225	1	0.279016	0.25736
GOTERM_BP_FAT	GO:0009179~purine ribonucleoside diphosphate metabolic process	6	1.21457	0.0477968	PGAM1, AK4, GAPDH-PS15, IGF1, ENO2, GAPDH	427	83	17911	3.03225	1	0.279016	0.25736
GOTERM_BP_FAT	GO:0000086~G2/M transition of mitotic cell cycle	6	1.21457	0.0477968	PLK1, BIRC5, MASTL, CDC25C, SKP2, FOXM1	427	83	17911	3.03225	1	0.279016	0.25736
GOTERM_BP_FAT	GO:1901617~organic hydroxy compound biosynthetic process	9	1.82186	0.0479191	CH25H, DAB2, CDH3, GOT1, WNT5A, MYO5A, AKR1C18, APOE, HSD17B7	427	168	17911	2.24711	1	0.27919	0.257521
GOTERM_BP_FAT	GO:0009117~nucleotide metabolic process	22	4.45344	0.0481931	P2RY13, CXCL9, SLC37A2, GPR87, PGAM1, WNT5A, ADM, AK4, IGF1, TCIRG1, ENO2, THBS1, HIF1A, ADRA2A, APRT, DCTD, CXCL10, UCK2, ENPP1, GAPDH-PS15, APOE, GAPDH	427	596	17911	1.54835	1	0.27919	0.257521
GOTERM_BP_FAT	GO:0090177~establishment of planar polarity involved in neural tube closure	3	0.607287	0.0483092	FZD1, SFRP1, WNT5A	427	15	17911	8.38923	1	0.27919	0.257521
GOTERM_BP_FAT	GO:0046886~positive regulation of hormone biosynthetic process	3	0.607287	0.0483092	DAB2, IGF1, HIF1A	427	15	17911	8.38923	1	0.27919	0.257521
GOTERM_BP_FAT	GO:0060572~morphogenesis of an epithelial bud	3	0.607287	0.0483092	RDH10, WNT5A, SULF1	427	15	17911	8.38923	1	0.27919	0.257521
GOTERM_BP_FAT	GO:0051044~positive regulation of membrane protein ectodomain proteolysis	3	0.607287	0.0483092	ADAM8, APOE, ADRA2A	427	15	17911	8.38923	1	0.27919	0.257521
GOTERM_BP_FAT	GO:0090178~regulation of establishment of planar polarity involved in neural tube closure	3	0.607287	0.0483092	FZD1, SFRP1, WNT5A	427	15	17911	8.38923	1	0.27919	0.257521
GOTERM_BP_FAT	GO:0071459~protein localization to chromosome, centromeric region	3	0.607287	0.0483092	BUB1B, TTK, SPDL1	427	15	17911	8.38923	1	0.27919	0.257521
GOTERM_BP_FAT	GO:0002689~negative regulation of leukocyte chemotaxis	3	0.607287	0.0483092	GREM1, CCL12, CCL2	427	15	17911	8.38923	1	0.27919	0.257521
GOTERM_BP_FAT	GO:0072283~metanephric renal vesicle morphogenesis	3	0.607287	0.0483092	GREM1, KIF26B, FMN1	427	15	17911	8.38923	1	0.27919	0.257521
GOTERM_BP_FAT	GO:0015914~phospholipid transport	5	1.01215	0.0490003	ABCC1, ATP8B2, APOC2, APOE, KCNN4	427	58	17911	3.61605	1	0.282619	0.260683
GOTERM_BP_FAT	GO:0061045~negative regulation of wound healing	5	1.01215	0.0490003	PLAU, CD109, SERPINE1, APOE, THBS1	427	58	17911	3.61605	1	0.282619	0.260683
GOTERM_BP_FAT	GO:0051208~sequestering of calcium ion	7	1.417	0.0493241	CXCL10, CXCL9, CEMIP, MYO5A, NGF, CCR5, ERO1L	427	111	17911	2.64525	1	0.28392	0.261884
GOTERM_BP_FAT	GO:0051282~regulation of sequestering of calcium ion	7	1.417	0.0493241	CXCL10, CXCL9, CEMIP, MYO5A, NGF, CCR5, ERO1L	427	111	17911	2.64525	1	0.28392	0.261884
GOTERM_BP_FAT	GO:0072088~nephron epithelium morphogenesis	6	1.21457	0.0498746	ADAMTS16, GREM1, MAGED1, KIF26B, FMN1, GLI3	427	84	17911	2.99615	1	0.285795	0.263614
GOTERM_BP_FAT	GO:2000404~regulation of T cell migration	4	0.809717	0.0498969	CXCL10, ECM1, WNT5A, ADAM8	427	35	17911	4.79384	1	0.285795	0.263614
GOTERM_BP_FAT	GO:1901976~regulation of cell cycle checkpoint	4	0.809717	0.0498969	CCNB1, NDRG1, NDC80, MAD2L1	427	35	17911	4.79384	1	0.285795	0.263614
GOTERM_BP_FAT	GO:0055023~positive regulation of cardiac muscle tissue growth	4	0.809717	0.0498969	CCNB1, NCAM1, IGF1, WISP1	427	35	17911	4.79384	1	0.285795	0.263614
GOTERM_BP_FAT	GO:0043616~keratinocyte proliferation	4	0.809717	0.0498969	CDH3, CTSL, CD109, HAS2	427	35	17911	4.79384	1	0.285795	0.263614
GOTERM_BP_FAT	GO:0055074~calcium ion homeostasis	17	3.4413	0.0502264	CCR1, CXCL9, CEMIP, HEXB, MYO5A, CXCL1, ADM, NGF, CXCL3, CACNA1G, ERO1L, CXCL10, TRPV4, C3AR1, CCL2, APOE, CCR5	427	428	17911	1.66608	1	0.287399	0.265092
GOTERM_BP_FAT	GO:0032388~positive regulation of intracellular transport	13	2.63158	0.050473	CEMIP, EPT1, IGF1, BRCA1, TMEM173, GLI3, GREM1, DAB2, CTSK, MICALL2, CCL2, KIF20B, ECT2	427	295	17911	1.84847	1	0.288239	0.265867
GOTERM_BP_FAT	GO:1903037~regulation of leukocyte cell-cell adhesion	13	2.63158	0.050473	TNFSF18, CDKN2A, IGF1, GLI3, HSPD1, LGALS3, LGALS1, VNN1, CCL2, HAS2, ADAM8, VSIG4, CD276	427	295	17911	1.84847	1	0.288239	0.265867
GOTERM_BP_FAT	GO:0009991~response to extracellular stimulus	18	3.64372	0.0510272	TNC, ADM, PTN, FSTL1, MMP9, COL1A1, FOSL1, CXCL10, GATM, SFRP1, DAP, CTSL, AXL, TRPV4, SPP1, CCL2, APOE, SKP2	427	462	17911	1.63427	1	0.291117	0.268522
GOTERM_BP_FAT	GO:0031668~cellular response to extracellular stimulus	10	2.02429	0.0514014	COL1A1, FOSL1, SFRP1, DAP, AXL, CTSL, TNC, PTN, SKP2, MMP9	427	201	17911	2.08687	1	0.292962	0.270224
GOTERM_BP_FAT	GO:2000243~positive regulation of reproductive process	5	1.01215	0.0516184	PLAU, C1QBP, WNT5A, PLAT, INHBA	427	59	17911	3.55476	1	0.293333	0.270566
GOTERM_BP_FAT	GO:0019935~cyclic-nucleotide-mediated signaling	5	1.01215	0.0516184	CXCL10, CXCL9, ADM, APOE, THBS1	427	59	17911	3.55476	1	0.293333	0.270566
GOTERM_BP_FAT	GO:0034502~protein localization to chromosome	5	1.01215	0.0516184	CCT6A, PLK1, BUB1B, TTK, SPDL1	427	59	17911	3.55476	1	0.293333	0.270566
GOTERM_BP_FAT	GO:0046660~female sex differentiation	8	1.61943	0.0516824	SFRP1, MMP14, AXL, MMP2, WNT5A, SERPINE1, INHBA, STRA6	427	141	17911	2.37992	1	0.293408	0.270635
GOTERM_BP_FAT	GO:0006816~calcium ion transport	15	3.03644	0.0517411	CCR1, CCL12, CXCL9, CEMIP, SERPINE1, MYO5A, NGF, CACNA1G, ERO1L, CXCL10, LGALS3, TRPV4, CCL2, CCR5, KCNN4	427	362	17911	1.7381	1	0.293453	0.270677
GOTERM_BP_FAT	GO:0070371~ERK1 and ERK2 cascade	12	2.42915	0.0518101	CCR1, CCL9, CCL12, DAB2, CCL8, CCL7, TRPV4, PDGFC, CCL2, TREM2, IGF1, TNFRSF11A	427	264	17911	1.90664	1	0.293557	0.270773
GOTERM_BP_FAT	GO:1902106~negative regulation of leukocyte differentiation	6	1.21457	0.0520048	TNFSF18, SFRP1, MAFB, CDKN2A, GLI3, FBN1	427	85	17911	2.9609	1	0.293797	0.270994
GOTERM_BP_FAT	GO:0006165~nucleoside diphosphate phosphorylation	6	1.21457	0.0520048	PGAM1, AK4, GAPDH-PS15, IGF1, ENO2, GAPDH	427	85	17911	2.9609	1	0.293797	0.270994
GOTERM_BP_FAT	GO:0021954~central nervous system neuron development	6	1.21457	0.0520048	TFAP2A, WNT5A, EPHB2, DCLK1, SCN1B, PLXNA3	427	85	17911	2.9609	1	0.293797	0.270994
GOTERM_BP_FAT	GO:0009617~response to bacterium	24	4.8583	0.0522183	TFAP2A, CCL12, CXCL9, TNFRSF9, SLC11A1, SERPINE1, WNT5A, HIST1H2BK, TREM2, CXCL1, ADM, TNFRSF11A, CXCL3, CXCL5, HSPD1, FCGR1, ADAMTS4, CXCL10, CLEC4D, AXL, TRPV4, RAB34, CCL2, HIST1H2BG	427	672	17911	1.49808	1	0.294715	0.271841
GOTERM_BP_FAT	GO:0032868~response to insulin	11	2.22672	0.0525866	APOBEC1, SLC27A1, RAB31, GOT1, TRPV4, GCNT1, CCL2, ENPP1, MYO5A, ADM, APRT	427	233	17911	1.98029	1	0.296216	0.273225
GOTERM_BP_FAT	GO:0072593~reactive oxygen species metabolic process	11	2.22672	0.0525866	TFAP2A, PLAU, MMP3, SH3PXD2B, AKR1C18, CXCL1, IGF1, BRCA1, THBS1, HIF1A, HSPD1	427	233	17911	1.98029	1	0.296216	0.273225
GOTERM_BP_FAT	GO:1905114~cell surface receptor signaling pathway involved in cell-cell signaling	18	3.64372	0.0532342	FZD1, WNT7B, WNT5A, SULF1, WISP1, GLI3, NKD2, COL1A1, GREM1, ASPM, DAB2, SFRP1, CDH3, FRZB, CPE, DBN1, KRT6A, MARK1	427	465	17911	1.62372	1	0.298654	0.275475
GOTERM_BP_FAT	GO:0007143~female meiotic division	4	0.809717	0.0535068	PLK1, TTK, TRIP13, MASTL	427	36	17911	4.66068	1	0.298654	0.275475
GOTERM_BP_FAT	GO:2000403~positive regulation of lymphocyte migration	4	0.809717	0.0535068	CXCL10, CCL7, WNT5A, ADAM8	427	36	17911	4.66068	1	0.298654	0.275475
GOTERM_BP_FAT	GO:0031670~cellular response to nutrient	4	0.809717	0.0535068	COL1A1, SFRP1, TNC, PTN	427	36	17911	4.66068	1	0.298654	0.275475
GOTERM_BP_FAT	GO:0060759~regulation of response to cytokine stimulus	6	1.21457	0.0541874	ECM1, IL1RN, AXL, IL1R2, WNT5A, TREM2	427	86	17911	2.92647	1	0.298654	0.275475
GOTERM_BP_FAT	GO:0061333~renal tubule morphogenesis	6	1.21457	0.0541874	ADAMTS16, GREM1, MAGED1, KIF26B, FMN1, GLI3	427	86	17911	2.92647	1	0.298654	0.275475
GOTERM_BP_FAT	GO:0072028~nephron morphogenesis	6	1.21457	0.0541874	ADAMTS16, GREM1, MAGED1, KIF26B, FMN1, GLI3	427	86	17911	2.92647	1	0.298654	0.275475
GOTERM_BP_FAT	GO:0051225~spindle assembly	6	1.21457	0.0541874	TPX2, ASPM, RACGAP1, PLK1, BIRC5, KIF4	427	86	17911	2.92647	1	0.298654	0.275475
GOTERM_BP_FAT	GO:0071824~protein-DNA complex subunit organization	10	2.02429	0.054188	NPM1, CDC45, CENPH, CENPI, HIST1H2BK, CENPN, HIST1H2BG, IPO4, HIST1H1B, ASF1B	427	203	17911	2.06631	1	0.298654	0.275475
GOTERM_BP_FAT	GO:0050771~negative regulation of axonogenesis	5	1.01215	0.0543116	WNT5A, SPP1, EPHB2, CCR5, PLXNA3	427	60	17911	3.49551	1	0.298654	0.275475
GOTERM_BP_FAT	GO:0045453~bone resorption	5	1.01215	0.0543116	DCSTAMP, CTSK, SPP1, ADAM8, CTSS	427	60	17911	3.49551	1	0.298654	0.275475
GOTERM_BP_FAT	GO:0060324~face development	5	1.01215	0.0543116	COL1A1, TFAP2A, MMP2, WNT5A, STRA6	427	60	17911	3.49551	1	0.298654	0.275475
GOTERM_BP_FAT	GO:2001238~positive regulation of extrinsic apoptotic signaling pathway	5	1.01215	0.0543116	SFRP1, TNFRSF12A, UNC5B, INHBA, THBS1	427	60	17911	3.49551	1	0.298654	0.275475
GOTERM_BP_FAT	GO:2000353~positive regulation of endothelial cell apoptotic process	3	0.607287	0.0543618	AKR1C18, CD248, THBS1	427	16	17911	7.8649	1	0.298654	0.275475
GOTERM_BP_FAT	GO:0018126~protein hydroxylation	3	0.607287	0.0543618	CRTAP, P4HA1, PLOD1	427	16	17911	7.8649	1	0.298654	0.275475
GOTERM_BP_FAT	GO:0042953~lipoprotein transport	3	0.607287	0.0543618	APOBEC1, MSR1, APOC2	427	16	17911	7.8649	1	0.298654	0.275475
GOTERM_BP_FAT	GO:0072077~renal vesicle morphogenesis	3	0.607287	0.0543618	GREM1, KIF26B, FMN1	427	16	17911	7.8649	1	0.298654	0.275475
GOTERM_BP_FAT	GO:0060026~convergent extension	3	0.607287	0.0543618	SFRP1, FRZB, WNT5A	427	16	17911	7.8649	1	0.298654	0.275475
GOTERM_BP_FAT	GO:0051127~positive regulation of actin nucleation	3	0.607287	0.0543618	SCIN, FMN1, WASF1	427	16	17911	7.8649	1	0.298654	0.275475
GOTERM_BP_FAT	GO:0071637~regulation of monocyte chemotactic protein-1 production	3	0.607287	0.0543618	TNFSF18, TRPV4, TWIST1	427	16	17911	7.8649	1	0.298654	0.275475
GOTERM_BP_FAT	GO:0006516~glycoprotein catabolic process	3	0.607287	0.0543618	GPC1, HPSE, ADAMTS12	427	16	17911	7.8649	1	0.298654	0.275475
GOTERM_BP_FAT	GO:0007096~regulation of exit from mitosis	3	0.607287	0.0543618	UBE2C, CDCA5, BIRC5	427	16	17911	7.8649	1	0.298654	0.275475
GOTERM_BP_FAT	GO:0097094~craniofacial suture morphogenesis	3	0.607287	0.0543618	MMP14, TWIST1, GLI3	427	16	17911	7.8649	1	0.298654	0.275475
GOTERM_BP_FAT	GO:0071305~cellular response to vitamin D	3	0.607287	0.0543618	SFRP1, TNC, PTN	427	16	17911	7.8649	1	0.298654	0.275475
GOTERM_BP_FAT	GO:0044872~lipoprotein localization	3	0.607287	0.0543618	APOBEC1, MSR1, APOC2	427	16	17911	7.8649	1	0.298654	0.275475
GOTERM_BP_FAT	GO:0033700~phospholipid efflux	3	0.607287	0.0543618	ABCC1, APOC2, APOE	427	16	17911	7.8649	1	0.298654	0.275475
GOTERM_BP_FAT	GO:0006753~nucleoside phosphate metabolic process	22	4.45344	0.055037	P2RY13, CXCL9, SLC37A2, GPR87, PGAM1, WNT5A, ADM, AK4, IGF1, TCIRG1, ENO2, THBS1, HIF1A, ADRA2A, APRT, DCTD, CXCL10, UCK2, ENPP1, GAPDH-PS15, APOE, GAPDH	427	606	17911	1.5228	1	0.302077	0.278631
GOTERM_BP_FAT	GO:0046939~nucleotide phosphorylation	6	1.21457	0.0564224	PGAM1, AK4, GAPDH-PS15, IGF1, ENO2, GAPDH	427	87	17911	2.89284	1	0.309387	0.285374
GOTERM_BP_FAT	GO:0010822~positive regulation of mitochondrion organization	8	1.61943	0.0566485	MLLT11, FAM162A, C1QBP, CTSK, MICALL2, EPT1, HIF1A, MMP9	427	144	17911	2.33034	1	0.310333	0.286247
GOTERM_BP_FAT	GO:0060393~regulation of pathway-restricted SMAD protein phosphorylation	5	1.01215	0.0570795	GREM1, GDF11, DAB2, PMEPA1, INHBA	427	61	17911	3.43821	1	0.312398	0.288152
GOTERM_BP_FAT	GO:0032350~regulation of hormone metabolic process	4	0.809717	0.0572386	DAB2, AKR1C18, IGF1, HIF1A	427	37	17911	4.53472	1	0.312796	0.288518
[truncated: 222 more rows]

## Sheet: Intersec_UP_133
Category	Term	Count	%	PValue	Genes	List Total	Pop Hits	Pop Total	Fold Enrichment	Bonferroni	Benjamini	FDR
[truncated: 395 more rows]
