# Supplementary material for: Pten and p53 Loss in the Mouse Lung Causes Adenocarcinoma and Sarcomatoid Carcinoma
Source: Cancers (Basel). 2022 Jul 28;14(15):3671. doi: 10.3390/cancers14153671 (PMC9367331; doi:10.3390/cancers14153671)
Supplement: Supplementary file 1 [file cancers-14-03671-s001.zip › Lazaro et al Supplementary Table 6 Revised.xlsx]

## Sheet: Readme
Table S5A
Gene-level, upper-quartile normalized counts converted to log2-transformed RPKM expression data were obtained from Table S2D Gillette et al. 2020, Cell 182, 200-225
Human lung adenocarcinoma tumors (huLADC) versus normal adjacent tissue (NAT). Genes selected for FDR<0.001; FC>2
Table S5B
TCGA Lung Adenocarcinoma data set
IlluminaHiSeq_RNASeqV2 gene-level transcription estimates, as in log2(x+1) transformed RSEM normalized count.
https://xenabrowser.net/datapages/?dataset=TCGA.LUAD.sampleMap%2FHiSeqV2&host=https%3A%2F%2Ftcga.xenahubs.net&removeHub=https%3A%2F%2Fxena.treehouse.gi.ucsc.edu%3A443
Human lung adenocarcinoma tumors (huLADC) versus normal adjacent tissue (NAT). Genes selected for FDR<0.001; FC>2
Table S5C
Description of the gene signatures for human lung ADC, NSCLC, SCLC
Table S5D
Genes in the gene signatures for human lung ADC, NSCLC, SCLC
Table S5E
Enrichment (GSEA) results

## Sheet: Table S5A
id	gene_id	FC	FDR
FAM83A	ENSG00000147689.16	73.3967	0
SPP1	ENSG00000118785.13	67.2341	0
COL11A1	ENSG00000060718.20	63.7195	0
MMP11	ENSG00000099953.9	60.342	0
CST1	ENSG00000170373.8	50.507	0
SYT12	ENSG00000173227.13	43.2994	0
TUBB3	ENSG00000258947.6	40.4996	0
SPINK1	ENSG00000164266.10	39.6227	0
MMP1	ENSG00000196611.4	35.6689	0
HTR3A	ENSG00000166736.11	32.8596	0
TMPRSS11E	ENSG00000087128.9	32.6224	0
HOXC11	ENSG00000123388.4	32.4911	0
GCNT3	ENSG00000140297.12	31.8623	0
EEF1A2	ENSG00000101210.10	31.7258	0
PAEP	ENSG00000122133.16	31.2559	0
PRAME	ENSG00000185686.17	30.5718	0
MMP12	ENSG00000262406.2	29.2688	0
ONECUT1	ENSG00000169856.8	28.3619	0
B3GNT6	ENSG00000198488.10	26.5337	0
GREM1	ENSG00000166923.10	25.7574	0
KRT16	ENSG00000186832.8	25.6083	0
CYP24A1	ENSG00000019186.9	25.4496	0
PTPRH	ENSG00000080031.9	25.0126	0
CRABP2	ENSG00000143320.8	25.0083	0
BARX1	ENSG00000131668.13	23.162	0
TMPRSS4	ENSG00000137648.17	22.225	0
GNGT1	ENSG00000127928.12	22.0581	0
TRPM8	ENSG00000144481.16	21.8807	0
NETO1	ENSG00000166342.18	21.8731	0
B3GNT3	ENSG00000179913.10	21.768	0
HOXC13	ENSG00000123364.4	21.7405	0
CA9	ENSG00000107159.12	21.6621	0
HOXC10	ENSG00000180818.4	21.5794	0
GJB2	ENSG00000165474.5	21.1178	0
IL36RN	ENSG00000136695.14	20.8499	0
PITX2	ENSG00000164093.15	20.4023	0
HOXB13	ENSG00000159184.7	19.5727	2.19578e-11
FGB	ENSG00000171564.11	19.335	1.90635e-12
SLC24A2	ENSG00000155886.11	19.3315	0
FUT9	ENSG00000172461.10	17.6979	0
ATP10B	ENSG00000118322.12	17.656	0
MYEOV	ENSG00000172927.7	17.3517	0
FGL1	ENSG00000104760.16	17.1396	0
CEACAM5	ENSG00000105388.15	16.9906	0
EPHA10	ENSG00000183317.16	16.6295	0
PPP1R14D	ENSG00000166143.9	16.5427	0
PAX7	ENSG00000009709.11	16.3832	5.83287e-13
PCP4	ENSG00000183036.10	16.3551	0
C5orf46	ENSG00000178776.4	16.355	0
HS6ST2	ENSG00000171004.18	16.3421	0
CILP2	ENSG00000160161.9	16.2587	0
PLPP4	ENSG00000203805.10	16.2367	0
CXCL13	ENSG00000156234.7	16.1321	0
MMP13	ENSG00000137745.11	16.0336	0
MNX1	ENSG00000130675.14	15.9583	0
KRT6A	ENSG00000205420.10	15.2744	0
HOXB9	ENSG00000170689.9	15.2695	0
IGFL2	ENSG00000204866.8	14.9114	0
SPRR1B	ENSG00000169469.8	14.8911	6.93253e-16
SP8	ENSG00000164651.16	14.6213	2.04297e-10
XDH	ENSG00000158125.9	14.4133	0
COL1A1	ENSG00000108821.13	14.2081	0
MYBL2	ENSG00000101057.15	13.9709	0
ABCA12	ENSG00000144452.14	13.9162	0
TMEM63C	ENSG00000165548.10	13.8281	0
UNC93A	ENSG00000112494.9	13.7027	1.03405e-13
UBE2C	ENSG00000175063.16	13.6893	0
DEPDC1	ENSG00000024526.16	13.6505	0
DMBX1	ENSG00000197587.10	13.6344	0
OR13H1	ENSG00000171054.7	13.43	4.12542e-10
TOP2A	ENSG00000131747.14	13.4277	0
ITPKA	ENSG00000137825.10	13.3367	0
KISS1R	ENSG00000116014.9	13.2775	0
PYCR1	ENSG00000183010.16	13.0863	0
C2CD4A	ENSG00000198535.5	12.7618	0
C6orf222	ENSG00000189325.6	12.5043	0
IL1RAPL2	ENSG00000189108.12	12.3915	0
HABP2	ENSG00000148702.14	12.3743	0
EPYC	ENSG00000083782.7	12.3449	0
ONECUT2	ENSG00000119547.5	12.2598	0
SOX11	ENSG00000176887.6	12.148	0
ANLN	ENSG00000011426.10	12.03	0
GLB1L3	ENSG00000166105.15	11.972	0
ADM2	ENSG00000128165.8	11.943	0
LRRC15	ENSG00000172061.8	11.9002	0
SAPCD2	ENSG00000186193.8	11.8209	0
KIF18B	ENSG00000186185.13	11.8027	0
BIRC5	ENSG00000089685.14	11.7583	0
MUC21	ENSG00000204544.5	11.7002	0
CTHRC1	ENSG00000164932.12	11.6722	0
NMU	ENSG00000109255.11	11.6679	0
PITX1	ENSG00000069011.15	11.6661	0
PGLYRP4	ENSG00000163218.14	11.6619	0
RASAL1	ENSG00000111344.11	11.5982	0
IQGAP3	ENSG00000183856.10	11.5541	0
MEX3A	ENSG00000254726.2	11.4034	0
B4GALNT4	ENSG00000182272.11	11.3962	0
IL22RA2	ENSG00000164485.14	11.2869	0
AKR1B10	ENSG00000198074.9	11.1476	3.96656e-15
PADI1	ENSG00000142623.9	11.1025	0
NEK2	ENSG00000117650.12	11.0717	0
ZPLD1	ENSG00000170044.8	11.0137	0
FOXI3	ENSG00000214336.4	11.0014	0
KIF4A	ENSG00000090889.11	10.9981	0
COMP	ENSG00000105664.10	10.9525	0
SALL4	ENSG00000101115.12	10.9354	0
ZNF695	ENSG00000197472.14	10.8711	0
GPR87	ENSG00000138271.5	10.859	0
TFF1	ENSG00000160182.2	10.7776	1.51804e-09
MUC3A	ENSG00000169894.17	10.7141	0
ZYG11A	ENSG00000203995.9	10.6672	0
CP	ENSG00000047457.13	10.6425	0
HJURP	ENSG00000123485.11	10.5973	0
IL37	ENSG00000125571.9	10.5936	0
UGT2B15	ENSG00000196620.9	10.5823	0
KLK6	ENSG00000167755.14	10.5727	0
KCNU1	ENSG00000215262.7	10.5709	4.90555e-07
MAP7D2	ENSG00000184368.15	10.567	0
T	ENSG00000164458.9	10.3781	0
LHFPL5	ENSG00000197753.8	10.3358	0
TERT	ENSG00000164362.18	10.3074	0
TPX2	ENSG00000088325.15	10.2838	0
SPP2	ENSG00000072080.10	10.08	3.02286e-07
STRA6	ENSG00000137868.18	9.96027	0
DNAJC22	ENSG00000178401.14	9.95959	0
ETV4	ENSG00000175832.12	9.95736	0
ARHGAP40	ENSG00000124143.10	9.93462	0
FNDC1	ENSG00000164694.16	9.91225	0
HIST1H2BA	ENSG00000146047.6	9.78867	5.45088e-14
CEACAM7	ENSG00000007306.14	9.7289	0
C16orf59	ENSG00000162062.14	9.72544	0
DLGAP5	ENSG00000126787.12	9.67821	0
HMGB3	ENSG00000029993.14	9.65345	0
RHBG	ENSG00000132677.12	9.62767	0
FADS6	ENSG00000172782.11	9.6234	0
KIF14	ENSG00000118193.11	9.50651	0
TROAP	ENSG00000135451.12	9.45011	0
IGF2BP1	ENSG00000159217.9	9.39851	6.54419e-15
GSDMC	ENSG00000147697.8	9.39246	0
CR2	ENSG00000117322.17	9.32212	0
AOC1	ENSG00000002726.20	9.30123	0
CENPA	ENSG00000115163.14	9.297	0
MELK	ENSG00000165304.7	9.27929	0
LGSN	ENSG00000146166.16	9.26546	3.96656e-15
AKR1B15	ENSG00000227471.8	9.23807	0
CDC20	ENSG00000117399.13	9.17235	0
TFAP2A	ENSG00000137203.10	9.13432	0
EXO1	ENSG00000174371.16	9.09825	0
RRM2	ENSG00000171848.13	9.0722	0
FEZF1	ENSG00000128610.11	9.01627	0
NUF2	ENSG00000143228.12	9.00644	0
IVL	ENSG00000163207.6	8.98956	4.61475e-15
PBK	ENSG00000168078.9	8.94301	0
VSIG1	ENSG00000101842.13	8.84792	0
CDCA7	ENSG00000144354.13	8.83972	0
CDC25C	ENSG00000158402.18	8.8307	0
BARX2	ENSG00000043039.6	8.81302	0
CELF5	ENSG00000161082.12	8.76876	0
WFDC3	ENSG00000124116.18	8.73481	0
ASPM	ENSG00000066279.17	8.72104	0
LY6D	ENSG00000167656.4	8.63544	2.90028e-14
PSAT1	ENSG00000135069.13	8.54484	0
MCM10	ENSG00000065328.16	8.52482	0
CDCA2	ENSG00000184661.13	8.52026	0
ANKRD34B	ENSG00000189127.7	8.48974	0
CEP55	ENSG00000138180.15	8.4815	0
HNF4G	ENSG00000164749.11	8.48025	0
SYT16	ENSG00000139973.16	8.47908	0
BRDT	ENSG00000137948.18	8.43619	2.1875e-13
POTEF	ENSG00000196604.12	8.42509	1.19682e-09
FUT2	ENSG00000176920.11	8.4073	0
CENPF	ENSG00000117724.12	8.39475	0
FGF11	ENSG00000161958.10	8.17425	0
MESP2	ENSG00000188095.4	8.17171	0
PKMYT1	ENSG00000127564.16	8.16303	0
DEPDC1B	ENSG00000035499.12	8.15884	0
KIF2C	ENSG00000142945.12	8.13462	0
PLAC1	ENSG00000170965.9	8.11752	0
GTSE1	ENSG00000075218.18	8.09073	0
POU3F2	ENSG00000184486.9	8.08678	0
NKX1-2	ENSG00000229544.8	8.07538	1.03621e-12
SCG5	ENSG00000166922.8	8.0185	0
SPDEF	ENSG00000124664.10	7.98597	0
BUB1B	ENSG00000156970.12	7.97812	0
SERPINA4	ENSG00000100665.11	7.96312	5.033e-13
DLL3	ENSG00000090932.10	7.94767	0
UBE2T	ENSG00000077152.9	7.94589	0
GJB6	ENSG00000121742.16	7.93827	0
DMRTA2	ENSG00000142700.11	7.86418	0
KIF26B	ENSG00000162849.15	7.8429	0
OR51E1	ENSG00000180785.8	7.78797	0
BCL2L15	ENSG00000188761.11	7.78047	0
PTPRN	ENSG00000054356.13	7.78046	0
SLCO1B1	ENSG00000134538.2	7.75543	2.05627e-11
MKI67	ENSG00000148773.13	7.74333	0
MB	ENSG00000198125.12	7.72649	0
BCAN	ENSG00000132692.18	7.72399	0
ARSH	ENSG00000205667.2	7.70014	0
CDCA5	ENSG00000146670.9	7.69126	0
HMMR	ENSG00000072571.19	7.61396	0
CXCL14	ENSG00000145824.12	7.59674	0
AURKB	ENSG00000178999.12	7.57746	0
KRT80	ENSG00000167767.13	7.56433	0
ECEL1	ENSG00000171551.11	7.51849	0
TTK	ENSG00000112742.9	7.48006	0
OTX1	ENSG00000115507.9	7.44262	0
CLPSL2	ENSG00000196748.9	7.40992	0
EPN3	ENSG00000049283.17	7.40593	0
TMEM59L	ENSG00000105696.8	7.40396	0
SYT7	ENSG00000011347.9	7.38857	0
CBLC	ENSG00000142273.10	7.36436	0
CDC6	ENSG00000094804.9	7.33297	0
PROM2	ENSG00000155066.15	7.31967	0
GPT2	ENSG00000166123.13	7.31117	0
BPIFA2	ENSG00000131050.10	7.30299	6.93253e-16
HIST1H2AI	ENSG00000196747.4	7.2748	0
HIST1H2BO	ENSG00000274641.1	7.22562	0
IGSF9	ENSG00000085552.16	7.1934	0
FAM111B	ENSG00000189057.10	7.18964	0
CDCA8	ENSG00000134690.10	7.16482	0
SKA1	ENSG00000154839.9	7.14684	0
SOHLH2	ENSG00000120669.15	7.10984	0
SLC2A1	ENSG00000117394.20	7.08725	0
NXPH4	ENSG00000182379.9	7.07558	0
LEMD1	ENSG00000186007.9	7.05636	0
CLDN6	ENSG00000184697.6	7.03587	1.02212e-12
SLC6A11	ENSG00000132164.9	7.02788	0
PAH	ENSG00000171759.9	7.01853	0
TBX15	ENSG00000092607.13	6.97724	0
HHIPL2	ENSG00000143512.12	6.97378	0
KIF20A	ENSG00000112984.11	6.96128	0
CYP27C1	ENSG00000186684.12	6.95298	0
C9orf50	ENSG00000179058.6	6.94459	0
THBS2	ENSG00000186340.14	6.92676	0
COL3A1	ENSG00000168542.14	6.92015	0
GPR37	ENSG00000170775.2	6.90289	0
IL36G	ENSG00000136688.10	6.88271	0
MMP3	ENSG00000149968.11	6.87018	0
DUSP9	ENSG00000130829.17	6.86384	0
SOX14	ENSG00000168875.2	6.86133	1.77822e-07
ACY3	ENSG00000132744.7	6.83379	0
TCN1	ENSG00000134827.7	6.81736	3.32516e-15
DNAJC12	ENSG00000108176.14	6.80236	0
CKAP2L	ENSG00000169607.12	6.79567	0
MDK	ENSG00000110492.15	6.78228	0
UHRF1	ENSG00000276043.4	6.77901	0
CDH3	ENSG00000062038.13	6.7618	0
NXPH1	ENSG00000122584.12	6.75904	3.17846e-10
PLEKHN1	ENSG00000187583.10	6.74759	0
HIST1H3C	ENSG00000278272.1	6.73561	0
RAB3B	ENSG00000169213.6	6.67811	0
MND1	ENSG00000121211.7	6.67808	0
PODXL2	ENSG00000114631.10	6.65887	0
TOX3	ENSG00000103460.16	6.63982	0
SYT14	ENSG00000143469.18	6.63534	0
XRCC2	ENSG00000196584.2	6.63448	0
GINS1	ENSG00000101003.9	6.62425	0
CNGB1	ENSG00000070729.13	6.61277	0
COL22A1	ENSG00000169436.16	6.524	0
SLC2A5	ENSG00000142583.17	6.5185	0
HIST1H1B	ENSG00000184357.4	6.51204	0
HIST1H2AH	ENSG00000274997.1	6.41325	0
METTL7B	ENSG00000170439.6	6.41213	0
BUB1	ENSG00000169679.14	6.40989	0
CSMD2	ENSG00000121904.17	6.39782	0
POU4F1	ENSG00000152192.7	6.39275	0
PRR36	ENSG00000183248.11	6.37853	0
TWIST1	ENSG00000122691.12	6.36811	0
PLPP2	ENSG00000141934.9	6.36072	0
SIX1	ENSG00000126778.8	6.32443	0
GNG4	ENSG00000168243.10	6.3155	0
HRASLS	ENSG00000127252.5	6.29621	0
PLA2G2C	ENSG00000187980.6	6.28865	0
ALDH3B2	ENSG00000132746.14	6.28779	0
HOXC9	ENSG00000180806.4	6.27989	0
SPTBN2	ENSG00000173898.11	6.26533	0
FDCSP	ENSG00000181617.5	6.2475	6.93253e-16
COL10A1	ENSG00000123500.9	6.23662	0
POLQ	ENSG00000051341.13	6.21812	0
PCLAF	ENSG00000166803.11	6.21616	0
HIST1H3B	ENSG00000274267.1	6.18426	0
CASKIN1	ENSG00000167971.15	6.18211	0
RHOV	ENSG00000104140.6	6.16684	0
NGEF	ENSG00000066248.14	6.11858	0
BPIFA1	ENSG00000198183.11	6.10626	9.2973e-07
TNFSF11	ENSG00000120659.14	6.08073	0
SPRR2D	ENSG00000163216.6	6.06859	1.99231e-11
HIST1H2BL	ENSG00000185130.5	6.05886	0
VGF	ENSG00000128564.6	6.04808	0
ADAMDEC1	ENSG00000134028.14	6.03527	0
CCNE1	ENSG00000105173.13	6.03401	0
DIO2	ENSG00000211448.11	6.02614	0
CPNE7	ENSG00000178773.14	6.02263	0
ALPK2	ENSG00000198796.6	6.0065	0
ESCO2	ENSG00000171320.14	5.99902	0
MMP10	ENSG00000166670.9	5.96626	0
CCDC185	ENSG00000178395.6	5.96398	0
BPIFB2	ENSG00000078898.6	5.95876	5.12854e-07
DUSP13	ENSG00000079393.20	5.95412	2.67562e-15
FRMD5	ENSG00000171877.20	5.94421	0
ITGA11	ENSG00000137809.16	5.93226	0
CNFN	ENSG00000105427.9	5.90259	0
DSPP	ENSG00000152591.12	5.89268	0
CHRNA5	ENSG00000169684.13	5.89229	0
COL17A1	ENSG00000065618.18	5.87399	0
CRYGN	ENSG00000127377.8	5.86735	0
HECW1	ENSG00000002746.14	5.86311	0
SPC24	ENSG00000161888.11	5.85137	0
RP11-766F14.2	ENSG00000248713.1	5.84682	1.47749e-14
RHBDL1	ENSG00000103269.13	5.82083	0
CCNB1	ENSG00000134057.14	5.82079	0
CST2	ENSG00000170369.3	5.81104	0
PPP2R2C	ENSG00000074211.13	5.80817	0
DMP1	ENSG00000152592.13	5.79864	0
GYG2	ENSG00000056998.19	5.79708	0
CLSPN	ENSG00000092853.13	5.78334	0
GFRA3	ENSG00000146013.10	5.75	2.05401e-13
DLK1	ENSG00000185559.13	5.73646	7.69598e-05
ORC6	ENSG00000091651.8	5.72809	0
CKMT1B	ENSG00000237289.9	5.72367	0
HIST1H2AJ	ENSG00000276368.1	5.72265	0
KIF1A	ENSG00000130294.15	5.72145	8.01165e-10
SBK1	ENSG00000188322.4	5.70416	0
NCAPG	ENSG00000109805.9	5.69653	0
FGF19	ENSG00000162344.3	5.69599	1.20815e-05
FCRL5	ENSG00000143297.18	5.68322	0
FAM155B	ENSG00000130054.4	5.67682	0
TUBB2B	ENSG00000137285.9	5.6663	0
HIST1H2AM	ENSG00000278677.1	5.62827	0
GPRIN1	ENSG00000169258.6	5.62581	0
EN2	ENSG00000164778.4	5.61831	6.93253e-16
SPRR3	ENSG00000163209.14	5.60835	4.25132e-06
CDX2	ENSG00000165556.9	5.59169	8.4491e-11
CNTD2	ENSG00000105219.8	5.57767	0
MIOX	ENSG00000100253.12	5.57606	0
GALNT14	ENSG00000158089.14	5.55413	0
ADAMTS16	ENSG00000145536.15	5.53755	0
SLCO6A1	ENSG00000205359.9	5.53689	1.14272e-08
FAM64A	ENSG00000129195.15	5.53534	0
NPSR1	ENSG00000187258.13	5.52048	0
UNC5CL	ENSG00000124602.9	5.5022	0
MMP9	ENSG00000100985.7	5.48892	0
EFNA3	ENSG00000143590.13	5.4699	0
MESP1	ENSG00000166823.5	5.46797	0
OVOL1	ENSG00000172818.9	5.45678	0
ZWINT	ENSG00000122952.16	5.45054	0
CHAT	ENSG00000070748.18	5.44955	1.51475e-09
GAD1	ENSG00000128683.13	5.43292	0
ENTPD8	ENSG00000188833.9	5.43263	0
SLCO1B7	ENSG00000205754.10	5.43005	1.64549e-07
PLK1	ENSG00000166851.14	5.42428	0
ALG1L	ENSG00000189366.9	5.42415	0
HIST1H3J	ENSG00000197153.4	5.42098	0
SULF1	ENSG00000137573.13	5.41904	0
C15orf48	ENSG00000166920.12	5.41095	0
POU6F2	ENSG00000106536.19	5.41051	4.18734e-11
HIST1H2AB	ENSG00000278463.1	5.38553	0
SLCO1B3	ENSG00000111700.12	5.36787	7.6006e-08
TRIM31	ENSG00000204616.10	5.36649	0
VSX1	ENSG00000100987.14	5.35987	0
KIFC1	ENSG00000237649.7	5.3297	0
PHLDA2	ENSG00000181649.5	5.31442	0
BHLHA15	ENSG00000180535.3	5.31167	0
SPRED3	ENSG00000188766.12	5.2905	0
MAST1	ENSG00000105613.9	5.26955	0
TRIM54	ENSG00000138100.13	5.26676	0
NELL1	ENSG00000165973.18	5.2646	1.50067e-07
ANKRD22	ENSG00000152766.5	5.25841	0
TUBB8	ENSG00000261456.5	5.256	0
ETNPPL	ENSG00000164089.8	5.25536	5.69806e-06
CDCA3	ENSG00000111665.11	5.24552	0
HIST1H2AL	ENSG00000276903.1	5.24073	0
CALML5	ENSG00000178372.7	5.23783	3.17327e-05
EFNA2	ENSG00000099617.3	5.22229	0
RTN4RL2	ENSG00000186907.7	5.21526	0
SHOX2	ENSG00000168779.19	5.20701	0
KRT14	ENSG00000186847.5	5.19939	7.20058e-14
NCAPH	ENSG00000121152.9	5.19628	0
ARL14	ENSG00000179674.3	5.18142	6.08182e-13
HIST1H2BM	ENSG00000273703.1	5.17912	0
CELSR3	ENSG00000008300.16	5.15959	0
SLAMF9	ENSG00000162723.9	5.15398	0
EDN2	ENSG00000127129.9	5.15236	0
YBX2	ENSG00000006047.12	5.15063	0
FAP	ENSG00000078098.13	5.13774	0
ALKAL1	ENSG00000196711.8	5.12736	0
CDKN3	ENSG00000100526.19	5.1236	0
SLC25A48	ENSG00000145832.12	5.11989	0
GOLM1	ENSG00000135052.16	5.11978	0
ASPHD1	ENSG00000174939.10	5.11418	0
ALG1L2	ENSG00000251287.8	5.09221	0
SALL3	ENSG00000256463.8	5.08358	1.13018e-10
BRIP1	ENSG00000136492.8	5.08134	0
MCIDAS	ENSG00000234602.7	5.07571	0
RECQL4	ENSG00000160957.12	5.07475	0
GDNF	ENSG00000168621.14	5.07427	0
GABRA3	ENSG00000011677.12	5.06529	2.13744e-10
TMEM184A	ENSG00000164855.15	5.06496	0
PERM1	ENSG00000187642.9	5.06048	0
NECTIN4	ENSG00000143217.8	5.0428	0
ZIC2	ENSG00000043355.11	5.04092	2.00061e-06
NDC80	ENSG00000080986.12	5.0337	0
SULT4A1	ENSG00000130540.13	5.02651	1.97656e-14
JSRP1	ENSG00000167476.10	5.00979	0
MROH6	ENSG00000204839.8	5.00475	0
KCNN4	ENSG00000104783.11	4.98262	0
FERMT1	ENSG00000101311.15	4.97486	0
TICRR	ENSG00000140534.13	4.96902	0
ESPL1	ENSG00000135476.11	4.91712	0
SIX4	ENSG00000100625.8	4.91562	0
DCAF12L2	ENSG00000198354.6	4.91458	7.73434e-14
ABCC3	ENSG00000108846.15	4.90111	0
IL11	ENSG00000095752.6	4.89617	0
CDC25A	ENSG00000164045.11	4.89559	0
SLCO5A1	ENSG00000137571.10	4.88097	0
EGLN3	ENSG00000129521.13	4.86917	0
IL31RA	ENSG00000164509.13	4.86616	6.93253e-16
FOXM1	ENSG00000111206.12	4.86475	0
ADAM2	ENSG00000104755.14	4.86279	4.49605e-07
FUT3	ENSG00000171124.12	4.86248	0
OGDHL	ENSG00000197444.9	4.85036	0
RNF186	ENSG00000178828.6	4.85031	0
CSTL1	ENSG00000125823.12	4.84617	1.15217e-11
HMGA2	ENSG00000149948.13	4.84045	4.9676e-14
C1QL2	ENSG00000144119.3	4.83837	1.00008e-08
PLXNB3	ENSG00000198753.11	4.83449	0
APELA	ENSG00000248329.5	4.83208	0
GRIN1	ENSG00000176884.14	4.82205	0
ADAMTS14	ENSG00000138316.10	4.81036	0
CCDC169	ENSG00000242715.7	4.78567	0
LAD1	ENSG00000159166.13	4.78394	0
INA	ENSG00000148798.10	4.77308	3.83732e-11
OCIAD2	ENSG00000145247.11	4.7669	0
HIST1H3I	ENSG00000275379.1	4.76427	0
EFNA4	ENSG00000243364.7	4.76314	0
P2RY6	ENSG00000171631.14	4.76149	0
GAL	ENSG00000069482.6	4.74742	7.25768e-14
BBOX1	ENSG00000129151.8	4.74543	0
DLX6	ENSG00000006377.10	4.73857	2.33839e-10
SPTB	ENSG00000070182.19	4.73265	0
RNF225	ENSG00000269855.2	4.72351	0
CD19	ENSG00000177455.12	4.70876	0
SST	ENSG00000157005.3	4.68651	0.000844925
MYH4	ENSG00000264424.1	4.67531	0
BPIFB4	ENSG00000186191.7	4.67084	4.29289e-09
PGLYRP3	ENSG00000159527.3	4.66972	1.04352e-08
CGREF1	ENSG00000138028.15	4.6609	0
ASIC5	ENSG00000256394.2	4.65429	0
KCNC2	ENSG00000166006.12	4.6536	7.45133e-12
CA10	ENSG00000154975.13	4.65252	4.45746e-09
CALML3	ENSG00000178363.4	4.64981	2.76819e-11
HIST2H3D	ENSG00000183598.3	4.63316	0
IL4I1	ENSG00000104951.15	4.62904	0
TRIM15	ENSG00000204610.12	4.62891	2.18361e-11
RDM1	ENSG00000278023.5	4.62875	0
NKAIN3	ENSG00000185942.11	4.62186	4.9954e-11
KIF11	ENSG00000138160.5	4.61781	0
ASF1B	ENSG00000105011.8	4.61368	0
MMP7	ENSG00000137673.8	4.60556	0
HOXA13	ENSG00000106031.7	4.59448	7.25588e-09
TMEM88B	ENSG00000205116.3	4.59258	0
MUC13	ENSG00000173702.7	4.58807	6.72814e-08
CDK1	ENSG00000170312.15	4.58465	0
KIF15	ENSG00000163808.16	4.5836	0
S100A2	ENSG00000196754.10	4.57887	0
AURKA	ENSG00000087586.17	4.57743	0
SBSN	ENSG00000189001.10	4.57604	3.2242e-12
IGF2BP3	ENSG00000136231.13	4.56353	0
STMN2	ENSG00000104435.13	4.54692	0
CPNE4	ENSG00000196353.11	4.54418	0
NUSAP1	ENSG00000137804.12	4.54402	0
BCL2L10	ENSG00000137875.4	4.54208	0
TDRD5	ENSG00000162782.15	4.5356	3.58092e-13
CHRNA9	ENSG00000174343.5	4.52475	4.65139e-09
AK4	ENSG00000162433.14	4.50842	0
MYBPC2	ENSG00000086967.9	4.50257	0
FAM83H-AS1	ENSG00000203499.11	4.50048	0
ST8SIA2	ENSG00000140557.11	4.50022	0
MTNR1A	ENSG00000168412.6	4.48356	6.93253e-16
KNL1	ENSG00000137812.19	4.48126	0
TK1	ENSG00000167900.11	4.47723	0
SALL1	ENSG00000103449.11	4.47442	6.25781e-11
FOXD3	ENSG00000187140.5	4.46973	1.16881e-13
RBBP8NL	ENSG00000130701.3	4.45403	0
SPAG5	ENSG00000076382.16	4.45188	0
HOXC8	ENSG00000037965.5	4.44418	1.38745e-13
CYP19A1	ENSG00000137869.14	4.4406	0
FOXB1	ENSG00000171956.6	4.43999	6.93253e-16
SEZ6L2	ENSG00000174938.14	4.42353	0
PTTG1	ENSG00000164611.12	4.42088	0
ANKS4B	ENSG00000175311.6	4.41907	8.21677e-12
SRRM3	ENSG00000177679.15	4.4156	0
C17orf53	ENSG00000125319.14	4.41452	0
HIST1H4L	ENSG00000275126.1	4.40866	0
POTEE	ENSG00000188219.14	4.39671	1.52178e-08
TAF1L	ENSG00000122728.6	4.38967	0
NKX3-2	ENSG00000109705.7	4.38257	0
ZNF280A	ENSG00000169548.3	4.37638	1.21219e-08
STIL	ENSG00000123473.15	4.37079	0
PPFIA4	ENSG00000143847.15	4.36065	0
TRIP13	ENSG00000071539.13	4.35986	0
SMIM22	ENSG00000267795.5	4.35702	0
LY6K	ENSG00000160886.13	4.35271	3.32516e-15
AGR2	ENSG00000106541.11	4.35128	0
STX1A	ENSG00000106089.11	4.3426	0
PLCZ1	ENSG00000139151.14	4.33555	2.05628e-11
PODNL1	ENSG00000132000.11	4.33221	0
E2F7	ENSG00000165891.15	4.33213	0
ADGRF1	ENSG00000153292.15	4.32335	1.35358e-15
CCNA2	ENSG00000145386.9	4.31876	0
RGS17	ENSG00000091844.7	4.31581	0
P4HA3	ENSG00000149380.11	4.31341	0
CCL7	ENSG00000108688.11	4.30888	6.35649e-14
FCRL4	ENSG00000163518.10	4.30886	4.75567e-07
FUT6	ENSG00000156413.13	4.30531	0
CKMT1A	ENSG00000223572.9	4.28185	1.35358e-15
FOXA3	ENSG00000170608.2	4.27832	2.55974e-13
CYP27B1	ENSG00000111012.9	4.27644	0
NME1	ENSG00000239672.7	4.27491	0
SERINC2	ENSG00000168528.11	4.26822	0
PAX5	ENSG00000196092.12	4.26772	0
FAM178B	ENSG00000168754.14	4.26467	0
SKA3	ENSG00000165480.15	4.25809	0
VPREB3	ENSG00000128218.7	4.24877	0
AKR7A3	ENSG00000162482.4	4.24479	0
TMEM105	ENSG00000185332.6	4.24389	0
CSAG1	ENSG00000198930.12	4.2438	0.000439579
LHX5	ENSG00000089116.3	4.23648	9.24327e-09
LGR4	ENSG00000205213.13	4.23357	0
KCNV1	ENSG00000164794.8	4.22545	2.79634e-11
FABP7	ENSG00000164434.11	4.22237	2.1875e-13
PLEK2	ENSG00000100558.8	4.20409	0
PLA2G2F	ENSG00000158786.4	4.20319	0
SLC7A5	ENSG00000103257.8	4.19053	0
DERL3	ENSG00000099958.14	4.18997	0
SYNPR	ENSG00000163630.10	4.18254	2.01848e-15
POSTN	ENSG00000133110.14	4.18217	0
C1orf106	ENSG00000163362.10	4.18191	0
DDIT4L	ENSG00000145358.6	4.18128	0
KLK12	ENSG00000186474.15	4.17534	5.57783e-06
LIPM	ENSG00000173239.13	4.17033	0
CRLF1	ENSG00000006016.10	4.16891	8.42943e-11
LHX1	ENSG00000273706.4	4.15126	2.87839e-06
SFN	ENSG00000175793.11	4.1504	0
SHCBP1	ENSG00000171241.8	4.14839	0
HSF2BP	ENSG00000160207.8	4.14838	0
ADAMTS18	ENSG00000140873.15	4.14757	0
E2F2	ENSG00000007968.6	4.14439	0
SLC44A5	ENSG00000137968.16	4.14327	3.03793e-09
IGSF1	ENSG00000147255.18	4.14021	1.00781e-10
HAVCR1	ENSG00000113249.12	4.1397	8.45923e-15
ADGRF4	ENSG00000153294.11	4.13164	1.7948e-13
PPP1R14B	ENSG00000173457.10	4.13121	0
SIX2	ENSG00000170577.7	4.12661	4.90853e-14
FOXG1	ENSG00000176165.10	4.12487	7.56833e-05
C1orf61	ENSG00000125462.16	4.11677	7.20058e-14
SPAG4	ENSG00000061656.9	4.11109	0
CHRNB4	ENSG00000117971.11	4.10733	0
KREMEN2	ENSG00000131650.13	4.10243	0
CDH15	ENSG00000129910.7	4.09232	0
UGT8	ENSG00000174607.10	4.08704	0
DSP	ENSG00000096696.13	4.08159	0
HOXA10	ENSG00000253293.4	4.08134	1.11744e-11
DPEP1	ENSG00000015413.9	4.07893	0
DLX3	ENSG00000064195.7	4.05567	1.66568e-14
DBNDD1	ENSG00000003249.13	4.05353	0
RMI2	ENSG00000175643.8	4.0532	0
ECE2	ENSG00000145194.17	4.05287	0
PLAU	ENSG00000122861.15	4.05273	0
CLPSL1	ENSG00000204140.9	4.05109	2.96203e-05
GRHL3	ENSG00000158055.15	4.0452	0
MAD2L1	ENSG00000164109.13	4.03292	0
IL1RL2	ENSG00000115598.9	4.03182	0
TLL2	ENSG00000095587.8	4.03015	0
FCRLA	ENSG00000132185.16	4.02275	0
IGFBPL1	ENSG00000137142.4	4.01964	0
SCN8A	ENSG00000196876.15	4.0165	0
NPW	ENSG00000183971.6	4.01624	2.65517e-14
TFR2	ENSG00000106327.12	4.01396	0
SRMS	ENSG00000125508.3	4.01282	0
RNF183	ENSG00000165188.13	4.01137	2.49684e-13
STK32A	ENSG00000169302.14	4.00993	0
ADAM12	ENSG00000148848.14	4.0034	0
PAFAH1B3	ENSG00000079462.7	3.99632	0
XKR9	ENSG00000221947.7	3.98923	0
CILP	ENSG00000138615.5	3.98717	0
TAF7L	ENSG00000102387.15	3.9824	0
NT5C1A	ENSG00000116981.3	3.96409	4.86215e-11
ABCA4	ENSG00000198691.11	3.96261	7.18807e-15
EIF4E1B	ENSG00000175766.11	3.95343	1.813e-06
KCND2	ENSG00000184408.9	3.95198	0
SLC7A11	ENSG00000151012.13	3.95138	0
MXRA5	ENSG00000101825.7	3.95	0
ERO1A	ENSG00000197930.12	3.93928	0
SIX6	ENSG00000184302.6	3.93761	4.52275e-13
STEAP1	ENSG00000164647.8	3.93708	0
LRRTM1	ENSG00000162951.10	3.93579	2.59475e-09
KRT75	ENSG00000170454.5	3.93445	5.23892e-07
NPTX1	ENSG00000171246.5	3.93353	1.97007e-11
KIF5A	ENSG00000155980.11	3.9326	0
HIST1H2AG	ENSG00000196787.3	3.92578	0
CLDN10	ENSG00000134873.9	3.92496	1.92785e-11
UPK3A	ENSG00000100373.9	3.91361	2.01848e-15
ORC1	ENSG00000085840.12	3.901	0
CLDN9	ENSG00000213937.3	3.8968	0
CENPI	ENSG00000102384.13	3.8965	0
SLC25A10	ENSG00000183048.11	3.89613	0
CENPE	ENSG00000138778.11	3.88892	0
UGT3A1	ENSG00000145626.11	3.88849	0.000190219
SLC29A4	ENSG00000164638.10	3.88718	0
CRABP1	ENSG00000166426.7	3.88706	7.76881e-09
KRT6B	ENSG00000185479.5	3.88537	1.89403e-09
MUC22	ENSG00000261272.1	3.87623	5.79696e-10
RP11-119J18.1	ENSG00000250378.2	3.86183	9.33716e-13
PCDH8	ENSG00000136099.13	3.86152	2.06375e-07
PRSS3	ENSG00000010438.16	3.86061	0
TNS4	ENSG00000131746.12	3.85271	7.81992e-15
GABRQ	ENSG00000268089.2	3.8448	9.81387e-08
FCGBP	ENSG00000275395.4	3.84317	2.67562e-15
F12	ENSG00000131187.9	3.84255	0
CENPU	ENSG00000151725.11	3.83868	0
IGLL5	ENSG00000254709.7	3.83825	0
NR2E1	ENSG00000112333.11	3.83764	3.01975e-14
ERVV-1	ENSG00000269526.1	3.82724	1.54783e-12
KCNQ3	ENSG00000184156.16	3.81573	0
KIAA1644	ENSG00000138944.7	3.80899	0
VIL1	ENSG00000127831.10	3.8072	3.13695e-11
HIST1H2BB	ENSG00000276410.3	3.78625	0
PRR11	ENSG00000068489.12	3.78202	0
GUCA1A	ENSG00000048545.13	3.77357	0
CCNF	ENSG00000162063.12	3.7711	0
EPHB2	ENSG00000133216.16	3.76987	0
HKDC1	ENSG00000156510.12	3.76913	0
DGKI	ENSG00000157680.15	3.76902	0
REEP6	ENSG00000115255.10	3.76791	0
CCNO	ENSG00000152669.8	3.76752	0
MELTF	ENSG00000163975.11	3.76593	0
USH1G	ENSG00000182040.8	3.76094	7.37164e-11
PCSK1N	ENSG00000102109.8	3.76038	6.11762e-12
CCDC150	ENSG00000144395.17	3.75743	0
KLHDC8A	ENSG00000162873.14	3.75702	0
FA2H	ENSG00000103089.8	3.75678	0
HIST1H3G	ENSG00000273983.1	3.75395	0
LGI2	ENSG00000153012.11	3.75298	0
SPERT	ENSG00000174015.9	3.74088	9.40947e-13
CDT1	ENSG00000167513.8	3.73826	0
ZNF716	ENSG00000182111.8	3.73015	5.62821e-05
DLX5	ENSG00000105880.4	3.72945	0
GCKR	ENSG00000084734.8	3.72425	0
RPL39L	ENSG00000163923.9	3.72324	0
TPTE	ENSG00000274391.4	3.71747	0.000154216
NRAP	ENSG00000197893.13	3.7137	3.87865e-14
COL5A1	ENSG00000130635.15	3.71188	0
KRTAP5-1	ENSG00000205869.2	3.70905	0
TEX11	ENSG00000120498.13	3.70792	0
BAAT	ENSG00000136881.11	3.70182	8.12554e-13
GLYATL2	ENSG00000156689.6	3.70169	1.86338e-08
HOXC6	ENSG00000197757.7	3.69925	3.06538e-13
ZIC4	ENSG00000174963.17	3.69798	0.000440133
WDR62	ENSG00000075702.16	3.69251	0
CLDN2	ENSG00000165376.10	3.6908	4.26211e-10
S100P	ENSG00000163993.6	3.68966	2.99852e-08
CGA	ENSG00000135346.8	3.68594	0.000283013
FBXO43	ENSG00000156509.13	3.68216	0
NRK	ENSG00000123572.16	3.67828	0
HMGA1	ENSG00000137309.19	3.67547	0
LIPK	ENSG00000204021.3	3.66822	8.21537e-14
NKAIN4	ENSG00000101198.14	3.66369	6.93253e-16
MYH8	ENSG00000133020.4	3.66289	0
DRP2	ENSG00000102385.12	3.66284	0
NPBWR1	ENSG00000183729.3	3.65849	1.99948e-09
TENM4	ENSG00000149256.15	3.65835	0
AUNIP	ENSG00000127423.10	3.65275	0
EPHX3	ENSG00000105131.7	3.6465	0
PIWIL1	ENSG00000125207.7	3.64483	8.83917e-11
MCM4	ENSG00000104738.16	3.64281	0
RP4-809F18.1	ENSG00000255595.2	3.63889	2.46971e-08
COL5A2	ENSG00000204262.11	3.63809	0
HELLS	ENSG00000119969.14	3.63699	0
SMPDL3B	ENSG00000130768.14	3.63397	0
SLC7A10	ENSG00000130876.11	3.62929	2.77995e-12
LARGE2	ENSG00000165905.17	3.6279	0
CDKN2A	ENSG00000147889.17	3.6236	0
CAPZA3	ENSG00000177938.4	3.62111	5.67625e-10
ECT2	ENSG00000114346.13	3.61929	0
TM4SF5	ENSG00000142484.6	3.61755	0.000118212
PRC1	ENSG00000198901.13	3.61708	0
MUC5B	ENSG00000117983.17	3.61425	1.16681e-06
IBSP	ENSG00000029559.6	3.61367	4.29615e-12
HIST2H4A	ENSG00000270882.2	3.60855	0
SLC15A1	ENSG00000088386.16	3.60448	1.19566e-10
PRR19	ENSG00000188368.9	3.60162	0
HTR2C	ENSG00000147246.9	3.59751	1.8746e-06
SRCIN1	ENSG00000277363.4	3.59698	0
PDIA4	ENSG00000155660.10	3.5936	0
CLDN3	ENSG00000165215.6	3.59171	0
GINS4	ENSG00000147536.11	3.58427	0
MEGF10	ENSG00000145794.16	3.58303	0
HOXD11	ENSG00000128713.13	3.57569	3.56781e-05
NQO1	ENSG00000181019.12	3.57077	0
MAGEC1	ENSG00000155495.8	3.56701	0.000227126
KIAA1024	ENSG00000169330.8	3.55762	0
CCNB2	ENSG00000157456.7	3.5574	0
LINGO1	ENSG00000169783.12	3.55499	0
SPINK2	ENSG00000128040.10	3.55474	1.20424e-13
RAB19	ENSG00000146955.10	3.55259	0
CNGA3	ENSG00000144191.11	3.55152	9.75007e-09
PGM2L1	ENSG00000165434.7	3.55109	0
MANEAL	ENSG00000185090.14	3.54961	0
MCM2	ENSG00000073111.13	3.54697	0
LEP	ENSG00000174697.4	3.54147	4.47988e-12
STYK1	ENSG00000060140.8	3.5408	0
PTGES	ENSG00000148344.10	3.53721	0
UMODL1	ENSG00000177398.18	3.5372	1.16844e-10
CDC45	ENSG00000093009.9	3.52942	0
TMEM145	ENSG00000167619.11	3.52633	0
KRT81	ENSG00000205426.10	3.52484	3.87431e-13
THY1	ENSG00000154096.13	3.52465	0
SMPX	ENSG00000091482.5	3.52218	5.2655e-12
DTL	ENSG00000143476.17	3.52068	0
IGFBP3	ENSG00000146674.14	3.51991	0
THEG	ENSG00000105549.10	3.51479	8.32426e-10
ACHE	ENSG00000087085.13	3.50561	0
INSL3	ENSG00000248099.3	3.50523	0
KPNA2	ENSG00000182481.8	3.50128	0
CENPM	ENSG00000100162.14	3.50006	0
CPXM1	ENSG00000088882.7	3.49981	0
EPHX4	ENSG00000172031.6	3.49608	0
MYBPH	ENSG00000133055.8	3.48866	3.46008e-09
SLC6A3	ENSG00000142319.17	3.48406	5.42099e-08
HOXB8	ENSG00000120068.6	3.4834	1.38183e-08
VSTM2L	ENSG00000132821.11	3.48214	0
KRT83	ENSG00000170523.3	3.47549	7.65262e-13
C14orf39	ENSG00000179008.8	3.47059	1.46684e-11
MARCKSL1	ENSG00000175130.6	3.47058	0
MYADML2	ENSG00000185105.5	3.46999	0
FAM83D	ENSG00000101447.14	3.46739	0
FCAMR	ENSG00000162897.14	3.46039	0
C10orf90	ENSG00000154493.17	3.45902	3.75268e-13
VTCN1	ENSG00000134258.16	3.4521	1.36515e-09
CHGB	ENSG00000089199.9	3.44971	2.51839e-06
EPCAM	ENSG00000119888.10	3.44806	0
TONSL	ENSG00000160949.16	3.44765	0
WISP1	ENSG00000104415.13	3.44744	0
INSL4	ENSG00000120211.4	3.44692	0.000308826
SLC35F2	ENSG00000110660.14	3.44672	0
SAMD10	ENSG00000130590.13	3.44551	0
SPOCK1	ENSG00000152377.13	3.44142	0
TESC	ENSG00000088992.17	3.43065	1.28952e-14
MMP17	ENSG00000198598.6	3.4249	0
HIST1H1T	ENSG00000187475.5	3.41596	0
ASCL5	ENSG00000232237.3	3.41593	0
KIF23	ENSG00000137807.13	3.41409	0
GRIN2D	ENSG00000105464.3	3.40785	0
EGR4	ENSG00000135625.7	3.406	4.00004e-14
MYO3B	ENSG00000071909.18	3.39983	7.43764e-14
SULT1C3	ENSG00000196228.3	3.38863	7.81992e-15
PC	ENSG00000173599.13	3.38418	0
FHL2	ENSG00000115641.18	3.38265	0
SMKR1	ENSG00000240204.2	3.38186	0
LHX8	ENSG00000162624.14	3.38056	7.19806e-08
GLYATL1P3	ENSG00000255151.2	3.38039	0
KCNQ5	ENSG00000185760.15	3.37916	0
POU2AF1	ENSG00000110777.11	3.37375	0
HCN1	ENSG00000164588.6	3.37249	3.84762e-07
OR2B2	ENSG00000168131.4	3.37197	6.93253e-16
STRA8	ENSG00000146857.3	3.37161	4.06201e-06
CBARP	ENSG00000099625.12	3.37108	0
ZP3	ENSG00000188372.14	3.37017	0
SERPINB4	ENSG00000206073.10	3.3691	7.48835e-06
CHEK1	ENSG00000149554.12	3.36841	0
PAX9	ENSG00000198807.12	3.36441	1.35291e-14
GCM1	ENSG00000137270.10	3.35993	6.93253e-16
LHX2	ENSG00000106689.10	3.35352	2.28701e-14
AHNAK2	ENSG00000185567.6	3.35233	0
CNTNAP4	ENSG00000152910.18	3.34963	6.97982e-09
GGCT	ENSG00000006625.17	3.34867	0
ARNTL2	ENSG00000029153.14	3.34825	0
PRSS46	ENSG00000261603.1	3.34592	0
AF165138.7	ENSG00000243440.6	3.3441	2.0387e-14
P3H4	ENSG00000141696.12	3.32714	0
PRSS2	ENSG00000275896.5	3.32381	4.20336e-08
TNFRSF18	ENSG00000186891.13	3.3198	0
RAD51AP1	ENSG00000111247.14	3.31817	0
CREG2	ENSG00000175874.9	3.31399	8.45923e-15
PLA2G4D	ENSG00000159337.6	3.30514	0
HPCA	ENSG00000121905.9	3.30512	0
SOX4	ENSG00000124766.6	3.30464	0
KCNK5	ENSG00000164626.8	3.29363	0
GFAP	ENSG00000131095.12	3.29344	4.61475e-15
HGD	ENSG00000113924.11	3.28468	1.05166e-13
HIST1H2BD	ENSG00000158373.8	3.28405	0
CHRNA6	ENSG00000147434.8	3.28378	0
TMEM45B	ENSG00000151715.7	3.28281	0
GPC2	ENSG00000213420.7	3.2802	0
CD79A	ENSG00000105369.9	3.28006	0
WNT3	ENSG00000108379.9	3.27736	0
PLK4	ENSG00000142731.10	3.27178	0
DPP10	ENSG00000175497.16	3.27079	1.03702e-08
C2CD4D	ENSG00000225556.1	3.27053	0
NECTIN1	ENSG00000110400.10	3.26822	0
WNK2	ENSG00000165238.16	3.2671	3.96656e-15
DDN	ENSG00000181418.7	3.26671	1.90086e-13
RFX8	ENSG00000196460.12	3.26092	0
XKRX	ENSG00000182489.8	3.26065	2.01848e-15
NKAIN1	ENSG00000084628.9	3.24716	6.08499e-10
ZNF280B	ENSG00000275004.3	3.2463	0
TNFRSF9	ENSG00000049249.8	3.24593	0
SGO1	ENSG00000129810.14	3.24111	0
C1QTNF6	ENSG00000133466.13	3.23904	0
C6orf141	ENSG00000197261.11	3.23761	0
HCAR1	ENSG00000196917.5	3.23692	7.85243e-11
PNPLA5	ENSG00000100341.11	3.23392	3.66589e-07
RHPN1	ENSG00000158106.13	3.23276	0
GINS2	ENSG00000131153.8	3.22987	0
LINC01207	ENSG00000248771.5	3.22738	9.97104e-09
HIST1H3H	ENSG00000278828.1	3.22302	0
ARSE	ENSG00000157399.14	3.22275	5.1499e-14
CD24	ENSG00000272398.5	3.22115	0
RAC3	ENSG00000169750.8	3.21974	0
TNC	ENSG00000041982.15	3.21747	0
NCCRP1	ENSG00000188505.4	3.21513	5.89859e-11
MAGEA10	ENSG00000124260.11	3.21109	7.74312e-08
DNAH14	ENSG00000185842.15	3.21108	0
UGT1A10	ENSG00000242515.5	3.20842	0.000125487
MIXL1	ENSG00000185155.11	3.20535	0
DIRAS1	ENSG00000176490.4	3.20472	0
CBX2	ENSG00000173894.10	3.19948	0
NAT8L	ENSG00000185818.7	3.19853	1.02234e-13
CIT	ENSG00000122966.15	3.19727	0
NEIL3	ENSG00000109674.3	3.19589	0
CHAF1B	ENSG00000159259.7	3.19563	0
ATP6V0A4	ENSG00000105929.15	3.19327	7.46667e-10
ARHGEF16	ENSG00000130762.14	3.18989	0
CEACAM1	ENSG00000079385.21	3.18308	0
CDH17	ENSG00000079112.9	3.18237	9.81381e-14
OR10J5	ENSG00000184155.8	3.18175	5.6929e-09
HIST1H2BN	ENSG00000233822.4	3.18142	0
TMEM179	ENSG00000258986.6	3.18136	3.33745e-06
PARPBP	ENSG00000185480.11	3.17904	0
GAP43	ENSG00000172020.12	3.17864	6.34085e-13
LYPD1	ENSG00000150551.10	3.17279	0
MAGEL2	ENSG00000254585.2	3.16599	0
TPTE2	ENSG00000132958.17	3.16323	0
NPTX2	ENSG00000106236.3	3.16215	2.96101e-14
WFDC2	ENSG00000101443.17	3.15797	0
LAPTM4B	ENSG00000104341.16	3.15388	0
TPBG	ENSG00000146242.8	3.15058	0
TMEM171	ENSG00000157111.12	3.14988	2.67562e-15
CYP26A1	ENSG00000095596.11	3.14942	1.13356e-09
PAICS	ENSG00000128050.8	3.14579	0
RP11-407P15.2	ENSG00000259916.1	3.14544	1.92419e-12
ACRV1	ENSG00000134940.13	3.14397	0
INHA	ENSG00000123999.4	3.14155	1.87405e-10
CENPK	ENSG00000123219.12	3.14124	0
MUC20	ENSG00000176945.16	3.13756	0
KIRREL2	ENSG00000126259.19	3.13728	5.25734e-10
FCRL2	ENSG00000132704.15	3.1364	0
HES6	ENSG00000144485.10	3.13463	0
WDR86	ENSG00000187260.15	3.12789	0
FOXP3	ENSG00000049768.14	3.12314	0
MZB1	ENSG00000170476.15	3.12231	0
SLC4A3	ENSG00000114923.16	3.12097	0
ZIC5	ENSG00000139800.8	3.12007	0.000724321
HIST1H2BI	ENSG00000278588.1	3.11325	0
SLC35F3	ENSG00000183780.12	3.1119	1.82999e-13
DOK5	ENSG00000101134.11	3.10938	0
RP11-526A4.1	ENSG00000234828.8	3.10929	3.07919e-09
SGPP2	ENSG00000163082.9	3.10881	0
PRDX4	ENSG00000123131.12	3.10768	0
PLOD2	ENSG00000152952.11	3.09831	0
TDO2	ENSG00000151790.8	3.09455	0
FAM72C	ENSG00000263513.5	3.08238	1.35358e-15
FEN1	ENSG00000168496.3	3.08077	0
SPATA12	ENSG00000186451.1	3.07624	0
SLC22A18AS	ENSG00000254827.5	3.07285	0
ZFP69B	ENSG00000187801.14	3.07285	0
VCX	ENSG00000182583.12	3.0725	1.92503e-06
SUGCT	ENSG00000175600.15	3.06976	0
OVOS2	ENSG00000177359.17	3.06637	6.93253e-16
EZH2	ENSG00000106462.10	3.06234	0
ANGPTL4	ENSG00000167772.11	3.05528	2.01848e-15
WFDC13	ENSG00000168634.4	3.05519	3.57086e-14
HNF1A	ENSG00000135100.17	3.05498	2.20622e-09
ERCC6L	ENSG00000186871.6	3.05475	0
PIWIL3	ENSG00000184571.13	3.05388	0.000320559
MUC4	ENSG00000145113.21	3.05049	9.80984e-09
TTR	ENSG00000118271.9	3.05018	4.69994e-05
C3orf30	ENSG00000163424.8	3.04493	3.32754e-14
RP11-515E23.1	ENSG00000261873.2	3.04276	4.9632e-10
DRGX	ENSG00000165606.8	3.03804	1.55534e-07
TIMP1	ENSG00000102265.11	3.0357	0
RAMP1	ENSG00000132329.10	3.02358	0
SYCE3	ENSG00000217442.3	3.02127	0
ELAVL2	ENSG00000107105.14	3.01991	1.63264e-09
SEMA4B	ENSG00000185033.14	3.01654	0
HIST1H2BJ	ENSG00000124635.8	3.01259	0
TGM5	ENSG00000104055.15	3.00967	2.64327e-10
HIST1H2BF	ENSG00000277224.2	3.00688	0
C10orf71	ENSG00000177354.11	3.0067	3.42754e-08
PNMA6A	ENSG00000235961.5	3.00632	8.45923e-15
TMEM158	ENSG00000249992.1	3.0009	0
POLE2	ENSG00000100479.12	3.00055	0
UCN2	ENSG00000145040.3	2.99875	3.70711e-13
CDX1	ENSG00000113722.16	2.99129	0
ST14	ENSG00000149418.10	2.9892	0
RCC1	ENSG00000180198.15	2.98603	0
FANCA	ENSG00000187741.14	2.98578	0
TRAIP	ENSG00000183763.8	2.98545	0
POC1A	ENSG00000164087.7	2.98421	0
SOWAHB	ENSG00000186212.3	2.98183	0
RIMS2	ENSG00000176406.22	2.9812	3.29588e-06
PKP3	ENSG00000184363.9	2.98043	0
RNF43	ENSG00000108375.12	2.97855	0
WDR64	ENSG00000162843.17	2.974	0
DSG2	ENSG00000046604.12	2.97318	0
LAMP5	ENSG00000125869.9	2.97247	0
HIST1H2BE	ENSG00000274290.2	2.96706	0
SPINT4	ENSG00000149651.3	2.96642	1.34583e-13
OR10G2	ENSG00000255582.1	2.96437	8.90318e-12
GAPDH	ENSG00000111640.14	2.96317	0
SRD5A3	ENSG00000128039.10	2.96307	0
EPHA8	ENSG00000070886.11	2.96142	5.06966e-09
RHBDL2	ENSG00000158315.10	2.96105	0
RAD54L	ENSG00000085999.11	2.95882	0
COL1A2	ENSG00000164692.17	2.95826	0
RUFY4	ENSG00000188282.12	2.95763	7.81992e-15
IGFL3	ENSG00000188624.2	2.95622	1.60392e-14
SLC50A1	ENSG00000169241.17	2.95588	0
TNFRSF13C	ENSG00000159958.6	2.95583	2.67562e-15
IL17REL	ENSG00000188263.10	2.94631	4.24278e-14
ARHGAP11A	ENSG00000198826.10	2.94413	0
TMEM156	ENSG00000121895.7	2.94193	0
MIF	ENSG00000240972.1	2.94153	0
MROH2A	ENSG00000185038.14	2.93776	2.10261e-06
METTL11B	ENSG00000203740.3	2.93656	7.63158e-05
ADAM28	ENSG00000042980.12	2.92884	0
SYNGR3	ENSG00000127561.14	2.92475	0
PPAT	ENSG00000128059.8	2.91918	0
ADGRB2	ENSG00000121753.12	2.91802	0
HIST1H2BH	ENSG00000275713.2	2.9158	0
SYT13	ENSG00000019505.7	2.91256	0.000186294
BLM	ENSG00000197299.10	2.90606	0
KLK8	ENSG00000129455.15	2.90536	0.000261421
THEM5	ENSG00000196407.11	2.90473	0
SPTSSB	ENSG00000196542.8	2.90312	3.88791e-08
C1orf53	ENSG00000203724.10	2.89568	0
TTYH3	ENSG00000136295.14	2.89388	0
TMEM132A	ENSG00000006118.14	2.89242	0
CAMK2N2	ENSG00000163888.3	2.88956	1.32319e-12
GLB1L2	ENSG00000149328.14	2.88942	0
TXNDC17	ENSG00000129235.10	2.88766	0
AIM2	ENSG00000163568.14	2.88757	1.35358e-15
KRT3	ENSG00000186442.7	2.8865	3.51146e-09
TMEM92	ENSG00000167105.7	2.88589	0
MUC16	ENSG00000181143.15	2.88309	1.20715e-05
RALGPS2	ENSG00000116191.17	2.88227	0
CNGA1	ENSG00000198515.13	2.88117	0
GRIA4	ENSG00000152578.12	2.87894	3.37198e-12
RFLNA	ENSG00000178882.14	2.87591	1.42794e-12
OXT	ENSG00000101405.3	2.87375	5.93635e-14
HOXA11	ENSG00000005073.5	2.87193	7.26717e-07
PFKP	ENSG00000067057.16	2.87181	0
TNFRSF21	ENSG00000146072.6	2.87068	0
IGFL1	ENSG00000188293.5	2.86994	1.99979e-09
BCO1	ENSG00000135697.9	2.86804	5.04757e-12
HIST1H4K	ENSG00000273542.1	2.86715	0
CEACAM6	ENSG00000086548.8	2.85861	6.77062e-13
ESPN	ENSG00000187017.15	2.85842	0
ALDH18A1	ENSG00000059573.8	2.85747	0
PROB1	ENSG00000228672.3	2.85711	0
ENO1	ENSG00000074800.13	2.85682	0
WDHD1	ENSG00000198554.11	2.85118	0
OBP2A	ENSG00000122136.13	2.84969	5.17864e-06
OR2B6	ENSG00000124657.1	2.83812	1.72812e-11
CFB	ENSG00000243649.8	2.83703	0
HIST1H4A	ENSG00000278637.1	2.83591	0
ZDHHC9	ENSG00000188706.12	2.83554	0
EPHB3	ENSG00000182580.2	2.83501	0
CNTNAP2	ENSG00000174469.19	2.83414	7.37757e-10
MYCN	ENSG00000134323.11	2.83	1.33341e-08
ARHGEF19	ENSG00000142632.16	2.8278	0
COL9A3	ENSG00000092758.15	2.8266	6.93253e-16
SLC5A12	ENSG00000148942.14	2.82275	3.5503e-09
VCAN	ENSG00000038427.15	2.8224	0
GALNT7	ENSG00000109586.11	2.8213	0
CA5A	ENSG00000174990.4	2.82122	6.93253e-16
BRSK1	ENSG00000160469.16	2.82104	0
AQP6	ENSG00000086159.12	2.82035	8.73418e-10
CEMIP	ENSG00000103888.16	2.81845	0
DYNAP	ENSG00000178690.2	2.81819	7.67465e-09
SLC6A8	ENSG00000130821.15	2.80854	0
NRIP3	ENSG00000175352.10	2.80682	0
ABCB4	ENSG00000005471.15	2.8065	0
SGK2	ENSG00000101049.14	2.80527	0
HN1	ENSG00000189159.15	2.79825	0
SSR4	ENSG00000180879.13	2.7982	0
GLRA3	ENSG00000145451.12	2.79202	3.26948e-09
RTBDN	ENSG00000132026.13	2.79104	6.19382e-10
C3orf67	ENSG00000163689.19	2.78971	0
SMCO2	ENSG00000165935.9	2.78811	3.32516e-15
LDHA	ENSG00000134333.13	2.78282	0
PATE4	ENSG00000237353.6	2.78245	3.96656e-15
STXBP5L	ENSG00000145087.12	2.78083	3.55203e-12
GRIP1	ENSG00000155974.11	2.78073	0
NHS	ENSG00000188158.14	2.77946	0
TNNT1	ENSG00000105048.16	2.77753	5.92388e-06
OPRK1	ENSG00000082556.10	2.77673	3.69006e-07
FAM171A2	ENSG00000161682.14	2.77502	0
GRIK2	ENSG00000164418.19	2.7747	1.85068e-12
SIM1	ENSG00000112246.9	2.76916	5.44199e-06
KCNQ2	ENSG00000075043.18	2.76842	4.76876e-06
RAD51AP2	ENSG00000214842.5	2.76803	6.05443e-13
CLRN3	ENSG00000180745.4	2.7654	3.38865e-11
WFDC10B	ENSG00000182931.9	2.76254	1.25309e-10
SCN4A	ENSG00000007314.12	2.75975	2.25003e-09
CRYBA2	ENSG00000163499.11	2.75932	7.74229e-10
PI15	ENSG00000137558.7	2.75738	6.61459e-13
H2AFX	ENSG00000188486.3	2.75464	0
TMEM78	ENSG00000177800.2	2.75354	0
CLDN14	ENSG00000159261.10	2.75249	6.93253e-16
FBXO16	ENSG00000214050.7	2.75212	0
CD1A	ENSG00000158477.6	2.75153	3.30288e-07
GRM4	ENSG00000124493.13	2.74135	1.03751e-09
DCST1	ENSG00000163357.10	2.73727	0
PMCH	ENSG00000183395.4	2.73544	0
DDX4	ENSG00000152670.18	2.73516	9.6045e-13
SYNDIG1	ENSG00000101463.5	2.73497	0
PNOC	ENSG00000168081.8	2.73093	6.54419e-15
GPR84	ENSG00000139572.3	2.7309	2.67562e-15
TMEM182	ENSG00000170417.15	2.73032	0
PMAIP1	ENSG00000141682.11	2.72791	0
HIST1H3F	ENSG00000277775.1	2.72756	0
LMX1B	ENSG00000136944.17	2.72525	6.19083e-08
CA7	ENSG00000168748.13	2.72416	6.93253e-16
TSACC	ENSG00000163467.11	2.72093	0
TIMELESS	ENSG00000111602.11	2.72012	0
LBP	ENSG00000129988.5	2.71844	2.55598e-06
ADAM8	ENSG00000151651.15	2.71757	0
TRIM2	ENSG00000109654.14	2.71265	0
FLRT1	ENSG00000126500.3	2.7077	0
BFSP2	ENSG00000170819.4	2.70663	6.93253e-16
MFAP2	ENSG00000117122.13	2.70063	0
IER5L	ENSG00000188483.7	2.6888	0
CKS1B	ENSG00000173207.12	2.68094	0
PYCRL	ENSG00000104524.13	2.67854	0
TEKT5	ENSG00000153060.7	2.67834	0
CLDN1	ENSG00000163347.5	2.67718	0
GABRG3	ENSG00000182256.12	2.67523	0.000357827
TDRKH	ENSG00000182134.15	2.67479	0
KRT8	ENSG00000170421.12	2.67321	0
SRPK3	ENSG00000184343.10	2.66861	0
SLC39A4	ENSG00000147804.9	2.66574	0
EGF	ENSG00000138798.11	2.65897	1.41529e-14
CPNE5	ENSG00000124772.11	2.65594	0
KRT32	ENSG00000108759.3	2.6546	5.74325e-11
CHPF	ENSG00000123989.13	2.65216	0
PRSS55	ENSG00000184647.10	2.65129	1.74542e-08
NIPAL1	ENSG00000163293.11	2.65	0
ERFE	ENSG00000178752.15	2.64946	6.99542e-11
PLSCR2	ENSG00000163746.11	2.64893	0
LYPD3	ENSG00000124466.8	2.64833	3.32516e-15
CCR8	ENSG00000179934.6	2.64769	0
FAM83H	ENSG00000180921.6	2.64755	0
GPR19	ENSG00000183150.7	2.64746	0
PAQR4	ENSG00000162073.13	2.64638	0
FGF5	ENSG00000138675.16	2.64638	1.18413e-06
CDH1	ENSG00000039068.18	2.64617	0
FBXO32	ENSG00000156804.7	2.64593	0
STK31	ENSG00000196335.12	2.64464	0
SPC25	ENSG00000152253.8	2.64339	0
CTSV	ENSG00000136943.10	2.64337	1.16281e-14
PNCK	ENSG00000130822.15	2.64104	3.01437e-12
MANF	ENSG00000145050.15	2.63922	0
MRPL12	ENSG00000262814.7	2.63896	0
TLX2	ENSG00000115297.10	2.63838	1.67123e-10
C1orf226	ENSG00000239887.4	2.63715	0
KNTC1	ENSG00000184445.11	2.63646	0
KRT15	ENSG00000171346.15	2.63483	1.77219e-12
PIF1	ENSG00000140451.12	2.63465	0
SLC22A18	ENSG00000110628.13	2.63352	0
NPM3	ENSG00000107833.10	2.63277	0
PLA2G4A	ENSG00000116711.9	2.63179	6.95974e-14
C12orf42	ENSG00000179088.14	2.63158	0
BOP1	ENSG00000261236.7	2.63139	0
UGT1A9	ENSG00000241119.1	2.63046	9.51143e-05
TTBK1	ENSG00000146216.11	2.6288	0
CLIC6	ENSG00000159212.12	2.62798	2.66678e-11
P2RX3	ENSG00000109991.8	2.6277	4.92846e-10
TRIM59	ENSG00000213186.7	2.62628	0
B4GALNT1	ENSG00000135454.13	2.62193	5.25847e-15
LCN12	ENSG00000184925.11	2.62062	0
C11orf80	ENSG00000173715.15	2.61919	0
LCT	ENSG00000115850.9	2.61875	3.5112e-10
SHANK1	ENSG00000161681.15	2.6174	0
ST6GALNAC1	ENSG00000070526.14	2.61739	9.77289e-10
IL2RA	ENSG00000134460.15	2.617	0
UGT2B17	ENSG00000197888.2	2.61473	5.48674e-06
NDP	ENSG00000124479.8	2.61276	1.71425e-07
LMNB1	ENSG00000113368.11	2.60917	0
TMEM177	ENSG00000144120.12	2.60713	0
KCNE4	ENSG00000152049.6	2.60648	2.41064e-14
DSG3	ENSG00000134757.4	2.60454	1.82538e-07
XAGE1B	ENSG00000204382.11	2.60111	4.12866e-06
CBX8	ENSG00000141570.10	2.60058	0
PSMG3	ENSG00000157778.8	2.6005	0
EME1	ENSG00000154920.14	2.59667	0
RGS7	ENSG00000182901.16	2.59468	1.58009e-06
OR56A3	ENSG00000184478.6	2.59303	0.000920703
C10orf35	ENSG00000171224.8	2.59106	0
PKIB	ENSG00000135549.14	2.58412	2.01848e-15
CHI3L1	ENSG00000133048.12	2.5832	6.08763e-12
SLC17A9	ENSG00000101194.17	2.58095	0
ARX	ENSG00000004848.7	2.57962	1.34098e-06
NAT16	ENSG00000167011.8	2.57664	1.35119e-07
STRIP2	ENSG00000128578.9	2.5733	2.33872e-13
EPOP	ENSG00000273604.1	2.57038	0
ZNF726	ENSG00000213967.10	2.56864	0
SRPK1	ENSG00000096063.15	2.56854	0
SLC2A14	ENSG00000173262.11	2.5656	2.63373e-06
PROKR1	ENSG00000169618.6	2.56283	2.22819e-09
NOX1	ENSG00000007952.17	2.5623	0
HIST1H4J	ENSG00000197238.4	2.55939	0
PAK6	ENSG00000137843.11	2.55897	0
RAD51	ENSG00000051180.16	2.55807	0
XPR1	ENSG00000143324.13	2.55566	0
TMED3	ENSG00000166557.12	2.55511	0
AGMAT	ENSG00000116771.5	2.55401	0
CASR	ENSG00000036828.15	2.55357	0.000155198
APOBEC3B	ENSG00000179750.15	2.55347	6.16677e-08
HCN3	ENSG00000143630.9	2.55333	0
LOXL2	ENSG00000134013.15	2.54726	0
TGFBR3L	ENSG00000260001.6	2.54714	0
C4orf48	ENSG00000243449.6	2.54491	0
HN1L	ENSG00000206053.12	2.54458	0
VMP1	ENSG00000062716.12	2.54371	0
CT83	ENSG00000204019.4	2.5428	0.000165605
SERPINB5	ENSG00000206075.13	2.54116	0.000287602
MAGED1	ENSG00000179222.17	2.54061	0
GALNT6	ENSG00000139629.15	2.54057	6.93253e-16
FAM57B	ENSG00000149926.13	2.53744	8.14303e-12
TEX13B	ENSG00000170925.3	2.53693	2.18963e-09
STK39	ENSG00000198648.10	2.53577	0
GDF15	ENSG00000130513.6	2.53518	2.44573e-12
FANCI	ENSG00000140525.17	2.53507	0
CERCAM	ENSG00000167123.18	2.53402	0
MYO7A	ENSG00000137474.19	2.53366	0
ZNF239	ENSG00000196793.13	2.53168	0
PTGFRN	ENSG00000134247.9	2.52966	0
COL7A1	ENSG00000114270.17	2.52931	0
METTL1	ENSG00000037897.16	2.52561	0
HOXD10	ENSG00000128710.5	2.52547	6.57442e-08
RHCE	ENSG00000188672.17	2.52502	0
E2F1	ENSG00000101412.12	2.5215	0
ONECUT3	ENSG00000205922.4	2.52147	0.000246287
LPO	ENSG00000167419.10	2.52126	1.35546e-10
SFXN1	ENSG00000164466.12	2.51975	0
KIAA1524	ENSG00000163507.13	2.51913	0
GRHL1	ENSG00000134317.17	2.51861	0
TLCD1	ENSG00000160606.10	2.5186	0
CFHR4	ENSG00000134365.12	2.51722	6.24377e-06
CEP72	ENSG00000112877.7	2.51665	0
DDX11	ENSG00000013573.16	2.51339	0
IGLON5	ENSG00000142549.9	2.51236	2.9481e-13
SLFN13	ENSG00000154760.13	2.51155	0
PHKA1	ENSG00000067177.14	2.51133	0
MTFP1	ENSG00000242114.5	2.511	0
UCHL1	ENSG00000154277.12	2.51024	7.40899e-11
HIST2H2BF	ENSG00000203814.6	2.50785	0
S100A7	ENSG00000143556.8	2.50695	1.74692e-05
CARD14	ENSG00000141527.16	2.50678	0
HMGB4	ENSG00000176256.10	2.50653	4.31963e-06
SYNGR4	ENSG00000105467.8	2.50322	3.93558e-08
ALDOA	ENSG00000149925.17	2.49971	0
FAM46D	ENSG00000174016.11	2.49797	5.76967e-08
SHMT2	ENSG00000182199.10	2.49735	0
DNMT3B	ENSG00000088305.18	2.49629	0
SLC9A4	ENSG00000180251.4	2.49556	4.15196e-05
TESMIN	ENSG00000132749.10	2.49547	6.77848e-12
COL9A2	ENSG00000049089.13	2.49443	5.25847e-15
OR5AN1	ENSG00000176495.2	2.49152	0.000107831
SORD	ENSG00000140263.13	2.48987	0
SCAMP5	ENSG00000198794.11	2.48741	0
FIGNL1	ENSG00000132436.11	2.48692	0
PDK1	ENSG00000152256.13	2.48687	0
QPCT	ENSG00000115828.15	2.48511	8.49194e-13
PACSIN1	ENSG00000124507.10	2.48478	1.35358e-15
SLC52A2	ENSG00000185803.8	2.48396	0
TEX19	ENSG00000182459.4	2.48388	1.18953e-06
E2F8	ENSG00000129173.12	2.48062	2.67562e-15
MYT1	ENSG00000196132.11	2.48035	1.49561e-06
TSTA3	ENSG00000104522.15	2.47971	0
TNFRSF17	ENSG00000048462.10	2.47847	2.11106e-13
ZNF648	ENSG00000179930.5	2.47632	5.2927e-09
MARVELD3	ENSG00000140832.9	2.47422	0
RBFOX1	ENSG00000078328.19	2.47203	1.75356e-05
SGO2	ENSG00000163535.17	2.46893	0
NLN	ENSG00000123213.22	2.46772	0
CDCA4	ENSG00000170779.10	2.46696	0
CAPN5	ENSG00000149260.15	2.46464	0
KRTCAP3	ENSG00000157992.12	2.46428	0
RCOR2	ENSG00000167771.5	2.46336	6.93253e-16
DAP	ENSG00000112977.15	2.46167	0
SMOX	ENSG00000088826.17	2.46088	0
SLC28A3	ENSG00000197506.7	2.45807	7.67338e-10
P4HB	ENSG00000185624.14	2.45564	0
PLEKHG4B	ENSG00000153404.14	2.45407	1.36738e-08
PAX3	ENSG00000135903.18	2.4527	0.000148427
PABPC1L	ENSG00000101104.12	2.45176	0
GPX2	ENSG00000176153.11	2.45063	2.46311e-08
NCAPG2	ENSG00000146918.19	2.44906	0
KDELR3	ENSG00000100196.10	2.4489	0
ATIC	ENSG00000138363.14	2.44679	0
BIK	ENSG00000100290.2	2.44591	0
RNFT2	ENSG00000135119.14	2.44556	0
KLHDC7B	ENSG00000130487.5	2.44408	5.32946e-14
SYNJ2	ENSG00000078269.14	2.44166	0
PANX2	ENSG00000073150.13	2.43926	0
HIST1H1A	ENSG00000124610.4	2.43791	6.93253e-16
VWDE	ENSG00000146530.11	2.43714	3.72406e-07
RPEL1	ENSG00000235376.5	2.43644	3.32516e-15
RNASEH2A	ENSG00000104889.5	2.43585	0
LRRC20	ENSG00000172731.13	2.43499	0
GPR88	ENSG00000181656.6	2.43441	1.38169e-12
ATP6V1C2	ENSG00000143882.10	2.43184	0
SLC12A8	ENSG00000221955.10	2.43175	0
GOLGA7B	ENSG00000155265.10	2.42953	6.93253e-16
OR56A5	ENSG00000188691.5	2.42922	0.000817122
SLC39A11	ENSG00000133195.11	2.42917	0
CAPN8	ENSG00000203697.11	2.42754	4.54417e-14
LSR	ENSG00000105699.16	2.42375	0
CCNE2	ENSG00000175305.17	2.42314	0
FABP9	ENSG00000205186.2	2.42233	3.398e-05
PLEKHA6	ENSG00000143850.13	2.42182	0
CLDN4	ENSG00000189143.9	2.42172	0
PROC	ENSG00000115718.17	2.42038	2.01848e-15
PSPH	ENSG00000146733.13	2.41992	0
TMEM89	ENSG00000183396.3	2.41741	1.04078e-10
WDR87	ENSG00000171804.10	2.41635	1.20395e-05
SPATA46	ENSG00000171722.12	2.4146	0
LCN2	ENSG00000148346.11	2.41088	4.70052e-07
SAA4	ENSG00000148965.9	2.41054	4.54001e-06
FBXO41	ENSG00000163013.11	2.40983	0
FOXA1	ENSG00000129514.5	2.40723	6.93253e-16
KISS1	ENSG00000170498.8	2.40566	3.71755e-10
MS4A1	ENSG00000156738.17	2.40458	2.25463e-11
TMPRSS15	ENSG00000154646.8	2.40198	2.75439e-05
FAM53A	ENSG00000174137.12	2.40097	0
DEPTOR	ENSG00000155792.9	2.40068	0
PRSS22	ENSG00000005001.9	2.39817	0
MYLK2	ENSG00000101306.10	2.39744	8.78235e-11
DEPDC7	ENSG00000121690.10	2.39561	0
CCDC34	ENSG00000109881.16	2.3944	0
BAIAP2L2	ENSG00000128298.16	2.39404	0
HOXB7	ENSG00000260027.4	2.39307	3.44718e-14
KIAA1522	ENSG00000162522.10	2.3928	0
COCH	ENSG00000100473.15	2.39198	8.60139e-12
CCL25	ENSG00000131142.13	2.39111	1.7205e-09
PRR7	ENSG00000131188.11	2.39106	0
RPP40	ENSG00000124787.13	2.39102	0
OTOG	ENSG00000188162.10	2.39046	7.62065e-05
ERN2	ENSG00000134398.14	2.38906	8.05692e-05
GJB3	ENSG00000188910.7	2.38745	1.35675e-08
CAMK2B	ENSG00000058404.19	2.38626	1.84804e-08
KRTAP5-2	ENSG00000205867.3	2.38395	2.38539e-13
MFSD6L	ENSG00000185156.5	2.3835	7.53182e-09
CENPH	ENSG00000153044.9	2.38238	0
PTK6	ENSG00000101213.6	2.38163	0
VWA1	ENSG00000179403.11	2.38052	0
DLX4	ENSG00000108813.10	2.38036	2.71625e-14
HTR1D	ENSG00000179546.4	2.37954	1.84008e-06
WNT10A	ENSG00000135925.8	2.37885	6.80241e-12
OIP5	ENSG00000104147.8	2.37755	0
LRIG3	ENSG00000139263.11	2.37566	0
ESRP1	ENSG00000104413.15	2.3738	0
ELAVL4	ENSG00000162374.16	2.37365	3.20397e-14
DECR2	ENSG00000242612.6	2.37356	0
FOXD2	ENSG00000186564.5	2.37319	0
SLC16A3	ENSG00000141526.16	2.37299	0
ENC1	ENSG00000171617.13	2.36951	0
NPC1L1	ENSG00000015520.14	2.36803	1.40569e-07
GNG13	ENSG00000127588.4	2.36773	1.66499e-11
LRRC14B	ENSG00000185028.3	2.36685	5.27196e-12
CLCA1	ENSG00000016490.15	2.3653	0.000497895
KRT86	ENSG00000170442.11	2.3653	3.38767e-14
TMEM229A	ENSG00000234224.2	2.36448	0.000532477
VARS	ENSG00000204394.12	2.36444	0
PDCD2L	ENSG00000126249.7	2.36354	0
PADI3	ENSG00000142619.4	2.36301	9.68983e-05
HOXC5	ENSG00000172789.3	2.36287	8.67826e-08
ABHD11	ENSG00000106077.18	2.36234	0
OPRD1	ENSG00000116329.10	2.36194	8.45951e-09
MICALL2	ENSG00000164877.18	2.36024	0
STPG3	ENSG00000197768.10	2.35852	1.91401e-14
OPRM1	ENSG00000112038.17	2.35691	1.42114e-11
C10orf55	ENSG00000222047.8	2.3558	1.41529e-14
FOXL2NB	ENSG00000206262.8	2.35513	2.00915e-05
RHOD	ENSG00000173156.6	2.35414	0
TFAP2C	ENSG00000087510.6	2.35335	0
CRHR1	ENSG00000120088.14	2.35232	6.81007e-07
TSHR	ENSG00000165409.16	2.35224	0
SIRPG	ENSG00000089012.14	2.3512	0
TRIB3	ENSG00000101255.10	2.35023	0
KRT78	ENSG00000170423.12	2.34974	2.85093e-07
FBXO47	ENSG00000204952.2	2.34802	1.25334e-10
GNPNAT1	ENSG00000100522.8	2.34786	0
RAB26	ENSG00000167964.12	2.34754	0
BCL9	ENSG00000116128.10	2.3474	0
TSSK1B	ENSG00000212122.3	2.34726	4.30414e-11
E2F3	ENSG00000112242.14	2.34358	0
NOS1AP	ENSG00000198929.12	2.34322	0
AP1S1	ENSG00000106367.13	2.34147	0
DLEU7	ENSG00000186047.9	2.33741	0
CACNA1E	ENSG00000198216.10	2.33482	8.39012e-11
FAXC	ENSG00000146267.11	2.33344	0
GMDS	ENSG00000112699.10	2.33286	0
TMPRSS13	ENSG00000137747.15	2.33276	0
CLLU1OS	ENSG00000205057.4	2.33239	2.77045e-05
FUT8	ENSG00000033170.16	2.33225	0
CALML6	ENSG00000169885.9	2.33141	1.35358e-15
TMPRSS6	ENSG00000187045.16	2.32828	3.60385e-08
HYOU1	ENSG00000149428.18	2.32735	0
FOXH1	ENSG00000160973.7	2.32614	9.63115e-10
TIMM8A	ENSG00000126953.5	2.32608	0
SOX9	ENSG00000125398.5	2.32568	2.75288e-12
DPP4	ENSG00000197635.9	2.32518	2.15865e-11
CENPL	ENSG00000120334.15	2.32398	0
HMBS	ENSG00000256269.7	2.32367	0
KIF18A	ENSG00000121621.6	2.32212	0
BZW2	ENSG00000136261.14	2.3204	0
ARHGAP39	ENSG00000147799.11	2.31988	0
GMNN	ENSG00000112312.9	2.3196	0
DSG1	ENSG00000134760.5	2.31942	7.84267e-05
CHTF18	ENSG00000127586.16	2.31905	0
TRPC7	ENSG00000069018.17	2.31618	6.62281e-08
BDH1	ENSG00000161267.11	2.3159	0
EXTL1	ENSG00000158008.9	2.3152	0
VPS37D	ENSG00000176428.5	2.31508	0
B4GALT2	ENSG00000117411.16	2.31394	0
FTCD	ENSG00000160282.13	2.31257	1.10979e-09
SDC1	ENSG00000115884.10	2.3081	0
BSPRY	ENSG00000119411.10	2.30705	0
FZD9	ENSG00000188763.4	2.3066	3.66778e-06
GALE	ENSG00000117308.14	2.30526	0
MRM1	ENSG00000278619.4	2.30508	0
E2F5	ENSG00000133740.10	2.3041	0
KLC3	ENSG00000104892.16	2.30308	2.89642e-13
FOXO6	ENSG00000204060.6	2.30228	1.11883e-11
LGALS7B	ENSG00000178934.4	2.30133	1.43957e-06
SEPTIN3	ENSG00000100167.19	2.29719	1.19837e-13
TLR10	ENSG00000174123.10	2.29662	0
BECN2	ENSG00000196289.7	2.29645	3.68839e-10
LAGE3	ENSG00000196976.7	2.29621	0
ACP6	ENSG00000162836.11	2.29618	0
TYMS	ENSG00000176890.15	2.29566	0
KRT18	ENSG00000111057.10	2.29525	0
C19orf48	ENSG00000167747.13	2.29134	0
MFSD3	ENSG00000167700.8	2.28742	0
UQCC2	ENSG00000137288.9	2.28666	0
MAP10	ENSG00000212916.4	2.28648	0
IRAK1	ENSG00000184216.13	2.28536	0
GJA3	ENSG00000121743.3	2.28492	2.86903e-10
HSPA5	ENSG00000044574.7	2.28484	0
AGT	ENSG00000135744.7	2.28355	4.61249e-09
PATE3	ENSG00000236027.2	2.28301	2.62619e-09
MT1H	ENSG00000205358.3	2.27927	1.92783e-06
OPLAH	ENSG00000178814.16	2.27833	0
SLC34A1	ENSG00000131183.10	2.27533	1.51505e-08
MOGAT2	ENSG00000166391.14	2.27513	2.02514e-05
DISP3	ENSG00000204624.7	2.27501	6.92345e-08
DPY19L1	ENSG00000173852.14	2.27262	0
TUBA1C	ENSG00000167553.15	2.27242	0
CBY3	ENSG00000204659.4	2.27239	0
BEND6	ENSG00000151917.17	2.26905	0
HAMP	ENSG00000105697.7	2.26888	3.09955e-09
SERPINH1	ENSG00000149257.13	2.26885	0
DTYMK	ENSG00000168393.12	2.26763	0
OLFM3	ENSG00000118733.16	2.2671	4.37087e-05
CATSPERB	ENSG00000133962.7	2.26691	2.77856e-09
ISL1	ENSG00000016082.14	2.26645	0.000232726
ADCK5	ENSG00000173137.11	2.26361	0
ZC3H11A	ENSG00000058673.16	2.26344	6.93253e-16
NT5E	ENSG00000135318.11	2.26332	6.71955e-14
C14orf105	ENSG00000100557.9	2.26178	1.58022e-11
STEAP3	ENSG00000115107.19	2.26091	0
RP11-812E19.9	ENSG00000259680.5	2.26076	1.46451e-07
SLC28A1	ENSG00000156222.11	2.26051	6.93228e-09
CDHR2	ENSG00000074276.10	2.25982	1.5146e-10
ARHGAP11B	ENSG00000187951.10	2.25928	0
GSDMB	ENSG00000073605.18	2.25913	0
KPNA7	ENSG00000185467.7	2.25907	4.5684e-13
CKAP4	ENSG00000136026.13	2.25867	0
LINC00176	ENSG00000196421.8	2.25442	1.35291e-14
HIST2H2AB	ENSG00000184270.4	2.25191	0
H1F0	ENSG00000189060.5	2.25091	0
CCT3	ENSG00000163468.14	2.25029	0
GRK1	ENSG00000185974.6	2.24961	7.26575e-06
KCNA7	ENSG00000104848.1	2.24951	5.86139e-11
FNDC4	ENSG00000115226.9	2.24947	6.93253e-16
ADSSL1	ENSG00000185100.10	2.24946	0
ABCC11	ENSG00000121270.15	2.24915	0
FAM69C	ENSG00000187773.8	2.24871	1.69939e-07
ANKRD30BL	ENSG00000163046.15	2.24778	4.08502e-05
AMY1B	ENSG00000174876.16	2.24775	8.97866e-06
ENPP3	ENSG00000154269.14	2.24713	2.22358e-07
COL24A1	ENSG00000171502.14	2.24616	0
CCDC87	ENSG00000182791.4	2.24582	0
TMEM52	ENSG00000178821.12	2.24427	2.01848e-15
SRD5A1	ENSG00000145545.11	2.24423	0
PDE11A	ENSG00000128655.16	2.2431	3.64641e-10
FAM163A	ENSG00000143340.6	2.24298	1.2581e-06
GSC	ENSG00000133937.4	2.24097	2.20745e-05
FLAD1	ENSG00000160688.18	2.24002	0
COL18A1	ENSG00000182871.14	2.23959	0
HIST3H2A	ENSG00000181218.5	2.23858	2.5943e-13
PDIA6	ENSG00000143870.12	2.23708	0
DHRS13	ENSG00000167536.13	2.23694	0
UGDH	ENSG00000109814.11	2.23447	0
HIST1H2BG	ENSG00000273802.2	2.23402	4.18168e-14
TFPI2	ENSG00000105825.11	2.23388	0.000140396
FRMPD3	ENSG00000147234.10	2.23291	6.08156e-11
ZC3HAV1L	ENSG00000146858.7	2.23279	0
MYCNOS	ENSG00000233718.6	2.23236	3.53961e-05
TGFA	ENSG00000163235.15	2.23172	9.73229e-15
PRSS16	ENSG00000112812.15	2.23169	0
STAP2	ENSG00000178078.11	2.23144	0
IGSF5	ENSG00000183067.5	2.2303	3.94048e-09
C1QL1	ENSG00000131094.3	2.22913	1.30326e-07
PRRX2	ENSG00000167157.10	2.22885	2.02155e-12
FAM131C	ENSG00000185519.8	2.22749	1.82235e-08
RAB25	ENSG00000132698.14	2.22715	0
KCNN1	ENSG00000105642.15	2.22709	1.37264e-11
MC4R	ENSG00000166603.4	2.22698	6.251e-08
SYT5	ENSG00000129990.14	2.22588	1.94339e-07
BMP8A	ENSG00000183682.7	2.22584	0
SAA2	ENSG00000134339.8	2.22484	5.97958e-05
SLC22A9	ENSG00000149742.9	2.22336	3.37205e-06
SFRP4	ENSG00000106483.11	2.22317	1.10517e-11
HORMAD2	ENSG00000176635.17	2.22209	3.73085e-06
LBX2	ENSG00000179528.15	2.21979	0
ENTPD2	ENSG00000054179.11	2.21825	1.05695e-09
AIMP2	ENSG00000106305.9	2.21739	0
TRH	ENSG00000170893.3	2.21725	7.21553e-08
SPINT2	ENSG00000167642.12	2.21307	0
THEGL	ENSG00000249693.2	2.2116	5.12175e-08
RAD54B	ENSG00000197275.13	2.21112	0
NAXE	ENSG00000163382.11	2.21098	0
AZIN2	ENSG00000142920.16	2.20978	0
MYO19	ENSG00000278259.4	2.20968	0
TUBG1	ENSG00000131462.7	2.2089	0
TRAF4	ENSG00000076604.14	2.20867	0
NLRP11	ENSG00000179873.14	2.20682	0.000177667
ABCB6	ENSG00000115657.12	2.20535	0
FAM83F	ENSG00000133477.16	2.20531	3.80589e-06
FAM136A	ENSG00000035141.7	2.20521	0
SCX	ENSG00000260428.2	2.20462	1.35358e-15
STEAP1B	ENSG00000105889.14	2.20385	1.07904e-12
PLK5	ENSG00000185988.11	2.20364	1.09301e-05
TMEM200C	ENSG00000206432.4	2.20298	1.34627e-12
RACGAP1	ENSG00000161800.12	2.20255	0
DCTPP1	ENSG00000179958.8	2.20243	0
HIST1H3A	ENSG00000275714.1	2.20238	0
PRSS50	ENSG00000206549.13	2.2018	1.34118e-09
ATAD2	ENSG00000156802.12	2.20046	0
HOOK1	ENSG00000134709.10	2.19762	0
TFDP3	ENSG00000183434.9	2.19692	0.000102866
EIF4EBP1	ENSG00000187840.4	2.19561	0
PLD5	ENSG00000180287.16	2.19551	1.95058e-06
TPI1	ENSG00000111669.14	2.19406	0
DSCC1	ENSG00000136982.5	2.19293	0
ATP1B1	ENSG00000143153.12	2.1914	0
C9orf172	ENSG00000232434.2	2.18868	0
ITGB4	ENSG00000132470.13	2.18833	0
SLC1A4	ENSG00000115902.10	2.18791	0
URB1	ENSG00000142207.6	2.18719	0
F2RL1	ENSG00000164251.4	2.1841	0
SLC16A14	ENSG00000163053.10	2.18321	6.26528e-09
DNTTIP1	ENSG00000101457.12	2.18112	0
SSTR5	ENSG00000162009.8	2.18088	0.000102887
CCDC167	ENSG00000198937.8	2.18054	0
MIS18A	ENSG00000159055.3	2.18037	0
HOXD4	ENSG00000170166.5	2.1799	2.95761e-08
PIP5KL1	ENSG00000167103.11	2.17968	6.93253e-16
RAET1L	ENSG00000155918.7	2.17856	2.00212e-05
SLC6A17	ENSG00000197106.6	2.17746	8.29738e-08
FANCD2	ENSG00000144554.10	2.17578	0
TMEM249	ENSG00000261587.2	2.17469	7.18553e-11
FAM83B	ENSG00000168143.8	2.17295	0.000276733
RMI1	ENSG00000178966.16	2.17195	0
RUNX2	ENSG00000124813.20	2.17097	0
MMP14	ENSG00000157227.12	2.16986	0
LIMK1	ENSG00000106683.14	2.16986	0
KCNK1	ENSG00000135750.14	2.1683	8.90252e-12
CTAGE9	ENSG00000236761.5	2.16825	2.70525e-07
XYLB	ENSG00000093217.9	2.168	0
CARD17	ENSG00000255221.3	2.16646	1.87971e-11
DAZL	ENSG00000092345.13	2.16564	5.93193e-08
DHFR	ENSG00000228716.6	2.16483	0
BRCA1	ENSG00000012048.20	2.16378	0
HIST1H3D	ENSG00000282988.1	2.16342	0
GBX2	ENSG00000168505.6	2.16277	2.55842e-05
C1QL4	ENSG00000186897.4	2.16128	2.68404e-06
MCHR1	ENSG00000128285.4	2.1606	1.23694e-08
MSI2	ENSG00000153944.10	2.16048	0
HIST2H2BE	ENSG00000184678.10	2.16037	0
LOXL1	ENSG00000129038.15	2.16027	0
ZNF367	ENSG00000165244.6	2.15959	0
CREB3L4	ENSG00000143578.15	2.15818	0
SDF2L1	ENSG00000128228.4	2.15776	0
PCP4L1	ENSG00000248485.1	2.15636	5.45012e-06
TPD52	ENSG00000076554.15	2.15403	0
TECTB	ENSG00000119913.4	2.1532	3.80616e-06
PCDHA1	ENSG00000204970.9	2.15306	5.79219e-06
TBX10	ENSG00000167800.9	2.15306	5.15467e-08
ADGRG1	ENSG00000205336.11	2.1525	0
KHDC1L	ENSG00000256980.4	2.15238	7.69057e-06
CXCL9	ENSG00000138755.5	2.15237	2.01363e-06
ACTL10	ENSG00000182584.4	2.1488	0
CENPW	ENSG00000203760.8	2.1485	0
SPDL1	ENSG00000040275.16	2.14813	0
RFC4	ENSG00000163918.10	2.14786	0
SLC52A3	ENSG00000101276.14	2.14505	0
MC5R	ENSG00000176136.6	2.14382	0.000166992
DNA2	ENSG00000138346.14	2.14369	0
KDELR2	ENSG00000136240.9	2.14313	0
SYT6	ENSG00000134207.14	2.14255	1.90186e-08
MSTO1	ENSG00000125459.14	2.14195	0
DCAF13	ENSG00000164934.13	2.14084	0
ACAD8	ENSG00000151498.11	2.14066	0
TMEM132E	ENSG00000181291.6	2.14032	8.83249e-12
TWNK	ENSG00000107815.7	2.14016	0
SLC25A39	ENSG00000013306.15	2.14006	0
TNNI1	ENSG00000159173.18	2.13987	6.93253e-16
BICDL1	ENSG00000135127.11	2.13946	0
RASGEF1C	ENSG00000146090.15	2.1348	4.84234e-08
MMP15	ENSG00000102996.4	2.13478	0
ADGRD2	ENSG00000180264.11	2.13219	1.32632e-06
PMM2	ENSG00000140650.11	2.13105	0
ITM2C	ENSG00000135916.15	2.13084	0
IDH2	ENSG00000182054.9	2.1299	0
CHST6	ENSG00000183196.8	2.12982	3.56054e-07
NKX6-1	ENSG00000163623.9	2.12974	9.07384e-07
CDK5R2	ENSG00000171450.5	2.12905	0.000647931
TFB2M	ENSG00000162851.7	2.12866	0
C20orf144	ENSG00000149609.5	2.12845	0
OMP	ENSG00000254550.1	2.12811	1.88353e-09
IKBKE	ENSG00000263528.7	2.12658	0
COL6A3	ENSG00000163359.15	2.12511	0
FKBP11	ENSG00000134285.10	2.12282	0
ASAH2	ENSG00000188611.14	2.12208	0
PPIL1	ENSG00000137168.7	2.12154	0
SUN3	ENSG00000164744.12	2.12085	8.61083e-06
NAALADL2	ENSG00000177694.15	2.11928	0
DBF4	ENSG00000006634.7	2.11899	0
FKBP10	ENSG00000141756.18	2.11884	1.35358e-15
OR2A4	ENSG00000180658.3	2.11739	7.43296e-06
SRPRB	ENSG00000144867.11	2.11682	0
MZT2A	ENSG00000173272.15	2.11596	0
BPHL	ENSG00000137274.12	2.11575	0
BRI3BP	ENSG00000184992.10	2.11543	0
ATAD5	ENSG00000176208.8	2.11447	0
PLEKHA8	ENSG00000106086.18	2.11265	0
CLCF1	ENSG00000175505.10	2.11265	0
EFNA5	ENSG00000184349.12	2.11251	0
SLC5A3	ENSG00000198743.6	2.1122	0
MACC1	ENSG00000183742.12	2.11164	0
VAX2	ENSG00000116035.2	2.11108	5.35486e-09
RNF212	ENSG00000178222.12	2.11082	2.47547e-08
C2orf16	ENSG00000221843.4	2.11072	0
CD200R1L	ENSG00000206531.10	2.11066	0.000242728
PRR32	ENSG00000183631.4	2.10991	0.000269464
TEX22	ENSG00000226174.6	2.1099	0
ZNF215	ENSG00000149054.15	2.1095	0
GJB1	ENSG00000169562.9	2.10854	0.000437753
SCRIB	ENSG00000180900.18	2.10806	0
ITIH6	ENSG00000102313.8	2.10773	4.33538e-06
POM121L2	ENSG00000158553.4	2.10724	1.28577e-06
C5orf34	ENSG00000172244.8	2.10675	0
DPP3	ENSG00000254986.7	2.10608	0
CANT1	ENSG00000171302.16	2.10539	0
MCRIP2	ENSG00000172366.19	2.10402	0
HCN2	ENSG00000099822.2	2.10275	5.60025e-10
MSX2	ENSG00000120149.8	2.10183	2.22613e-11
MAP3K9	ENSG00000006432.15	2.10134	0
NME4	ENSG00000103202.12	2.1009	0
CHEK2	ENSG00000183765.20	2.09806	0
SMIM24	ENSG00000095932.6	2.09714	0.000115929
GRHL2	ENSG00000083307.10	2.09703	0
GDPD2	ENSG00000130055.13	2.0944	8.3944e-10
NOTCH3	ENSG00000074181.8	2.0939	0
SPANXB1	ENSG00000227234.1	2.09272	5.84161e-05
MYH13	ENSG00000006788.13	2.09138	1.94733e-09
FAM189B	ENSG00000160767.20	2.09115	0
SLC41A2	ENSG00000136052.9	2.09108	0
KRT19	ENSG00000171345.13	2.08947	0
C2orf15	ENSG00000273045.5	2.08937	0
MCM7	ENSG00000166508.17	2.08915	0
PPM1J	ENSG00000155367.15	2.08688	0
CD70	ENSG00000125726.10	2.08587	1.44757e-08
BRINP2	ENSG00000198797.6	2.08539	1.16792e-06
FAM133A	ENSG00000179083.6	2.08473	0.000371778
LMNB2	ENSG00000176619.12	2.0843	0
CES3	ENSG00000172828.12	2.08288	1.44664e-07
PATE2	ENSG00000196844.8	2.08232	3.13115e-07
CALU	ENSG00000128595.16	2.08154	0
CSTF2	ENSG00000101811.13	2.08059	0
SFXN4	ENSG00000183605.16	2.08047	0
GFPT1	ENSG00000198380.12	2.08029	0
TCF19	ENSG00000137310.11	2.07985	0
KDF1	ENSG00000175707.8	2.07841	0
PLXNA3	ENSG00000130827.6	2.07788	0
CIART	ENSG00000159208.15	2.07732	5.31821e-13
KRT17	ENSG00000128422.15	2.07731	0.000103273
AP1M2	ENSG00000129354.11	2.07726	0
BOLA2B	ENSG00000169627.7	2.07694	1.91401e-14
GCAT	ENSG00000100116.16	2.07516	0
HYLS1	ENSG00000198331.10	2.07493	0
DPYSL5	ENSG00000157851.16	2.07383	0.000165018
FAT1	ENSG00000083857.13	2.07361	0
ILDR1	ENSG00000145103.12	2.0731	0
PIAS3	ENSG00000131788.15	2.07269	0
NPHS1	ENSG00000161270.19	2.07056	7.51409e-06
FSCN2	ENSG00000186765.11	2.07029	0
PATE1	ENSG00000171053.9	2.06981	1.29793e-07
UBE2S	ENSG00000108106.13	2.06925	0
HGH1	ENSG00000235173.6	2.06905	0
KCNH8	ENSG00000183960.8	2.06732	8.24807e-07
SLC35B2	ENSG00000157593.18	2.06683	0
C12orf56	ENSG00000185306.12	2.06647	6.76094e-06
SULT1C2	ENSG00000198203.9	2.06638	2.28994e-08
RBM46	ENSG00000151962.7	2.06607	0.000333791
IGDCC4	ENSG00000103742.11	2.06571	1.87283e-12
CLDN12	ENSG00000157224.15	2.06448	0
DTX2	ENSG00000091073.19	2.06436	0
CKAP2	ENSG00000136108.14	2.06415	0
FANCB	ENSG00000181544.13	2.06371	0
UBE2QL1	ENSG00000215218.3	2.0634	1.77966e-11
ANTXRL	ENSG00000274209.4	2.06237	8.03583e-06
MST1R	ENSG00000164078.12	2.06109	0
SORCS3	ENSG00000156395.12	2.06074	3.00837e-05
CPD	ENSG00000108582.11	2.06055	0
TMC3	ENSG00000188869.12	2.05912	0
RNF208	ENSG00000212864.3	2.05891	0
DQX1	ENSG00000144045.13	2.05811	1.52691e-08
SERPINE2	ENSG00000135919.12	2.05758	3.01975e-14
ARTN	ENSG00000117407.16	2.05743	3.68575e-11
DBN1	ENSG00000113758.13	2.0574	0
FNDC10	ENSG00000228594.3	2.05682	3.19441e-11
NDUFAF8	ENSG00000224877.3	2.05614	0
GARS	ENSG00000106105.13	2.05578	0
CCDC154	ENSG00000197599.12	2.05425	1.16075e-11
SSC4D	ENSG00000146700.8	2.05379	1.07483e-13
ABCB9	ENSG00000150967.17	2.05335	0
ANO9	ENSG00000185101.12	2.05236	0
IL23A	ENSG00000110944.8	2.05218	0
PABPC3	ENSG00000151846.8	2.05196	3.26577e-14
LIPF	ENSG00000182333.14	2.05191	1.16802e-08
NHLRC1	ENSG00000187566.5	2.05156	0
DUSP4	ENSG00000120875.8	2.05099	5.34026e-09
KDM5B	ENSG00000117139.16	2.05057	0
NIPSNAP1	ENSG00000184117.11	2.04899	0
C1orf112	ENSG00000000460.16	2.04893	0
ATAD3A	ENSG00000197785.13	2.04851	0
GPI	ENSG00000105220.14	2.0483	0
GAREM2	ENSG00000157833.12	2.04651	1.35358e-15
CNBD1	ENSG00000176571.11	2.04627	4.49871e-05
NET1	ENSG00000173848.18	2.04504	0
SLC38A8	ENSG00000166558.10	2.04478	0.000173364
UBD	ENSG00000213886.3	2.04472	7.01559e-06
ERV3-1	ENSG00000213462.4	2.0439	6.93253e-16
HPRT1	ENSG00000165704.14	2.04279	0
C20orf24	ENSG00000101084.17	2.04253	0
ECM1	ENSG00000143369.14	2.04177	3.85656e-09
ZNF724	ENSG00000196081.9	2.04161	0
OPCML	ENSG00000183715.13	2.04068	8.40976e-07
HORMAD1	ENSG00000143452.15	2.04038	2.81252e-05
MOCOS	ENSG00000075643.5	2.04031	0
MTHFD2	ENSG00000065911.11	2.03972	0
SLC35A2	ENSG00000102100.15	2.03949	0
MEIOB	ENSG00000162039.14	2.03902	1.61216e-06
DIEXF	ENSG00000117597.17	2.03873	0
SYNE4	ENSG00000181392.14	2.03774	0
SFRP2	ENSG00000145423.4	2.03766	8.44998e-08
LRRC31	ENSG00000114248.9	2.0373	0.000211218
EIF2AK1	ENSG00000086232.12	2.03722	0
IFNE	ENSG00000184995.7	2.0372	0.000846731
HOXC4	ENSG00000198353.7	2.03675	5.26386e-09
UFSP1	ENSG00000176125.4	2.03637	0
TACC3	ENSG00000013810.18	2.03423	0
LACTB2	ENSG00000147592.8	2.034	0
KIFC2	ENSG00000167702.11	2.03349	0
GPR39	ENSG00000183840.6	2.03122	0
LRRC59	ENSG00000108829.9	2.031	0
CLPTM1L	ENSG00000049656.13	2.03092	0
MMP8	ENSG00000118113.11	2.03049	2.51021e-05
TNFRSF12A	ENSG00000006327.13	2.02956	3.63124e-14
HIST1H4D	ENSG00000277157.1	2.02919	0
EHF	ENSG00000135373.12	2.02797	0
SPINT1	ENSG00000166145.14	2.0279	0
C1orf122	ENSG00000197982.13	2.02604	0
ALDH1B1	ENSG00000137124.7	2.02348	0
SLC12A7	ENSG00000113504.20	2.02313	0
S100A16	ENSG00000188643.10	2.02273	0
SDK1	ENSG00000146555.18	2.02262	7.53911e-10
SLC9A7	ENSG00000065923.9	2.02255	0
BEND3	ENSG00000178409.13	2.02253	0
CLEC5A	ENSG00000258227.6	2.02234	5.62652e-12
HSP90B1	ENSG00000166598.14	2.02234	0
MRPS24	ENSG00000062582.13	2.02173	0
ANKRD36C	ENSG00000174501.14	2.0214	1.5403e-12
TH	ENSG00000180176.14	2.02085	0.000294569
GET4	ENSG00000239857.6	2.02059	0
CKS2	ENSG00000123975.4	2.01996	0
MRPL13	ENSG00000172172.7	2.01847	0
HSPE1	ENSG00000115541.10	2.01843	0
MCM6	ENSG00000076003.4	2.01656	0
RPRM	ENSG00000177519.3	2.01543	0.000258741
ASPHD2	ENSG00000128203.6	2.01441	0
WNT6	ENSG00000115596.3	2.01331	8.3518e-08
NME2	ENSG00000243678.11	2.01329	0
LGALS3BP	ENSG00000108679.12	2.01322	0
HDHD3	ENSG00000119431.9	2.01285	0
IGDCC3	ENSG00000174498.13	2.012	2.16636e-06
CALHM3	ENSG00000183128.7	2.01128	1.46451e-05
PARP1	ENSG00000143799.12	2.011	0
CHMP4C	ENSG00000164695.4	2.00931	0
OXCT2	ENSG00000198754.5	2.00822	4.51805e-10
NETO2	ENSG00000171208.9	2.00821	1.35358e-15
AC131097.4	ENSG00000216921.7	2.00807	5.22286e-09
CCDC120	ENSG00000147144.12	2.00805	0
ILF2	ENSG00000143621.16	2.00732	0
NUP62CL	ENSG00000198088.10	2.00713	0
FBXL18	ENSG00000155034.18	2.00671	0
NUDT8	ENSG00000167799.9	2.00657	0
CCDC27	ENSG00000162592.9	2.00615	6.72607e-08
ZBTB8B	ENSG00000273274.1	2.00597	3.81763e-05
COA6	ENSG00000168275.14	2.00578	0
LA16c-312E8.5	ENSG00000284395.1	2.00504	0.000399518
DUSP23	ENSG00000158716.8	2.0033	0
YDJC	ENSG00000161179.13	2.00265	0
EXOSC4	ENSG00000178896.8	2.00164	0
BLK	ENSG00000136573.12	2.00085	4.65336e-08
CCT5	ENSG00000150753.11	2.00047	0
PDLIM4	ENSG00000131435.12	2.00012	4.3915e-13

## Sheet: Table S5B
id	FC	FDR	Unknown id/replace by indicated
FAM83A	73.5463	0
COL11A1	53.618	0
CST1	44.3522	0
LOC84740	37.4725	0
CYP24A1	35.8551	0
MMP11	35.6933	0
ABCA12	29.1152	0
SYT12	27.939	0
TMPRSS4	27.8474	0
PTPRH	27.0467	0
SPP1	26.7115	0
CA9	25.6247	0
SPINK1	25.1893	0
COL10A1	24.8566	0
CRABP2	24.8557	0
MMP1	24.5326	0
MMP13	24.0052	0
PPP1R14D	23.4735	0
ATP10B	21.2819	0
XAGE1D	20.7427	0
PRAME	19.5303	0
EEF1A2	19.5016	0
GREM1	19.1489	0
B3GNT3	18.7769	0
PITX1	18.7105	0
B3GNT6	17.2502	0
TMPRSS11E	17.1874	0	729884
FGL1	16.8527	0
MMP12	16.577	0
STRA6	16.5298	0
FER1L4	16.4098	0
KIF4A	16.0441	0
GCNT3	16.017	0
RASAL1	15.9863	0
MYEOV	15.7692	0
HTR3A	15.6189	0
MYBL2	15.4822	0
ITPKA	15.3051	0
PITX2	15.1043	0
TUBB3	15.061	0
PAEP	15.0371	0
UBE2C	14.5508	0
GJB2	14.5216	0
NUF2	14.4536	0
DLGAP5	14.4284	0
B4GALNT4	14.1177	0
BIRC5	14.056	0
CDC20	13.9947	0
CTHRC1	13.8368	0
VIL1	13.8244	0
ETV4	13.6801	0
CDC45	13.6749	0
KIF2C	13.5297	0
TOP2A	13.4989	0
CDC25C	13.4593	0
TROAP	13.3818	0
IQGAP3	13.3525	0
AKR1B10	13.1962	0
MELK	13.0454	0
MEX3A	12.9127	0
FGB	12.8744	0
HJURP	12.8612	0
PYCR1	12.7132	0
TFAP2A	12.3972	0
KRT16	12.392	0
CXCL13	12.2591	6.08516e-14
NEK2	12.2431	0
C16orf59	11.9358	0
ANLN	11.8786	0
KIF18B	11.8366	0
ZYG11A	11.8083	0
BUB1B	11.754	0
ENTPD8	11.7351	0
AURKB	11.6942	0
CEACAM5	11.6935	0
XDH	11.659	0
KIF14	11.6042	0
MUC13	11.3681	0
C2CD4A	11.3576	0
DEPDC1	11.3265	0
C9orf140	11.2144	0
EXO1	11.1578	0
DEPDC1B	11.137	0
HS6ST2	11.1173	0
FRMD5	11.0316	0
TPX2	11.0213	0
AKR7A3	11.0176	0
HHIPL2	10.9642	0
FGF11	10.8196	0
CILP2	10.807	0
ASPM	10.8016	0
NEIL3	10.7346	0
TRPM8	10.7206	0
IGSF9	10.7157	0
EPN3	10.5689	0
KIF20A	10.5529	0
BARX1	10.5326	0
UHRF1	10.5269	0
MCM10	10.5264	0
LGSN	10.4946	0
ADM2	10.4707	0
E2F8	10.4116	0
NMU	10.1678	0
DNAJC12	10.1482	0
TTK	10.1321	0
RAD54L	10.1165	0
CABYR	10.074	0
PLEKHN1	10.0397	0
EPHA10	9.94723	0
MND1	9.91479	0
GPR115	9.85353	0
CDC6	9.84291	0
COL17A1	9.79159	0
CENPA	9.78886	0
PLK1	9.73001	0
PBK	9.69848	0
OTX1	9.6257	0
UBE2T	9.61966	0
GRHL3	9.43954	0
NDC80	9.4243	0
HNF4G	9.33295	0
CGREF1	9.32723	0
ABP1	9.32346	0
CDCA3	9.3079	0
BARX2	9.30572	0
PSAT1	9.30491	0
FOXM1	9.2663	0
TMEM63C	9.19589	0
TCN1	9.18123	0
EPR1	9.1399	0
ESPL1	9.13809	0
KRT6A	9.08691	1.30539e-14
YBX2	9.05223	0
CCNB2	9.03381	0
ALG1L	8.99029	0
NCAPG	8.97199	0
LOC100131726	8.96464	0
CP	8.94902	0
GALNT14	8.9377	0
RAB26	8.9303	0
CENPF	8.89513	0
PLXNB3	8.84504	0
TFF1	8.73282	0
RGS17	8.73244	0
DGCR5	8.7106	0
PKMYT1	8.7043	0
CNTD2	8.70392	0
SKA3	8.68345	0
GTSE1	8.63729	0
SPAG5	8.63714	0
MB	8.63206	0
RECQL4	8.62455	0
SGOL1	8.57974	0
PCP4	8.53465	0
LYPD1	8.52659	0
FUT2	8.52598	0
HMMR	8.51685	0
CBLC	8.49461	0
WFDC3	8.49169	0
CEP55	8.47751	0
RRM2	8.43525	0
KIF26B	8.42556	0
ONECUT2	8.35093	0
TMEM184A	8.31201	0
MNX1	8.30781	0
NCAPH	8.29901	0
S100P	8.27601	0
HMGB3	8.12898	0
FAM64A	8.06766	0
ORC6L	8.0554	0
SLC2A1	8.04986	0
CELSR3	8.01816	0
POLQ	8.01006	0
COL7A1	7.93984	0
TBX15	7.90593	0
COMP	7.89865	1.45781e-15
CKAP2L	7.89594	0
SPAG4	7.89152	0
FERMT1	7.88638	0
RHOV	7.86901	0
CDCA8	7.8258	0
CDCA7	7.81342	0
CCNE1	7.813	0
CDKN3	7.80227	0
GAD1	7.8004	0
DNAJC22	7.79261	0
NGEF	7.77981	0
KIF15	7.63085	0
GPX2	7.58427	0
SALL4	7.55662	0
GPT2	7.53238	0
BCL2L15	7.50926	0
UNC5CL	7.50281	0
MUC16	7.49361	5.2391e-10
LY6D	7.3659	0
KCNN4	7.36395	0
GLB1L3	7.35742	0
GPR87	7.29033	0
SRPK3	7.27694	0
CDCA2	7.26839	0
CHRNA5	7.26317	0
ITGA11	7.25617	0
MKI67	7.24452	0
KIAA0101	7.24309	0
ERCC6L	7.23871	0
SYT7	7.20732	0
CENPI	7.13591	0
RHBDL1	7.13284	0
COL1A1	7.09445	0
HOXB9	7.09001	0
ORC1L	7.04918	0
MAP7D2	7.00433	0
PPP2R2C	6.95201	0
TFR2	6.92897	0
STX1A	6.91598	0
CXorf61	6.90429	0
MDK	6.86188	0
CDCA5	6.85928	0
CARD14	6.83065	0
PPAPDC1A	6.82367	0
MUC5B	6.81211	2.65294e-09
GINS1	6.81164	0
HMGA2	6.79191	0
F12	6.78922	0
SPC25	6.75884	0
PPAP2C	6.75804	0
CDT1	6.74737	0
SKA1	6.74485	0
GINS2	6.72527	0
SLC22A18AS	6.69298	0
SLC2A5	6.65494	0
COCH	6.65273	0
CLSPN	6.646	0
BAIAP2L2	6.59384	0
KISS1R	6.5884	0
ADAMTS16	6.56378	0
POLE2	6.53091	0
XRCC2	6.50888	0
IL1F7	6.50442	0
ZNF695	6.50276	0
CCNB1	6.48548	0
AGMAT	6.46923	0
PROC	6.45447	0
CCNA2	6.39696	0
HELLS	6.38883	0
CPNE7	6.38049	0
IGFL2	6.28782	0
HOXC10	6.28477	0
BUB1	6.25207	0
SPDEF	6.24021	0
RHBDL2	6.23903	0
C1orf170	6.22832	0
P2RY6	6.18908	0
FEZF1	6.17976	0
C15orf42	6.15294	0
JSRP1	6.14958	0
EFNA3	6.14941	0
CCDC150	6.11092	0
IL31RA	6.09014	0
KIF11	6.08473	0
SPTBN2	6.06073	0
GJB6	6.04017	0
CR2	6.03846	1.72772e-09
THBS2	6.02634	0
TNFSF11	6.02276	0
EZH2	6.01479	0
SIX1	6.00632	4.91741e-14
PODXL2	6.00406	0
C15orf48	5.97432	0
KIFC1	5.92489	0
TRIP13	5.9209	0
SCG5	5.90782	0
IL1F5	5.90249	0
UMODL1	5.8994	0
ADAM12	5.88748	0
MAST1	5.8684	0
EME1	5.8618	0
NXPH4	5.8545	0
ADAMTS14	5.83214	0
BEAN	5.81787	0
PLUNC	5.80201	2.31783e-06
AK3L1	5.79841	0
DMBX1	5.78536	0
C17orf53	5.76593	0
LGR4	5.7637	0
BRIP1	5.73702	0
ECEL1	5.7315	0
FAM111B	5.72104	0
ZWINT	5.71351	0
TK1	5.69058	0
INHA	5.68196	0
FUT6	5.67426	0
DLL3	5.65404	0
ACY3	5.64843	0
KIF23	5.63809	0
GOLM1	5.62432	0
KLK6	5.6238	0
NUSAP1	5.62316	0
CENPE	5.61558	0
PLEK2	5.60628	0
COL22A1	5.59945	0
CASC5	5.58837	0
ESCO2	5.57328	0
IGF2BP3	5.55473	0
SLC29A4	5.54399	0
IL22RA2	5.53831	0
IGF2BP1	5.48869	0
PRSS3	5.48708	0
CCNO	5.48515	2.97291e-12
CXCL14	5.47379	0
FAM155B	5.46187	0
TNS4	5.43415	0
HORMAD1	5.42709	0
STIL	5.4166	0
TMEM59L	5.41013	0
GNG4	5.40236	0
SLCO1B3	5.38957	0
DUSP9	5.38701	0
GOLGA7B	5.37948	0
HOXC13	5.37733	0
LOC285629	5.36445	0
PTGES	5.35054	0
FAM178B	5.35043	0
GPRIN1	5.32628	0
PHLDA2	5.31066	0
SPC24	5.29783	0
TRIM31	5.291	0
CPXM1	5.29004	6.97563e-15
IL1RL2	5.27446	0
PVT1	5.27362	0
FCRL5	5.26736	0
LOC399815	5.2621	0
BMP8A	5.26073	0
P4HA3	5.23529	0
GPC2	5.22501	0
HAVCR1	5.22295	0
COL3A1	5.22241	0
STEAP1	5.17849	0
PRC1	5.1621	0
OIP5	5.16149	0
ADAMDEC1	5.15712	6.86338e-13
CDH3	5.14853	0
HPDL	5.13853	0
AURKA	5.13783	0
HOXA10	5.1369	0
SYNGR3	5.06028	0
NPW	5.05444	0
CNFN	5.05406	0
EPHX4	5.05056	0
CNGA3	5.04875	0
RCOR2	5.04529	0
C11orf86	5.03302	0
MAD2L1	5.02811	0
TDRD5	5.02766	0
ZIC2	5.01697	0
STYK1	4.99057	0
ESPN	4.98506	0
CLDN10	4.98187	0
C21orf125	4.97896	0
PROM2	4.97164	0
ANKRD22	4.96469	0
BRDT	4.96099	0
SLC7A5	4.95779	0
DUSP13	4.95316	0
MFI2	4.94891	0
NFKBIL2	4.93028	0
GUCY1B2	4.91134	2.85178e-15
TNFRSF18	4.90759	0
ASF1B	4.89588	0
GREB1L	4.89483	0
CDH17	4.88577	0
MSL3L2	4.88425	0
KRT80	4.87836	0
NQO1	4.87192	0
CDC25A	4.8694	0
PGLYRP4	4.86505	0
SLC7A11	4.86357	0
CD19	4.86298	2.35437e-12
ANKRD34B	4.85636	0
DMRTA2	4.8549	0
MMP10	4.85184	7.48043e-16
S100A2	4.85012	0
C16orf75	4.83635	0
C6orf222	4.83177	0
C9orf100	4.83153	0
APCDD1L	4.82944	0
HOXC11	4.82829	0
SPRR1B	4.82741	0
B3GNT4	4.81804	0
BRSK1	4.81417	0
E2F2	4.81357	0
C20orf151	4.80809	0
CYP27B1	4.79677	0
RNF183	4.78995	0
MAGEA6	4.78909	0
DDIT4L	4.78362	0
WDR62	4.78165	0
MMP9	4.77667	2.17167e-13
E2F7	4.75947	0
RAD51	4.75314	0
SLC7A10	4.74701	0
PRR11	4.73976	0
SHCBP1	4.73706	0
CYP27C1	4.733	0
EGLN3	4.7023	0
PADI1	4.70215	0
SERPINB5	4.69334	6.48018e-13
LYPD3	4.69023	0
CASKIN1	4.68483	0
HIST1H2BD	4.68303	0
DNA2	4.68123	0
FAM177B	4.67234	0
CLDN6	4.6641	0
PODNL1	4.64728	0
MMP3	4.61023	0
KPNA7	4.60901	0
DERL3	4.60746	0
PTTG1	4.60728	0
SCN8A	4.60108	0
GRIN1	4.57672	0
NME1	4.56596	0
RDM1	4.56434	0
FBXO32	4.56171	0
SIX4	4.55959	0
DPEP1	4.55691	4.3436e-13
C1orf61	4.55676	0
DIO2	4.54581	0
KNTC1	4.53655	0
SLCO5A1	4.53419	0
RTN4RL2	4.53284	0
SULF1	4.53139	0
CDK1	4.53059	0
ABCC3	4.52494	0
MAGEA3	4.5225	0
TUBB2B	4.52	0
GINS4	4.51703	0
PVRL4	4.49509	0
FAM83D	4.49203	0
SMC1B	4.48833	0
DGCR9	4.47911	0
HGD	4.47798	0
CENPK	4.47636	0
MYO7A	4.47334	0
BLM	4.46723	0
KREMEN2	4.46101	0
EFNA4	4.41427	0
CELF5	4.39962	0
C20orf70	4.39486	0
IBSP	4.39427	0
PRSS50	4.38944	0
MMP17	4.38746	0
GYG2	4.38548	0
SGK2	4.38412	0
SLC15A1	4.38363	0
FOXP3	4.37046	0
HOXB13	4.36828	0
ALPK2	4.356	0
ASPHD1	4.35381	0
FAP	4.34909	0
C5orf34	4.34345	0
ARNTL2	4.33751	0
FUT9	4.33646	0
PAX9	4.33299	0
PABPC1L	4.33116	0
UCHL1	4.31516	0
CRABP1	4.31282	0
ABCA4	4.31092	0
FHL2	4.31061	0
SBK1	4.30437	0
C1QTNF6	4.30108	0
OVOL1	4.29323	0
DCST2	4.28968	0
KRT6B	4.2797	1.01281e-12
KCNQ3	4.27837	0
PAFAH1B3	4.27526	0
GYLTL1B	4.27252	0
VGF	4.27076	0
TMEM156	4.25665	0
CEACAM7	4.25422	0
FLJ40330	4.24778	0
CST4	4.24649	0
MYO3B	4.24265	0
KRT81	4.24238	0
C8orf73	4.24214	0
LOC96610	4.24212	2.85178e-15
FOXA3	4.23676	0
LGI2	4.22741	0
PIF1	4.20252	0
KRT86	4.19359	0
CDKN2A	4.18165	0
SLC44A5	4.1805	1.29031e-10
SLC17A9	4.18009	0
PPP1R14B	4.1785	0
TYMS	4.17477	0
XKRX	4.17242	0
RCC1	4.15057	0
PACSIN1	4.14949	0
PAH	4.14881	0
CKMT1A	4.14804	0
KDELR3	4.13676	0
METTL7B	4.13253	0
MLF1IP	4.13222	0
CCNE2	4.13033	0
VSIG1	4.12524	1.29569e-08
NRK	4.12449	0
LOC148709	4.11929	0
CPNE4	4.10458	0
BHLHA15	4.10039	0
CBX2	4.10016	0
SIX2	4.09574	0
SLC25A10	4.09552	0
FAM72D	4.09392	0
UCA1	4.09193	0
OCIAD2	4.08282	0
KRTAP4-1	4.07141	0
CAMK2N2	4.06186	0
C4orf7	4.05831	4.59666e-08
IL20RB	4.05804	0
ADAM28	4.05669	0
AIM2	4.05302	0
FOXE1	4.04269	0
MTL5	4.03618	0
VPREB3	4.03553	2.19471e-12
TOX3	4.02488	0
FAM72B	4.01752	0
HRASLS	4.013	0
IL11	4.00856	0
PLAC1	4.00384	0
CKMT1B	3.98924	0
DTL	3.97878	0
C1orf106	3.97752	0
TRAIP	3.97725	0
FNDC1	3.97635	8.34522e-15
ECE2	3.97625	0
C19orf26	3.96354	0
WISP1	3.96133	0
CRLF1	3.95424	4.45688e-13
HMGA1	3.95282	0
FANCI	3.94929	0
NETO1	3.94549	0
DNAH14	3.9423	0
OGDHL	3.92821	0
C1orf135	3.92637	0
MESP1	3.92228	0
CENPM	3.92197	0
SOHLH2	3.91951	0
FAM72A	3.91416	0
KIF1A	3.91189	9.0036e-13
MCM4	3.90711	0
GAL	3.90603	0
RPL39L	3.89828	0
PAX7	3.89509	0
CHAF1B	3.89175	0
RHBG	3.88705	0
TESC	3.88457	0
IGFBP3	3.88372	0
ADAM6	3.88082	8.0887e-12
C19orf77	3.87412	0
MESP2	3.87251	0
SHOX2	3.8716	0
CCDC64	3.86015	0
CATSPERB	3.8521	0
LY6K	3.84686	7.48043e-16
COL24A1	3.84325	0
C3orf57	3.8426	0
DRP2	3.83971	0
OR51E1	3.83557	0
ECT2	3.83514	0
PRR19	3.83165	0
TRIM54	3.82641	0
RAC3	3.8108	0
LCN2	3.80809	3.94248e-14
DDX12	3.80069	0
CCNF	3.79905	0
EPHB2	3.7956	0
C2CD4D	3.7942	0
FUT3	3.78592	0
RNF186	3.77965	0
PPFIA4	3.77408	0
SC65	3.77384	0
GREB1	3.77204	0
SYT2	3.76903	0
HES6	3.76128	0
CST2	3.76082	7.2164e-13
SERINC2	3.75626	0
CHEK1	3.75229	0
LRRC15	3.74565	3.493e-12
SPOCK1	3.73703	0
KRT15	3.73192	5.60624e-15
MUC21	3.73007	2.85178e-15
DIRAS1	3.72948	0
SRRM3	3.72542	0
SOX11	3.71956	0
C9orf84	3.71795	0
MARCKSL1	3.7111	0
FANCA	3.71004	0
PANX2	3.70927	0
SRPX2	3.70484	0
TNFRSF25	3.70161	0
NCCRP1	3.70135	0
BPIL1	3.69834	1.15793e-08
HECW1	3.696	0
HIST1H2BG	3.69334	0
C18orf56	3.69222	0
TNNT1	3.6886	8.47914e-12
GPR19	3.68643	0
RAD51AP1	3.68373	0
PFKP	3.67968	0
PLK4	3.67432	0
WNK2	3.66011	1.62691e-13
CTSL2	3.65527	0
IL23A	3.65235	0
GSDMB	3.64792	0
DBNDD1	3.64252	0
ATP6V1C2	3.63852	0
DSP	3.63846	0
TRIM46	3.63298	0
POU4F1	3.63154	0
LINGO1	3.63076	0
FAM40B	3.62552	0
ADAM8	3.62436	0
MGC87042	3.62163	0
C13orf38	3.62106	0
PLAU	3.61955	0
HOXC9	3.6145	0
PDIA2	3.60965	0
COL5A2	3.60867	0
C4orf48	3.60795	0
GSDMC	3.60518	0
PPAT	3.60109	0
TNFRSF21	3.59941	0
MGC29506	3.59475	7.45791e-13
NAT8L	3.58938	0
C12orf48	3.58589	0
AKR1B15	3.57986	0
LOC150197	3.57182	0
KRT6C	3.56612	1.14698e-13
GPR81	3.56478	1.62615e-12
WNT3	3.56233	0
FA2H	3.55927	0
HIST1H2AE	3.55678	0
SLC16A9	3.55529	0
FAM83F	3.5462	8.34522e-15
APOBEC3B	3.54587	0
LEMD1	3.54455	0
ABCC2	3.53949	0
EPS8L3	3.53585	0
ARTN	3.52909	0
CD79A	3.52477	1.74054e-11
ALDH3B2	3.51963	0
COL5A1	3.51758	0
CCDC129	3.51696	0
MCM2	3.50959	0
KPNA2	3.50692	0
SLC35F2	3.5058	0
FKBP11	3.50206	0
HSF2BP	3.49815	0
LAD1	3.49669	0
ERO1L	3.49501	0
TMEM132A	3.49206	0
C1orf112	3.48385	0
ARHGAP11A	3.46869	0
XKR9	3.46839	1.34228e-13
HIST1H2AM	3.46611	0
PAICS	3.46399	0
POU2AF1	3.46298	2.98788e-13
NKAIN1	3.4619	0
CHTF18	3.45779	0
BOP1	3.44816	0
IVL	3.4442	2.35114e-11
TERT	3.43714	0
SERPINA4	3.43068	0
PCSK1	3.42829	8.85224e-14
KIAA1524	3.42827	0
EGF	3.42301	0
EPYC	3.42077	0
MC1R	3.41845	0
SRCIN1	3.41501	1.45781e-15
IL4I1	3.41461	0
HIST1H3D	3.41368	0
C12orf56	3.41188	0
LMNB1	3.40214	0
TLL2	3.39857	0
RAD54B	3.3915	0
EPHX3	3.387	0
TRIM15	3.38584	0
BIK	3.38475	0
MIOX	3.38469	0
MFSD2B	3.3829	0
CYP2D6	3.38243	0
PTPRN	3.37884	0
SP8	3.37641	0
C7orf10	3.36842	0
DOK5	3.36687	0
CILP	3.35891	5.69822e-14
MYBPH	3.35148	0
RAMP1	3.34809	0
DNMT3B	3.34232	0
ARHGAP11B	3.34048	0
CEACAM1	3.33549	0
CKM	3.3309	0
AGR2	3.33002	0
WDR86	3.32611	2.1591e-15
ANKS4B	3.32484	0
TMEM105	3.32424	0
TMEM171	3.32299	0
AKR7L	3.3196	0
SRD5A1	3.31432	0
RGS20	3.30816	0
FBXO43	3.30648	0
EDN2	3.30556	2.15752e-08
STK31	3.30198	0
FCRL2	3.30128	3.80179e-12
BCMO1	3.29356	0
LCN12	3.29328	0
GSG2	3.28879	0
HAL	3.28734	0
TWIST1	3.28593	3.55306e-15
C5orf46	3.27878	0
C1orf220	3.27425	0
TDO2	3.27285	3.16694e-12
GRIK2	3.27139	0
MUC4	3.26961	2.93953e-10
MAGED4	3.26824	0
VTCN1	3.26517	1.90312e-08
CPS1	3.26203	2.1591e-15
MUC20	3.2593	0
GPR37	3.25084	0
UPK3A	3.2467	0
COX6B2	3.24618	0
DEPDC7	3.24084	0
GJB3	3.24064	7.48043e-16
ATAD5	3.23136	0
RNFT2	3.22596	0
INA	3.21169	6.27539e-14
GPR35	3.21062	0
MTBP	3.20726	0
RAG1AP1	3.2035	0
DNASE1	3.20043	0
POU3F2	3.19998	0
SAMD10	3.1956	0
ONECUT1	3.19543	0
NKAIN4	3.19273	0
ANO7	3.19202	0
PDIA4	3.18549	0
NPM3	3.18331	0
XYLB	3.18039	0
NPC1L1	3.179	0
TLCD1	3.17824	0
PTHLH	3.17433	7.48043e-16
RHCE	3.17317	0
C1orf182	3.17144	0
REEP6	3.17144	0
WDHD1	3.16892	0
PGM2L1	3.1678	0
PNCK	3.16491	0
FANCD2	3.16486	0
KIAA1024	3.15895	0
FCRLA	3.1574	4.73191e-09
PC	3.15299	0
FAM133A	3.1487	0
PHKA1	3.13805	0
C3orf67	3.13225	1.73363e-11
MAGEA2	3.12761	0
SLC16A14	3.1264	0
LBX2	3.12597	0
PLEKHG6	3.12238	0
KAT2A	3.12215	0
SPTB	3.12195	0
RALGPS2	3.11915	0
KIAA1875	3.11587	2.85178e-15
MYCN	3.11512	3.55306e-15
GFAP	3.10814	0
ARHGEF16	3.10741	0
RAB3B	3.10539	0
EN2	3.10414	0
CARD11	3.09929	0
QPCT	3.09828	0
MYO19	3.09672	0
ABCB6	3.09435	0
SOX4	3.08723	0
DONSON	3.08614	0
KRT14	3.08415	6.77157e-09
LOC647946	3.08226	0
TPBG	3.08176	0
TMEM177	3.07942	0
RHPN1	3.0774	0
ATAD2	3.0748	0
HIST2H2AA3	3.07381	0
SMPDL3B	3.07217	0
RFC4	3.06362	0
XPR1	3.06228	0
ADCK5	3.06167	0
THY1	3.06135	2.86659e-12
RPP40	3.05684	0
C2orf48	3.0542	0
GCSH	3.04505	0
SYT13	3.04292	1.26414e-08
CLDN3	3.03673	0
TCAM1P	3.03378	0
TNFRSF17	3.03183	1.02323e-10
MSH5	3.02889	0
HTR1D	3.02805	6.02076e-14
RUFY4	3.02602	0
NCAPG2	3.02562	0
GAPDH	3.02483	0
GLDC	3.02199	0
ALDH18A1	3.01988	0
GRIN2D	3.01924	0
ZNF692	3.01743	0
POSTN	3.0169	7.22784e-13
TIMELESS	3.01033	0
AQP11	3.00965	0
HOXC8	3.00617	7.48043e-16
CFB	3.00574	0
SPERT	2.99994	0
HAMP	2.99978	2.22647e-09
ALOX12P2	2.99931	0
KCNJ10	2.9983	0
CECR7	2.99588	0
CCDC154	2.9948	0
NKPD1	2.99383	0
STK32A	2.98847	0
ATG9B	2.98524	2.1591e-15
FAM83B	2.98505	1.63904e-14
THPO	2.98387	0
TMEM145	2.98241	0
C12orf36	2.98181	0
TMEM52	2.97573	0
SCUBE3	2.97473	7.48043e-16
SLFN13	2.97063	0
MCHR1	2.96655	0
DSCC1	2.96613	0
NUP210L	2.96357	0
FBXO41	2.96081	0
HOXC6	2.95509	6.99454e-13
HN1	2.95446	0
HCN3	2.953	0
CPT1B	2.95237	1.18523e-13
ABCB4	2.9511	0
B4GALNT1	2.95085	0
GPR84	2.94515	0
TIMP1	2.94478	0
SFXN1	2.93831	0
CKS1B	2.9383	0
KIFC2	2.93746	0
ZPLD1	2.93663	0
PRRX2	2.93599	0
GGCT	2.9359	0
TACC3	2.93494	0
CLCN2	2.9269	0
HIST1H4H	2.92438	0
DUSP5P	2.92359	0
KIRREL2	2.92192	0
LOC145837	2.92159	0
ENO3	2.91768	0
DDX11	2.91726	7.48043e-16
TMEM45B	2.91332	0
FAM171A2	2.91223	0
KCNQ5	2.91201	0
POC1A	2.91133	0
RASGEF1A	2.90827	0
ENTPD2	2.90681	0
GALNT7	2.90662	0
CNGB1	2.90354	0
MAGEA12	2.90228	0
HIST2H4A	2.8974	0
AHNAK2	2.89136	0
EPCAM	2.89075	0
RLTPR	2.88999	9.8018e-13
IGFBPL1	2.88606	0
HIST1H4J	2.88481	0
CAPN12	2.88454	0
KLHDC8A	2.88204	8.34522e-15
NSUN5P1	2.88192	0
PLD5	2.88151	9.70647e-15
LOC554202	2.88069	0
CDK5R2	2.87524	0
SRPK1	2.87482	0
MSTO1	2.87309	0
SYNJ2	2.87113	0
C20orf197	2.87034	0
PDK1	2.86284	0
KCNK12	2.86095	0
HCN2	2.85939	0
BCAN	2.85918	0
SFRS13B	2.85832	0
DUSP4	2.85652	0
PRSS1	2.85391	0
MPP6	2.84894	0
PKD1L2	2.84632	0
SPINK2	2.84463	0
ZNF643	2.84218	0
MGC12982	2.8358	0
TTYH1	2.82931	0
SLC9A7	2.82847	0
ARL9	2.82809	0
SEMA4B	2.82618	0
MSI2	2.82446	0
ODZ4	2.82245	0
SULT4A1	2.81874	0
TAS1R3	2.81665	0
BAI2	2.81642	5.60624e-15
ANXA10	2.81216	0
ARL14	2.8089	0
DLX5	2.8086	2.85178e-15
GABRA3	2.80653	0
FEN1	2.80308	0
KCND2	2.80229	0
CCL7	2.80002	6.99944e-11
UBE2S	2.79645	0
ZNF239	2.79611	0
ANKRD23	2.7957	0
GNB3	2.79331	0
TFPI2	2.79152	1.26468e-10
MANEAL	2.79051	0
SLC6A3	2.78829	1.95473e-10
FANCB	2.78797	0
SLC4A11	2.7818	6.87488e-13
C6orf129	2.77996	0
NLN	2.77656	0
SLC4A3	2.77473	0
CRYGN	2.77384	0
IER5L	2.77297	0
HABP2	2.76741	3.95082e-06
FBXO16	2.76631	0
PSMG3	2.76253	0
KRTAP5-1	2.76085	0
RPL36A	2.75879	0
PKP3	2.75626	0
C1orf126	2.75207	0
ELAVL2	2.74906	0
SRMS	2.74686	0
MYBPC2	2.74649	4.76982e-11
FAM150A	2.7437	1.11182e-11
MS4A1	2.74185	2.90339e-06
PDX1	2.7415	0
RTBDN	2.74108	0
NUP62CL	2.74095	0
KIAA1199	2.73998	1.99149e-13
ZC3HAV1L	2.73853	0
MIF	2.73754	0
TMEM182	2.73614	0
HPCA	2.73593	0
LOC642846	2.73316	0
SALL1	2.73313	0
PI15	2.73017	3.04927e-09
CCR8	2.72661	2.56555e-14
FNDC4	2.7256	0
CYP2D7P1	2.72414	0
ALOXE3	2.72369	0
COL9A3	2.72308	0
SGPP2	2.72285	0
HSF4	2.72229	0
C1orf65	2.72126	0
SLC6A8	2.71696	0
CHRNB4	2.71625	0
HOTAIR	2.71566	0
APBA2	2.71228	0
UCK2	2.70947	0
MAGED4B	2.70858	0
LOC286467	2.70851	0
ACMSD	2.70752	0
TXNDC17	2.70749	0
DLX3	2.70688	2.56555e-14
RNF207	2.70688	0
SNHG1	2.70627	0
C8orf51	2.70188	0
TRIM59	2.70069	0
ACAN	2.70052	1.7946e-09
SNHG3	2.69943	0
MFAP2	2.69851	0
MSTO2P	2.69755	0
CBX8	2.69727	0
KLK8	2.69664	1.03683e-14
PNOC	2.69304	1.31009e-11
MTHFD2	2.69071	0
DDN	2.69027	0
RUNX2	2.6877	0
C8orf77	2.68766	0
TSKU	2.68698	0
ZP3	2.67932	0
KIAA0907	2.67861	0
ST6GALNAC1	2.67375	5.02057e-13
NSUN5P2	2.67292	0
PDCD2L	2.67087	0
ATAD3B	2.67049	0
SLC6A10P	2.66977	0
ASNS	2.66887	0
RCN3	2.66885	0
PLOD2	2.66736	0
C14orf105	2.66472	0
FADS6	2.66304	0
PPEF1	2.66257	0
C11orf80	2.66253	0
WFDC10B	2.66126	0
NOX1	2.66079	0
UCN2	2.66001	0
HIST1H3H	2.65979	0
KIAA0125	2.65592	3.67645e-09
TNNI3	2.65513	1.97496e-12
PLA2G4A	2.64881	0
FIGNL1	2.64605	0
SLC6A11	2.64505	0
TNFRSF13C	2.64443	7.00405e-10
CEP72	2.64329	0
CHGB	2.6418	4.41383e-08
IGLON5	2.64034	0
GFRA3	2.63742	1.0105e-06
LOXL2	2.63595	0
ALS2CR11	2.63421	0
SNHG4	2.6289	0
SLC6A17	2.62842	1.45781e-15
ST14	2.62734	0
IL17C	2.62446	0
FAM101A	2.62416	0
RAB19	2.6232	0
ACOT11	2.62116	0
AGT	2.6209	1.29874e-13
SLAMF9	2.61888	5.28204e-13
SIRPG	2.61777	1.23521e-13
DLX6	2.61701	0
PAQR4	2.61549	0
C20orf103	2.61159	1.99763e-13
CHEK2	2.60846	0
LCT	2.60816	0
NHS	2.60616	0
STK39	2.60498	0
TFAP2D	2.60303	0
ARHGEF19	2.60212	0
E2F3	2.6005	0
TTYH3	2.59888	0
SHMT2	2.59743	0
PGF	2.59688	6.9998e-13
CAPN5	2.59297	0
CSMD2	2.59178	3.55306e-15
KLHL17	2.59145	0
HOXD4	2.591	7.48043e-16
ACHE	2.58846	0
SRD5A3	2.58738	0
CDH24	2.58736	0
HSH2D	2.58583	0
FKBP10	2.58575	0
VSTM2L	2.58159	4.95144e-12
GRTP1	2.57314	0
ZNF280B	2.5723	0
MCM8	2.57224	0
GPR172A	2.56936	0
SFXN4	2.56528	0
FLAD1	2.56246	0
C17orf96	2.56196	0
UGDH	2.56191	0
LOC100125556	2.56163	0
LOC387646	2.56016	0
COL6A4P2	2.55888	0
UGT2B15	2.55828	1.06864e-11
HNF1A	2.55746	0
PVRL1	2.55652	0
ATP2A1	2.55466	0
WFDC2	2.55391	0
CCDC34	2.55224	0
HOXD3	2.55219	1.15572e-12
PRDX4	2.55168	0
CERCAM	2.55055	0
FAM54A	2.54873	0
INSL3	2.5485	0
SMOC1	2.54822	3.55306e-15
NPTX2	2.54787	4.39626e-10
TEKT5	2.54552	0
SPTBN5	2.54356	2.84786e-10
FOXI3	2.54311	0
CA10	2.5415	0
PKIB	2.54114	2.10448e-14
FOXH1	2.54068	0
CENPL	2.53899	0
IL2RA	2.53732	3.48181e-13
TFAP4	2.53695	0
DEPDC6	2.53683	0
SLC28A2	2.53282	0
C19orf48	2.53199	0
CIT	2.53117	2.1591e-15
CPNE5	2.52843	1.12984e-12
MANF	2.52674	0
VWDE	2.52623	6.56056e-10
KCNE4	2.52592	2.96374e-13
PRB3	2.52533	0
CENPH	2.52516	0
HIST1H2BN	2.5246	0
MCM6	2.52362	0
UBD	2.52186	3.61129e-10
NR0B1	2.52068	1.45781e-15
TDRKH	2.51946	0
PRR7	2.51733	1.50697e-14
KIF5A	2.51551	0
ANGPTL4	2.51515	3.0456e-08
LRP8	2.51485	0
SP5	2.51392	0
PDGFRL	2.51292	0
CACNA1E	2.50989	0
ATHL1	2.50986	3.15564e-13
NME4	2.50803	0
METTL1	2.5041	0
RAET1K	2.50359	0
GJA9	2.50153	0
IL17REL	2.49486	7.48043e-16
CDK5R1	2.4943	0
PNMA3	2.49368	9.17019e-13
INSL4	2.49292	0
ABHD11	2.48875	0
GNPNAT1	2.48854	0
GLRA3	2.48744	0
GRHL1	2.48737	0
SGOL2	2.48654	0
SPINK13	2.48559	0
LOC100132111	2.48196	0
SLC23A3	2.48135	7.48043e-16
BCL2L10	2.48107	0
STRC	2.48013	0
ASAH2B	2.47793	0
DBF4B	2.47195	0
TSPAN10	2.47088	6.99848e-09
TMEM79	2.46868	0
SCN4A	2.46622	3.57511e-13
FGF19	2.46562	0
DBF4	2.46545	0
SSR4	2.46352	0
ELOVL2	2.46327	7.44888e-10
IGSF1	2.46289	4.23725e-15
SEZ6L2	2.46101	0
FSD1	2.46047	0
C6orf141	2.45952	1.08973e-13
CDCA4	2.45826	0
GPR56	2.45825	0
BRI3BP	2.45788	0
SLC39A11	2.45733	0
CSAG1	2.45549	0
COL9A2	2.45491	0
HOXB7	2.45453	0
NKX3-2	2.45379	0
CLDN14	2.45215	0
NCRNA00152	2.44994	0
CCT3	2.44877	0
SPRR2D	2.44197	6.83506e-13
GMDS	2.44181	0
CCL19	2.4416	4.71125e-06
PRSS53	2.44029	0
SORD	2.43877	0
RFX8	2.4385	0
LOC100190940	2.43834	0
PLEKHA8	2.43356	0
TRAF4	2.43345	0
HIST1H1E	2.4307	0
PAX5	2.4303	8.34371e-07
KLK12	2.43013	1.10148e-06
FAM81A	2.42909	3.37133e-13
CCNI2	2.42843	0
SERPINB4	2.42724	3.44991e-08
GALNT6	2.42615	0
C16orf88	2.42566	0
CHRDL2	2.42384	4.38769e-10
NETO2	2.42384	0
BZW2	2.42265	0
PMAIP1	2.42129	0
RACGAP1	2.421	0
TRPV1	2.41939	7.48043e-16
MRM1	2.41836	0
PYCRL	2.41833	0
TRPM2	2.41714	3.81275e-14
BCL9	2.41475	0
MAMDC4	2.41001	1.93503e-13
RPLP0P2	2.40992	0
LDHA	2.40822	0
ZDHHC9	2.40817	0
MICALL2	2.40477	0
KCNG2	2.40453	0
B3GNTL1	2.40438	0
DTYMK	2.40409	0
DCAF13	2.40108	0
PAQR6	2.39742	0
C1orf74	2.39671	0
LHX2	2.39656	0
TIMM8A	2.39613	0
CDH15	2.39482	2.1591e-15
PLEKHA6	2.39299	0
GLB1L2	2.39127	0
ARHGAP39	2.38999	9.08851e-12
TM4SF4	2.38864	1.74886e-08
TSTA3	2.38792	0
HIST3H2A	2.38724	0
VCAN	2.38717	0
TRIM9	2.38614	1.45781e-15
CREB3L4	2.38508	0
GLTPD2	2.38298	0
MEST	2.38225	0
FLJ12825	2.38212	0
C22orf41	2.38037	0
RIMS2	2.37995	2.1591e-15
T	2.37968	0
USH1C	2.37958	4.75966e-09
ADAMTS18	2.37933	1.892e-09
UGT8	2.37909	0
C8ORFK29	2.37797	0
SAA2	2.37781	3.03548e-05
F5	2.37769	6.9144e-09
TRIM17	2.37596	1.92888e-13
CENPW	2.37587	0
CDA	2.37553	3.16499e-11
LAPTM4B	2.3745	0
GMNN	2.37414	0
SOX12	2.3719	0
IL1F9	2.37123	0
POU6F2	2.3701	0
C10orf2	2.36834	0
GPT	2.36736	2.43304e-14
EIF4EBP1	2.3661	0
TTBK1	2.3633	0
KRT8	2.362	0
MXRA5	2.36153	7.48043e-16
ATIC	2.36065	0
TRY6	2.35859	0
KIF18A	2.35788	0
DQX1	2.35769	0
MARVELD3	2.35739	0
VPS37D	2.35646	0
YDJC	2.35633	0
NARF	2.35617	0
HSPE1	2.35608	0
SMOX	2.3559	0
CDX2	2.3558	0
HAGHL	2.35574	3.00982e-10
C12orf27	2.35515	3.28969e-14
E2F1	2.35389	0
SLC35F3	2.35279	7.48043e-16
LSR	2.35262	0
FAM131C	2.35195	0
PFN4	2.35041	0
COL1A2	2.34996	2.23692e-14
BYSL	2.34942	0
SUV39H2	2.34803	0
KRTCAP3	2.34787	0
UGT1A9	2.34292	2.41446e-09
FAM128A	2.34258	0
GCLC	2.34253	0
KIF4B	2.34235	0
FUT8	2.34085	0
BRCA1	2.33973	0
AGXT2L1	2.33861	0
ADAMTS12	2.33814	0
C1QL2	2.33648	3.74861e-14
CYP4F11	2.33632	0.000122081
C7orf47	2.33592	0
PRAP1	2.33496	0
AURKAPS1	2.33478	0
MEF2B	2.33427	2.00995e-09
TMEM132E	2.33417	3.92462e-11
KRT83	2.33417	0
MAGEC2	2.33316	0
HIST1H2BC	2.33307	0
H2AFX	2.33144	0
SYCE2	2.33087	0
SPRR3	2.32971	1.19008e-11
C19orf40	2.32756	0
TIGD3	2.32244	0
DNAH2	2.32077	0.000141271
CCDC99	2.32072	0
FAM132A	2.32026	0
B4GALT2	2.31954	0
TMED7-TICAM2	2.31878	9.8983e-07
ERN2	2.31716	6.79284e-05
BAI1	2.31653	7.48043e-16
NOX4	2.31617	2.75448e-13
WDR12	2.31593	0
RNASEH2A	2.31538	0
HSPD1	2.31522	0
C17orf104	2.31432	0
IPO4	2.3141	0
FLVCR1	2.3141	0
EYS	2.31404	0
NCRNA00115	2.31276	0
C6orf134	2.30998	0
PRSS22	2.30816	0
GPR89C	2.30463	0
DECR2	2.30326	0
HKDC1	2.30321	8.97951e-14
BPHL	2.30271	0
MT1H	2.30257	1.91816e-11
HYLS1	2.30097	0
BASP1	2.30082	0
FCRL4	2.30058	7.48043e-16
SLC25A39	2.29818	0
SLC16A8	2.29769	0
NMNAT2	2.29714	1.43111e-12
C7orf68	2.29689	1.30539e-14
NCRNA00176	2.29546	6.29734e-15
SFN	2.29512	2.64313e-09
HS3ST1	2.2942	0
C9orf173	2.29396	0
NUP155	2.29386	0
CD27	2.29112	5.00525e-12
CDC7	2.2908	0
TTC39C	2.28972	0
CNGA1	2.28952	4.91301e-15
SLC39A4	2.28687	0
RSKR	2.2862	6.72804e-14	645851
TF	2.28606	8.32192e-06
MEGF10	2.28521	0
SDS	2.2846	8.26923e-08
CABLES2	2.2839	0
DNTTIP1	2.28185	0
GRIP1	2.28129	0
SCNN1D	2.27939	6.29734e-15
MX2	2.2792	0
BEND6	2.27741	0
MRPL12	2.27639	0
TRIM45	2.2751	0
ANKRD13B	2.2745	0
SAA4	2.271	1.91262e-08
CLDN9	2.27059	5.40668e-11
TMEM90B	2.27057	3.04544e-12
UGT1A6	2.2703	0.000364561
ALB	2.27004	8.13523e-13
BDH1	2.26954	0
IKBKE	2.26867	0
BEST4	2.26777	2.40702e-10
ENO1	2.26695	0
ADSSL1	2.26647	0
PTK6	2.26623	0
PDF	2.26559	0
KIF20B	2.26426	0
KISS1	2.26133	0
GABRD	2.26109	4.34524e-09
IRAK1	2.26103	0
CHRNA9	2.26101	3.22493e-14
KCP	2.25934	1.90508e-14
FBXL19	2.25786	0
TFF2	2.25768	0
DLG5	2.25752	0
PUS7	2.25654	0
LOC645431	2.25652	0
PSD	2.2563	1.65227e-13
SLC25A21	2.25588	0
HIST1H2BH	2.25559	0
ARHGAP33	2.25547	2.4372e-13
GRID2IP	2.25069	0
TNFRSF9	2.24753	1.53876e-09
AQP6	2.24749	1.45781e-15
ANO9	2.24673	0
SLC22A18	2.24657	0
WISP3	2.24619	0
ABCB9	2.24568	0
UBE2QL1	2.24488	4.5253e-14
DNMT3A	2.24401	0
VARS	2.24341	0
FLRT1	2.24284	0
PADI3	2.24247	0
SCAMP5	2.24236	0
ADAMTSL5	2.24207	0
OVGP1	2.24079	0
ITGB4	2.24043	0
NELL1	2.24007	1.16489e-05
NET1	2.23973	0
KRT17	2.23804	1.55949e-05
LOC728554	2.23752	3.3411e-13
HMBS	2.23721	0
EXOSC5	2.23617	0
GCKR	2.23524	0
SBSN	2.23449	5.05118e-13
TINAG	2.23306	0
FAM24B	2.23185	0
HOXC5	2.23153	1.08047e-12
LOC646851	2.23145	4.46085e-06
CCT5	2.23121	0
IRF7	2.23113	0
NRIP3	2.23111	8.42025e-12
FANCG	2.23102	0
TRAP1	2.2306	0
C1orf213	2.2301	0
NME2	2.22977	0
ZNF485	2.22852	0
SPP2	2.22842	0
FAM90A1	2.22806	1.04495e-13
PCSK1N	2.22694	1.86997e-07
MTP18	2.22667	0
PUS1	2.22656	0
TFB2M	2.22451	0
LOC100133985	2.22365	0
SLC26A6	2.22332	0
SASS6	2.22232	0
TNFRSF6B	2.2219	7.07693e-10
POLG2	2.22157	0
FAM53A	2.22075	0
CDX1	2.21997	0
NT5E	2.21946	0
RCCD1	2.21923	0
CHPF	2.21873	0
FAM136A	2.21732	0
POLR2H	2.21731	0
C20orf24	2.21668	0
DHRS13	2.21645	0
BRIX1	2.21599	0
DNASE1L2	2.21564	0
SLC12A8	2.21503	0
SAA1	2.21415	2.51099e-05
PIP5KL1	2.21378	0
MTFR1	2.21231	0
C21orf45	2.21202	0
DTX2	2.21171	0
HIST1H1D	2.21109	0
CCL20	2.21106	0.000123025
PUSL1	2.20986	0
SPATS2	2.20923	0
SLC27A2	2.20908	7.60553e-06
GUCA1A	2.20851	0
ZNF217	2.2079	0
LOC349114	2.2075	4.57579e-12
TRAF5	2.20715	0
APOBEC1	2.2071	0
TSPAN6	2.20674	0
LOC440356	2.20637	0
LRRC20	2.20637	0
SLC5A5	2.20606	1.15691e-07
SLC16A3	2.20537	0
NUDT8	2.20493	0
CALCA	2.20278	4.92987e-05
C8orf47	2.20196	7.61074e-05
LYG1	2.20181	6.29734e-15
THEM5	2.20152	0
LOC100130015	2.20054	0
ADC	2.20003	0
BAIAP2L1	2.19938	0
JAK3	2.19911	7.48043e-16
HSD17B1	2.19844	0
LOC100272217	2.19682	1.22906e-13
PSRC1	2.19655	0
BTBD16	2.1964	0
KLHDC7B	2.19605	3.55306e-15
ZIC5	2.19495	0
ALDOA	2.1936	0
ATAD3A	2.19357	0
DARS2	2.19348	0
INCENP	2.19203	0
CFHR3	2.19174	1.90508e-14
LOC81691	2.19077	0
CHRNB1	2.18996	0
CAMK2B	2.18822	6.93799e-10
HAPLN3	2.18775	2.03811e-14
KCNMB3	2.1872	0
LOC645166	2.18714	0
PLA2G2D	2.18504	2.14446e-05
ZBTB12	2.18339	0
TSHR	2.18291	0
BOLA2	2.18262	0
GCM1	2.18197	0
ACP6	2.18179	0
PPM1J	2.1817	0
SLC7A9	2.17919	0
FOXD2	2.17677	0
SLC22A20	2.17606	3.55306e-15
SLC5A12	2.17535	3.094e-13
LOC100128191	2.17512	0
CACNA1I	2.17494	1.46531e-11
TMED3	2.17431	0
DUS1L	2.17423	0
SYNGR4	2.1738	0
MGC72080	2.17375	0
NPTX1	2.17251	9.98309e-09
HDHD3	2.17102	0
PAK1	2.17101	0
AMN	2.1687	2.43304e-14
C20orf20	2.16762	0
DSG2	2.16748	0
C19orf45	2.166	0
IDH2	2.16309	0
CCDC138	2.16307	1.89713e-12
LOC440905	2.16286	1.58907e-13
TLR10	2.16281	5.64689e-08
TUBA1C	2.16278	0
C9orf172	2.15794	1.45781e-15
EPHB3	2.15779	0
IGDCC4	2.15564	8.40234e-11
RUSC1	2.1534	0
NELF	2.15332	0
DBN1	2.15313	0
C2orf29	2.15299	0
LAGE3	2.15217	0
SLC5A6	2.15197	0
GNL3	2.15126	0
HIST1H2BE	2.15067	0
CCHCR1	2.14961	0
WASF1	2.14934	0
MST1	2.1475	1.27962e-13
HN1L	2.1467	0
P4HB	2.14648	0
EPT1	2.14576	0
NOX5	2.14571	0
C8orf30A	2.14515	0
MYBPC1	2.14405	0
TRIM67	2.14377	0
ALG3	2.14365	0
ITM2C	2.14272	0
DOCK3	2.14246	4.88396e-11
LOC92659	2.14097	0
C6orf147	2.14019	0
PPIF	2.13959	0
MIAT	2.13913	1.20644e-07
ZNF107	2.13892	0
TMTC4	2.13869	0
C8orf31	2.13615	0
FOXA1	2.13613	0
GEMIN8P4	2.13604	0
CSTF2	2.13598	0
NOP2	2.13493	0
MCM7	2.1329	0
OPLAH	2.13176	0
ANKLE1	2.13119	3.09284e-14
NFE2L3	2.13062	0
ZC3H8	2.12974	0
CSAG3	2.12959	2.96055e-14
DKC1	2.12904	0
E2F5	2.12856	0
RAB15	2.12839	0
C1orf113	2.12804	0
H1F0	2.12612	0
FBXL6	2.12559	0
PTCHD2	2.12488	2.91581e-13
KCNK5	2.12353	0
SNHG12	2.12222	3.73995e-13
IL17RD	2.12153	3.48317e-10
MLLT11	2.12102	1.46175e-13
PRTFDC1	2.11975	0
HYOU1	2.1168	0
PTGFRN	2.11627	0
PNMA6A	2.116	4.23725e-15
MMP7	2.11475	8.39697e-07
WNT10A	2.11459	3.22251e-08
ETNK2	2.11389	0
KIF22	2.1124	0
C1orf31	2.1123	0
FAM83H	2.11224	0
TUBB2A	2.11188	0
C1orf97	2.11099	0
RRP7B	2.11095	2.43304e-14
SNRPE	2.11092	0
SERPINH1	2.10992	0
HGFAC	2.10775	0
TRPA1	2.10753	2.42674e-11
USH1G	2.10637	0
LOC643763	2.10583	0
C10orf35	2.10501	0
LIMK1	2.10432	0
LOC100131551	2.10386	0
CHST6	2.1036	6.42595e-05
C14orf184	2.10247	0
PSPH	2.10186	0
CD24	2.10057	2.76277e-14
TBX18	2.09922	5.33313e-07
RPSAP52	2.0991	0
AP1S1	2.09635	0
TUBG1	2.09463	0
CAD	2.09318	0
TPI1	2.09287	0
INTS8	2.09274	0
GPI	2.09244	0
ZNF138	2.09091	0
RBM28	2.08824	0
STEAP2	2.0874	0
TRIB3	2.08597	0
CBX4	2.08499	0
ST8SIA2	2.08387	0
TRIM2	2.08381	0
SUZ12P	2.08255	0
BACE2	2.08251	0
GEN1	2.08197	0
INPP4B	2.08004	7.48043e-16
CLDN4	2.07867	0
MMACHC	2.07847	0
MDFI	2.0776	8.34522e-15
C6orf126	2.07737	0
VAX2	2.07732	2.83493e-10
DDX39	2.07641	0
PMM2	2.07558	0
BATF	2.07554	9.10405e-14
SOX21	2.07539	2.93926e-06
ILF2	2.07405	0
MAGEA1	2.07085	0
EFNA5	2.07049	0
CELF3	2.0699	5.60578e-10
SLC9A3	2.06961	0
GRM4	2.06774	1.18587e-12
KRT18	2.06745	0
PRSS27	2.06645	0
DPYSL4	2.06596	9.79914e-07
LOC728613	2.06501	0
TMEM158	2.06434	2.59752e-11
RPL22L1	2.06396	0
C1QL1	2.0639	1.02654e-12
C6orf81	2.06382	0
CACNB3	2.0637	0
HOXC4	2.06335	1.52224e-10
AVL9	2.063	0
CENPO	2.06297	0
LTA	2.06248	6.26651e-09
ZNF215	2.06243	7.48043e-16
TM4SF5	2.0623	0
MXD3	2.0612	0
SDF2L1	2.06109	0
PP14571	2.06056	2.33107e-11
C6orf125	2.06028	0
SEC61A2	2.05988	0
C2orf15	2.05965	0
CHAC1	2.05821	1.96644e-11
KCNV1	2.05757	0
TBRG4	2.05711	0
NAT9	2.05692	0
ABCA17P	2.05652	2.85178e-15
GPR110	2.05622	1.39779e-06
SILV	2.05416	7.79397e-13
LOC388242	2.05413	0
BMP8B	2.05398	0
CLDN12	2.053	0
ZG16B	2.0524	9.30108e-06
MAGEA4	2.0515	1.55301e-12
TET1	2.05016	6.29734e-15
MRPL24	2.0496	0
ISG15	2.0494	0
MRPL3	2.04906	0
ENC1	2.04904	0
MTMR11	2.04904	0
KIAA1211	2.04876	5.96525e-13
SRM	2.04841	0
ZWILCH	2.04754	0
HIST2H3C	2.04699	0
ESRP1	2.04664	0
B4GALNT2	2.04645	6.33837e-08
AKR1C4	2.0446	0
APOA1BP	2.04336	0
LOC389791	2.04321	0
TMEM92	2.04287	0
EGOT	2.04287	0
CPD	2.04236	0
ICA1	2.04186	0
MAPK8IP3	2.04042	3.99806e-12
HIST1H2BJ	2.03981	3.55306e-15
C1orf56	2.03936	0
GFPT1	2.03916	0
C8orf76	2.03887	0
NIPSNAP1	2.03665	0
TMEM82	2.0347	0
HIST1H2AG	2.03449	0
GPX8	2.03408	7.48043e-16
NPAS2	2.03327	1.19452e-11
GPR88	2.03292	1.29537e-11
EIF3C	2.03086	1.47725e-07
KCNK1	2.02989	0
MRPL36	2.02943	0
ZNF367	2.02929	0
ENTPD7	2.02909	0
KDM5B	2.02906	0
PPIL1	2.02898	0
LOC254559	2.02881	3.85165e-11
PAK6	2.02637	0
LOC647121	2.02611	0
C2orf27A	2.02594	2.13572e-12
MSLNL	2.02431	0
NOP16	2.02428	0
NDP	2.0242	2.42959e-09
SLC38A3	2.02413	4.23725e-15
C8orf39	2.02407	0
DUS4L	2.02382	0
PFN2	2.02249	1.03683e-14
C11orf83	2.02231	0
KRTCAP2	2.02069	0
XPO5	2.02006	0
SMUG1	2.01979	0
SAC3D1	2.01729	0
GNGT1	2.01728	0
LOC652276	2.01716	0
C1orf51	2.01706	2.86276e-09
PTRH2	2.01628	0
INHBE	2.01617	0
URB1	2.01454	0
SFRP2	2.01364	2.88697e-05
PDLIM4	2.01305	2.01639e-07
JAKMIP3	2.01186	3.5957e-11
FAM195A	2.01153	0
CBX3	2.01088	0
MRPL15	2.01009	0
ANKRD34A	2.00984	0
TCF19	2.00971	0
RGS7	2.0097	1.33618e-13
CCDC21	2.00847	0
RTEL1	2.00815	0
UGT1A10	2.00752	0
BNIP3	2.00686	0
GMPPA	2.00665	0
PFDN6	2.00659	0
MFSD9	2.00601	0
DPP10	2.00594	6.41193e-08
TNFRSF11A	2.00563	0
AIMP2	2.00518	0
SEPT3	2.00469	1.56266e-09
ATP1A3	2.00428	3.10149e-11
PCNA	2.00407	0
C12orf32	2.0039	0
XRCC3	2.0032	0
FOXD3	2.00232	0
CLCF1	2.00207	1.85143e-09
PIAS3	2.00112	0
LRDD	2.00014	0

## Sheet: Table S5C
Gene signature name	description	Number of genes	Contributed by
TCGA-Gillette_huLADC	Genes that normal from human lung adenocarcinoma samples	82
FALVELLA_SMOKERS_WITH_LUNG_CANCER	Genes that distinguish normal from cancer (lung adenocarcinoma) samples and smokers from non-smoking subjects.	81	MSigDB curated gene sets
HP_LUNG_ADENOCARCINOMA	Lung adenocarcinoma	17	Human Phenotype Ontology Group
KEGG_NON_SMALL_CELL_LUNG_CANCER	Non-small cell lung cancer	54	Kyoto Encyclopedia of Genes and Genomes
KEGG_SMALL_CELL_LUNG_CANCER	Small cell lung cancer	84	Kyoto Encyclopedia of Genes and Genomes
WP_NONSMALL_CELL_LUNG_CANCER	Non-small cell lung cancer	72	WikiPathways
WP_SMALL_CELL_LUNG_CANCER	Small cell lung cancer	98	WikiPathways

## Sheet: Table S5D
TCGA-Gillette_huLADC	FALVELLA_SMOKERS_WITH_LUNG_CANCER	HP_LUNG_ADENOCARCINOMA	KEGG_NON_SMALL_CELL_LUNG_CANCER	KEGG_SMALL_CELL_LUNG_CANCER	WP_NONSMALL_CELL_LUNG_CANCER	WP_SMALL_CELL_LUNG_CANCER
CEACAM5	ACTR2	BAP1	AKT1	AKT1	AKT1	AKT1
CENPA	ADAMTS1	BRAF	AKT2	AKT2	AKT2	AKT2
CILP2	ADGRF1	CASP8	AKT3	AKT3	AKT3	AKT3
RASAL1	AGTR2	CYP2A6	ARAF	APAF1	ALK	APAF1
SPINK1	AHRR	EGFR	BAD	BCL2	ARAF	BAK1
XDH	ANK2	ERBB2	BRAF	BCL2L1	BAD	BAX
IQGAP3	APOL6	ERCC6	CASP9	BIRC2	BAK1	BCL2
MELK	AQP4	FASLG	CCND1	BIRC3	BAX	BCL2L1
SYT12	ATP6V0D2	IRF1	CDK4	CASP9	BID	BID
COL11A1	AZGP1	KRAS	CDK6	CCND1	BRAF	BIRC2
PITX2	B3GNT5	MAP3K8	CDKN2A	CCNE1	CASP3	BIRC3
PITX1	BTG2	NDUFAF6	E2F1	CCNE2	CASP8	BIRC7
CDC20	C1S	PIK3CA	E2F2	CDK2	CASP9	BIRC8
TPX2	CAMKK2	PPP2R1B	E2F3	CDK4	CCND1	CASP3
PRAME	CCL20	PRKN	EGF	CDK6	CDK4	CASP8
TMPRSS11E	CRTC1	SLC22A18	EGFR	CDKN1B	CDK6	CASP9
CTHRC1	CTNNA1	TP53	ERBB2	CDKN2B	CDKN1A	CCND1
KIF18B	CYP1A1		FHIT	CHUK	CDKN2A	CCNE1
FGL1	CYTH1		FOXO3	CKS1B	CRABP1	CCNE2
MMP13	DDX3X		GRB2	COL4A1	CRABP2	CDK2
KRT16	DUSP1		HRAS	COL4A2	CYCS	CDK4
PPP1R14D	EIF1		KRAS	COL4A4	DDB2	CDK6
TUBB3	ENG		MAP2K1	COL4A6	E2F1	CDKN1A
TOP2A	EPAS1		MAP2K2	CYCS	E2F2	CDKN1B
GJB2	EZR		MAPK1	E2F1	E2F3	CDKN1C
GREM1	FER		MAPK3	E2F2	EGF	CDKN2B
B3GNT6	FGG		NRAS	E2F3	EGFR	CHUK
EPHA10	FKBP5		PDPK1	FHIT	EML4	CKS1B
B3GNT3	FOLH1		PIK3CA	FN1	ERBB2	CKS2
CRABP2	FUS		PIK3CB	IKBKB	FHIT	COL4A1
CXCL13	GABPB2		PIK3CD	IKBKG	FOXO3	COL4A2
KIF4A	HAS1		PIK3CG	ITGA2	GADD45A	COL4A3
TFF1	HOXC8		PIK3R1	ITGA2B	GADD45B	COL4A4
HTR3A	HSP90AB1		PIK3R2	ITGA3	GADD45G	COL4A5
B4GALNT4	HSPD1		PIK3R3	ITGA6	GRB2	COL4A6
ABCA12	IGLJ3		PIK3R5	ITGAV	HRAS	CYCS
FGB	IL6ST		PLCG1	ITGB1	JAK3	DDB2
ITPKA	IQGAP1		PLCG2	LAMA1	KRAS	E2F1
TRPM8	ITGB6		PRKCA	LAMA2	MAP2K1	E2F2
AKR1B10	ITLN1		PRKCB	LAMA3	MAP2K2	E2F3
GCNT3	MAPKAPK2		PRKCG	LAMA4	MAPK1	FHIT
EXO1	MAT2A		RAF1	LAMA5	MAPK3	FN1
ZYG11A	MATR3		RARB	LAMB1	NRAS	GADD45A
TMPRSS4	MCL1		RASSF1	LAMB2	PDK1	GADD45B
HS6ST2	MET		RASSF5	LAMB3	PIK3CA	GADD45G
KRT6A	MICALL2		RB1	LAMB4	PIK3CB	IKBKB
CP	MMP1		RXRA	LAMC1	PIK3CD	IKBKG
ETV4	MVD		RXRB	LAMC2	PIK3R1	ITGA2
CYP24A1	MYH11		RXRG	LAMC3	PIK3R2	ITGA2B
ATP10B	NAMPT		SOS1	MAX	PIK3R3	ITGA3
ADM2	NEAT1		SOS2	MYC	PLCG1	ITGA6
CST1	NFASC		STK4	NFKB1	PLCG2	ITGAV
SPP1	NR4A3		TGFA	NFKBIA	POLK	ITGB1
C16orf59	OTUD4		TP53	NOS2	PRKCA	LAMA1
CA9	PGS1			PIAS1	PRKCB	LAMA2
MMP1	PRKG1			PIAS2	PRKCG	LAMA3
STRA6	RAB12			PIAS3	RAF1	LAMA4
MYBL2	RASEF			PIAS4	RARB	LAMA5
NMU	RCAN1			PIK3CA	RASSF1	LAMB1
LGSN	RHOB			PIK3CB	RASSF5	LAMB2
NEK2	RNF125			PIK3CD	RB1	LAMB3
ANLN	RNF144B			PIK3CG	RXRA	LAMB4
TROAP	SCAF11			PIK3R1	RXRB	LAMC1
BIRC5	SEC61A1			PIK3R2	RXRG	LAMC2
MMP12	SERPINB2			PIK3R3	SOS1	LAMC3
BARX1	SERPINE1			PIK3R5	SOS2	MAX
PAEP	SOD2			PTEN	STAT3	MIR4260
MYEOV	SRPRA			PTGS2	STAT5A	MIR4758
UBE2C	SRSF5			PTK2	STAT5B	MYC
KIF14	STC1			RARB	STK4	NFKB1
MEX3A	STEEP1			RB1	TGFA	NFKBIA
TFAP2A	SUPT16H			RELA	TP53	NFKBIB
TMEM63C	TAOK1			RXRA		NOS2
C2CD4A	TOP1			RXRB		PIK3CA
PTPRH	TTC3			RXRG		PIK3CB
DLGAP5	UFM1			SKP2		PIK3CD
PYCR1	USP10			TP53		PIK3R1
DEPDC1	WDR1			TRAF1		PIK3R2
HJURP	XAGE1A			TRAF2		PIK3R3
MMP11	ZFP36L2			TRAF3		POLK
EEF1A2	ZNF649			TRAF4		PTEN
FAM83A				TRAF5		PTGS2
				TRAF6		PTK2
				XIAP		RARB
						RB1
						RELA
						RXRA
						RXRB
						RXRG
						SKP1
						TP53
						TRAF1
						TRAF2
						TRAF3
						TRAF4
						TRAF5
						TRAF6
						ZBTB17

## Sheet: Table S5E
PHENOTYPES:	Table: Gene sets enriched in phenotype REST (13 samples) [plain text format]
moPSC&moADC versus moLUNG		GS	GS DETAILS	SIZE	ES	NES	NOM p-val	FDR q-val	FWER p-val	RANK AT MAX	LEADING EDGE
		follow link to MSigDB
	1	TCGA-GILLETTE_HULADC	Details ...	77	0.77	2.8	0	0	0	2015	tags=62%, list=11%, signal=70%
	2	WP_SMALL_CELL_LUNG_CANCER	Details ...	94	0.3	1.13	0.199	0.482	0.462	1999	tags=22%, list=11%, signal=25%
	3	WP_NONSMALL_CELL_LUNG_CANCER	Details ...	72	0.28	1.03	0.375	0.535	0.659	2639	tags=22%, list=15%, signal=26%
	4	KEGG_SMALL_CELL_LUNG_CANCER	Details ...	83	0.27	1	0.454	0.454	0.705	1999	tags=20%, list=11%, signal=23%
	Table: Gene sets enriched in phenotype moLUNG (6 samples) [plain text format]
	1	HP_LUNG_ADENOCARCINOMA	Details ...	17	-0.61	-1.52	0.042	0.048	0.071	2382	tags=41%, list=13%, signal=48%
	2	FALVELLA_SMOKERS_WITH_LUNG_CANCER	Details ...	78	-0.32	-1.02	0.419	0.646	0.892	2756	tags=24%, list=16%, signal=29%
	3	KEGG_NON_SMALL_CELL_LUNG_CANCER	Details ...	54	-0.27	-0.81	0.764	0.79	0.992	3927	tags=37%, list=22%, signal=47%
	Table: Gene sets enriched in phenotype moPSC (6 samples) [plain text format]
moPSC versus moADC
	1	TCGA-GILLETTE_HULADC	Details ...	77	0.61	2.13	0	0	0	2424	tags=43%, list=14%, signal=49%
	2	KEGG_SMALL_CELL_LUNG_CANCER	Details ...	83	0.36	1.24	0.12	0.39	0.382	3539	tags=36%, list=20%, signal=45%
	3	WP_NONSMALL_CELL_LUNG_CANCER	Details ...	72	0.35	1.19	0.167	0.347	0.488	2248	tags=19%, list=13%, signal=22%
	4	KEGG_NON_SMALL_CELL_LUNG_CANCER	Details ...	54	0.33	1.06	0.328	0.522	0.749	2248	tags=20%, list=13%, signal=23%
	5	WP_SMALL_CELL_LUNG_CANCER	Details ...	94	0.28	1.01	0.433	0.526	0.837	3539	tags=31%, list=20%, signal=38%
	6	FALVELLA_SMOKERS_WITH_LUNG_CANCER	Details ...	78	0.28	0.98	0.504	0.493	0.869	3508	tags=29%, list=20%, signal=37%
	Table: Gene sets enriched in phenotype moADC (7 samples) [plain text format]
	1	HP_LUNG_ADENOCARCINOMA	Details ...	17	-0.44	-1.09	0.356	0.303	0.671	3465	tags=59%, list=19%, signal=73%
